# Supplementary material for: Massively parallel sequencing of 25 autosomal STRs including SE33 in four population groups for forensic applications
Source: Sci Rep. 2021 Feb 25;11:4701. doi: 10.1038/s41598-021-82814-z (PMC7907369; doi:10.1038/s41598-021-82814-z)
Supplement: Supplementary file 2 — Supplementary Table 1. [file 41598_2021_82814_MOESM2_ESM.xlsx]

## Sheet: Title and author list
	Supplementary Tables
	Massively parallel sequencing of 25 autosomal STRs including SE33 in four population groups for forensic applications
	Ye-Lim Kwon1,2, Bo min Kim1,2, Eun Young Lee1, and Kyoung-Jin Shin1,2,*
	1Department of Forensic Medicine, Yonsei University College of Medicine, 50-1 Yonsei-ro, Seodaemun-gu, Seoul 03722, Korea
	2Brain Korea 21 PLUS Project for Medical Science, Yonsei University, 50-1 Yonsei-ro, Seodaemun-gu, Seoul 03722, Korea
	*Corresponding author at: Department of Forensic Medicine, Yonsei University College of Medicine, 50-1 Yonsei-ro, Seodaemun-gu, Seoul 03722, Korea E-mail address: KJSHIN@yuhs.ac

## Sheet: Table S1. Primer info.
	Supplementary Table S1. Information about each primer used for the multiplex PCR amplification of the 28 forensic markers
	Locus	Primer sequencesa (5’ → 3’)	Conc. (μM)	Allelic range	Size range (bp)
	D1S1656	TCGTCGGCAGCGTCAGATGTGTATAAGAGACAGctgtgttgctcaagggtcaa	0.25	9-20.3	123-170
		GTCTCGTGGGCTCGGAGATGTGTATAAGAGACAGgagaaatagaatcactagggaacca	0.25
	TPOX	TCGTCGGCAGCGTCAGATGTGTATAAGAGACAGgcacagaacaggcacttagg	0.2	5-15	78-118
		GTCTCGTGGGCTCGGAGATGTGTATAAGAGACAGtccttgtcagcgtttatttgc	0.2
	D2S441	TCGTCGGCAGCGTCAGATGTGTATAAGAGACAGgaactgtggctcatctatgaaaa	0.45	8-17	79-115
		GTCTCGTGGGCTCGGAGATGTGTATAAGAGACAGaagtggctgtggtgttatgat	0.45
	D2S1338	TCGTCGGCAGCGTCAGATGTGTATAAGAGACAGtggaaacagaaatggcttgg	0.65	11-28	98-166
		GTCTCGTGGGCTCGGAGATGTGTATAAGAGACAGagttattcagtaagttaaaggattgc	0.65
	D3S1358	TCGTCGGCAGCGTCAGATGTGTATAAGAGACAGcccactgcagtccaatctg	0.33	9-20	101-145
		GTCTCGTGGGCTCGGAGATGTGTATAAGAGACAGatcaacagaggcttgcatgt	0.33
	D4S2408	TCGTCGGCAGCGTCAGATGTGTATAAGAGACAGaggtacataacagttcaatagaaagc	0.38	5-15	90-130
		GTCTCGTGGGCTCGGAGATGTGTATAAGAGACAGcaattcatccactgaaatgactg	0.38
	FGA	TCGTCGGCAGCGTCAGATGTGTATAAGAGACAGctgtaaccaaaataaaattaggca	1.7	14-33.2	129-207
		GTCTCGTGGGCTCGGAGATGTGTATAAGAGACAGtgtctgtaattgccagcaaaa	1.7
	D5S818	TCGTCGGCAGCGTCAGATGTGTATAAGAGACAGtgattttcctctttggtatcctt	0.55	7-18	105-149
		GTCTCGTGGGCTCGGAGATGTGTATAAGAGACAGcaacatttgtatctttatctgtatcct	0.55
	CSF1PO	TCGTCGGCAGCGTCAGATGTGTATAAGAGACAGactgccttcatagatagaagat	1.2	6-15	77-113
		GTCTCGTGGGCTCGGAGATGTGTATAAGAGACAGgaccctgttctaagtacttcct	1.2
	D6S1043	TCGTCGGCAGCGTCAGATGTGTATAAGAGACAGcaaggatgggtggatcaatag	0.29	7-25	91-163
		GTCTCGTGGGCTCGGAGATGTGTATAAGAGACAGattgtatgagccacttccca	0.29
	D7S820	TCGTCGGCAGCGTCAGATGTGTATAAGAGACAGaagggtatgatagaacacttgtcat	0.5	6-15	153-189
		GTCTCGTGGGCTCGGAGATGTGTATAAGAGACAGctcattgacagaattgcacca	0.5
	D8S1179	TCGTCGGCAGCGTCAGATGTGTATAAGAGACAGggcctggcaacttatatgtattt	0.65	7-19	102-150
		GTCTCGTGGGCTCGGAGATGTGTATAAGAGACAGcctgtagattattttcactgtggg	0.65
	D10S1248	TCGTCGGCAGCGTCAGATGTGTATAAGAGACAGaatgaattgaacaaatgagtgag	0.47	8-19	84-128
		GTCTCGTGGGCTCGGAGATGTGTATAAGAGACAGggaacaactctggttgtattgtct	0.47
	TH01	TCGTCGGCAGCGTCAGATGTGTATAAGAGACAGgattcccattggcctgttc	0.2	4-13.3	80-119
		GTCTCGTGGGCTCGGAGATGTGTATAAGAGACAGcaggtcacagggaacacaga	0.2
	vWA	TCGTCGGCAGCGTCAGATGTGTATAAGAGACAGagccctagtggatgataagaa	0.55	11-24	121-173
		GTCTCGTGGGCTCGGAGATGTGTATAAGAGACAGtgataaatacataggatggatgg	0.55
	D12S391	TCGTCGGCAGCGTCAGATGTGTATAAGAGACAGccagagagaaagaatcaacagg	0.85	14-27	118-170
		GTCTCGTGGGCTCGGAGATGTGTATAAGAGACAGttcctctaataaatcccctctc	0.85
	D13S317	TCGTCGGCAGCGTCAGATGTGTATAAGAGACAGtctctggactctgacccatct	0.45	5-16	115-159
		GTCTCGTGGGCTCGGAGATGTGTATAAGAGACAGataggcagcccaaaaagaca	0.45
	Penta E	TCGTCGGCAGCGTCAGATGTGTATAAGAGACAGggcgactgagcaagactca	1.6	5-24	101-196
		GTCTCGTGGGCTCGGAGATGTGTATAAGAGACAGtggaaagaattctcttatttggg	1.6
	D16S539	TCGTCGGCAGCGTCAGATGTGTATAAGAGACAGccaagctcttcctcttccct	0.22	5-15	132-172
		GTCTCGTGGGCTCGGAGATGTGTATAAGAGACAGttagcgtttgtgtgtgcatct	0.22
	D18S51	TCGTCGGCAGCGTCAGATGTGTATAAGAGACAGgttgctactatttcttttctttttctc	0.75	7-27	116-196
		GTCTCGTGGGCTCGGAGATGTGTATAAGAGACAGgccactgcacttcactctga	0.75
	D19S433	TCGTCGGCAGCGTCAGATGTGTATAAGAGACAGgcaaaaagctataattgtaccac	0.55	6-18.2	119-169
		GTCTCGTGGGCTCGGAGATGTGTATAAGAGACAGaaaaatcttctctctttcttcctctc	0.55
	D21S11	TCGTCGGCAGCGTCAGATGTGTATAAGAGACAGaattccccaagtgaattgcc	0.85	24-38	161-217
		GTCTCGTGGGCTCGGAGATGTGTATAAGAGACAGaataggaggtagatagactggat	0.85
	Penta D	TCGTCGGCAGCGTCAGATGTGTATAAGAGACAGtggaaggtcgaagctgaagt	2	2.2-17	132-205
		GTCTCGTGGGCTCGGAGATGTGTATAAGAGACAGtgattctctttttttccccttc	2
	D22S1045	TCGTCGGCAGCGTCAGATGTGTATAAGAGACAGtttccccgatgatagtagtct	1.4	8-19	89-122
		GTCTCGTGGGCTCGGAGATGTGTATAAGAGACAGgtgagtgatcacgcgaatgt	1.4
	SE33	TCGTCGGCAGCGTCAGATGTGTATAAGAGACAGgagagagagaaaggaaggaagga	1.8	4.2-39	120-258
		GTCTCGTGGGCTCGGAGATGTGTATAAGAGACAGcccctaccgctatagtaacttg	1.8
	DYS391	TCGTCGGCAGCGTCAGATGTGTATAAGAGACAGttcaatcatacacccatatctgtc	0.7	5-16	97-141
		GTCTCGTGGGCTCGGAGATGTGTATAAGAGACAGtgcaagcaattgccatagag	0.7
	Y-M175	TCGTCGGCAGCGTCAGATGTGTATAAGAGACAGaaactctctgaatcaggcaca	0.45	Del, Ins	81-86
		GTCTCGTGGGCTCGGAGATGTGTATAAGAGACAGtgatacctttttttctactgataccttt	0.45
	Amelogenin	TCGTCGGCAGCGTCAGATGTGTATAAGAGACAGcctttgaagtggtaccagagcat	0.5	X, Y	79-82
		GTCTCGTGGGCTCGGAGATGTGTATAAGAGACAGgcatgcctaatattttcagggaataa	0.5
	a The marker-specific sequences were shown in small letter and read sequences were shown in capital letter. The sequences for ligating indices were indicated with underline.
