# Supplementary material for: Massively parallel sequencing of 25 autosomal STRs including SE33 in four population groups for forensic applications
Source: Sci Rep. 2021 Feb 25;11:4701. doi: 10.1038/s41598-021-82814-z (PMC7907369; doi:10.1038/s41598-021-82814-z)
Supplement: Supplementary file 3 — Supplementary Table 2. [file 41598_2021_82814_MOESM3_ESM.xlsx]

## Sheet: Title and author list
	Supplementary Tables
	Massively parallel sequencing of 25 autosomal STRs including SE33 in four population groups for forensic applications
	Ye-Lim Kwon1,2, Bo min Kim1,2, Eun Young Lee1, and Kyoung-Jin Shin1,2,*
	1Department of Forensic Medicine, Yonsei University College of Medicine, 50-1 Yonsei-ro, Seodaemun-gu, Seoul 03722, Korea
	2Brain Korea 21 PLUS Project for Medical Science, Yonsei University, 50-1 Yonsei-ro, Seodaemun-gu, Seoul 03722, Korea
	*Corresponding author at: Department of Forensic Medicine, Yonsei University College of Medicine, 50-1 Yonsei-ro, Seodaemun-gu, Seoul 03722, Korea E-mail address: KJSHIN@yuhs.ac

## Sheet: Table S2. Config info.
	Supplementary Table S2. Configuration information for the 28 forensic markers
	Marker	Type	5'Flank	3'Flank	Motif	Period	Offset
	Amelogenin	Autosomal	GTACCAGAGCAT	TTATTCCCTGAA	CCACC	3	30
	D1S1656	Autosomal	ACTAGGGAACCA	TTGACCCTTGAG	TCTATCTATCTA	4	42
	TPOX	Autosomal	CAGGCACTTAGG	GCAAATAAACGC	AATGAATG	4	17
	D2S441	Autosomal	CATCTATGAAAA	ATCATAACACCA	TCTATCTATCTA	4	3
	D2S1338	Autosomal	TTAAAGGATTGC	CCAAGCCATTTC	GGAAGGAAGGAA	4	8
	D3S1358	Autosomal	AGGCTTGCATGT	CAGATTGGACTG	ATCTATCTATCT	4	26
	D4S2408	Autosomal	TCAATAGAAAGC	CAGTCATTTCAG	ATCTATCT	4	21
	FGA	Autosomal	TTGCCAGCAAAA	TGCCTAATTTTA	AAAGAAAG	4	28
	D5S818	Autosomal	TATCTGTATCCT	AAGGATACCAAA	ATCTATCTATCT	4	27
	CSF1PO	Autosomal	TAAGTACTTCCT	ATCTTCTATCTA	ATCTATCTATCT	4	9
	D6S1043	Autosomal	AGCCACTTCCCA	CTATTGATCCAC	ATCTATCT	4	22
	D7S820	Autosomal	AGAATTGCACCA	ATGACAAGTGTT	TATCTATC	4	83
	D8S1179	Autosomal	TTATATGTATTT	CCCACAGTGAAA	TCTATCTATCTA	4	27
	D10S1248	Autosomal	CAAATGAGTGAG	AGACAATACAAC	GGAAGGAAGGAA	4	5
	TH01	Autosomal	AGGGAACACAGA	GAACAGGCCAAT	ATGAATGA	4	25
	vWA	Autosomal	TAGGATGGATGG	TTCTTATCATCC	TAGATAGACAGA	4	33
	D12S391	Autosomal	AGAATCAACAGG	GAGAGGGGATTT	AGACAGACAGAC	4	18
	D13S317	Autosomal	TCTGACCCATCT	TGTCTTTTTGGG	TATCTATC	4	54
	PentaE	Autosomal	CTCTTATTTGGG	TGAGTCTTGCTC	TCTTTTCTTT	5	34
	D16S539	Autosomal	TTCCTCTTCCCT	AGATGCACACAC	GATAGATA	4	71
	D18S51	Autosomal	ACTTCACTCTGA	GAGAAAAAGAAA	AGAAAGAAAGAA	4	41
	D19S433	Autosomal	TTTCTTCCTCTC	TGGTACAATTAT	CCTTCCTTCCTT	4	47
	D21S11	Autosomal	AAGTGAATTGCC	ATCCAGTCTATC	TCTGTCTGTCTG	4	22
	PentaD	Autosomal	CGAAGCTGAAGT	GAAGGGGAAAAA	AAAGAAAAGA	5	78
	D22S1045	Autosomal	TGATAGTAGTCT	ACATTCGCGTGA	ATTATTATT	3	24
	SE33	Autosomal	TATAGTAACTTG	CTTTTTCTTCCTTCC	CTTTCTTTCTTT	4	49
	DYS391	Autosomal	CCCATATCTGTC	CTCTATGGCAAT	TCTATCTATCTA	4	33
	Y-M175	Autosomal	GAATCAGGCACA	AAAGGTATCAGT	TTCTC	5	27
