# Supplementary material for: Massively parallel sequencing of 25 autosomal STRs including SE33 in four population groups for forensic applications
Source: Sci Rep. 2021 Feb 25;11:4701. doi: 10.1038/s41598-021-82814-z (PMC7907369; doi:10.1038/s41598-021-82814-z)
Supplement: Supplementary file 4 — Supplementary Table 3. [file 41598_2021_82814_MOESM4_ESM.xlsx]

## Sheet: Title and author list
	Supplementary Tables
	Massively parallel sequencing of 25 autosomal STRs including SE33 in four population groups for forensic applications
	Ye-Lim Kwon1,2, Bo min Kim1,2, Eun Young Lee1, and Kyoung-Jin Shin1,2,*
	1Department of Forensic Medicine, Yonsei University College of Medicine, 50-1 Yonsei-ro, Seodaemun-gu, Seoul 03722, Korea
	2Brain Korea 21 PLUS Project for Medical Science, Yonsei University, 50-1 Yonsei-ro, Seodaemun-gu, Seoul 03722, Korea
	*Corresponding author at: Department of Forensic Medicine, Yonsei University College of Medicine, 50-1 Yonsei-ro, Seodaemun-gu, Seoul 03722, Korea E-mail address: KJSHIN@yuhs.ac

## Sheet: Table S3. panel range
	Supplementary Table S3. The analyzable range for three commercially available MPS kits and in-house MPS panel
	D1S1656																bdsnp															rs560680924											rs1019813099
	Reference sequence	A	T	T	C	T	T	C	A	G	A	G	A	A	A	T	A	G	A	A	T	C	A	C	T	A	G	G	G	A	A	C	C	A	A	A	T	A	T	A	T	A	T	A	C	A	T	A	C
	Flanking SNP IUPAC codes																R															M											Y
	PowerSeq 46GY
	ForenSeq DNA Signature Prep Kit
	Precision ID GlobalFiler NGS STR Panel v2
	In-house MPS panel
	GRCh38 Chr1 coordinates	230769551	230769552	230769553	230769554	230769555	230769556	230769557	230769558	230769559	230769560	230769561	230769562	230769563	230769564	230769565	230769566	230769567	230769568	230769569	230769570	230769571	230769572	230769573	230769574	230769575	230769576	230769577	230769578	230769579	230769580	230769581	230769582	230769583	230769584	230769585	230769586	230769587	230769588	230769589	230769590	230769591	230769592	230769593	230769594	230769595	230769596	230769597	230769598
	GRCh37 Chr1 coordinates	230905297	230905298	230905299	230905300	230905301	230905302	230905303	230905304	230905305	230905306	230905307	230905308	230905309	230905310	230905311	230905312	230905313	230905314	230905315	230905316	230905317	230905318	230905319	230905320	230905321	230905322	230905323	230905324	230905325	230905326	230905327	230905328	230905329	230905330	230905331	230905332	230905333	230905334	230905335	230905336	230905337	230905338	230905339	230905340	230905341	230905342	230905343	230905344
	Distance from repeat region	65	64	63	62	61	60	59	58	57	56	55	54	53	52	51	50	49	48	47	46	45	44	43	42	41	40	39	38	37	36	35	34	33	32	31	30	29	28	27	26	25	24	23	22	21	20	19	18
	TPOX																				rs13422969												rs115644759	rs145426142		rs571704400
	Reference sequence	T	T	C	C	C	A	C	T	G	G	C	C	T	G	T	G	G	G	T	C	C	C	C	C	C	A	T	A	G	A	T	C	G	T	A	A	G	C	C	C	A	G	G	A	G	G	A	A
	Flanking SNP IUPAC codes																				M												Y	R		R
	PowerSeq 46GY
	ForenSeq DNA Signature Prep Kit
	Precision ID GlobalFiler NGS STR Panel v2
	In-house MPS panel
	GRCh38 Chr2 coordinates	1489525	1489526	1489527	1489528	1489529	1489530	1489531	1489532	1489533	1489534	1489535	1489536	1489537	1489538	1489539	1489540	1489541	1489542	1489543	1489544	1489545	1489546	1489547	1489548	1489549	1489550	1489551	1489552	1489553	1489554	1489555	1489556	1489557	1489558	1489559	1489560	1489561	1489562	1489563	1489564	1489565	1489566	1489567	1489568	1489569	1489570	1489571	1489572
	GRCh37 Chr2 coordinates	1493297	1493298	1493299	1493300	1493301	1493302	1493303	1493304	1493305	1493306	1493307	1493308	1493309	1493310	1493311	1493312	1493313	1493314	1493315	1493316	1493317	1493318	1493319	1493320	1493321	1493322	1493323	1493324	1493325	1493326	1493327	1493328	1493329	1493330	1493331	1493332	1493333	1493334	1493335	1493336	1493337	1493338	1493339	1493340	1493341	1493342	1493343	1493344
	Distance from repeat region	128	127	126	125	124	123	122	121	120	119	118	117	116	115	114	113	112	111	110	109	108	107	106	105	104	103	102	101	100	99	98	97	96	95	94	93	92	91	90	89	88	87	86	85	84	83	82	81
	D2S1338																																			rs6736691
	Reference sequence	G	T	A	C	C	T	A	G	C	A	T	G	G	T	A	C	C	T	G	C	A	G	G	T	G	G	C	C	C	A	T	A	A	T	C	A	T	G	A	G	T	T	A	T	T	C	A	G
	Flanking SNP IUPAC codes																																			M
	PowerSeq 46GY
	ForenSeq DNA Signature Prep Kit
	Precision ID GlobalFiler NGS STR Panel v2
	In-house MPS panel
	GRCh38 Chr2 coordinates	218014790	218014791	218014792	218014793	218014794	218014795	218014796	218014797	218014798	218014799	218014800	218014801	218014802	218014803	218014804	218014805	218014806	218014807	218014808	218014809	218014810	218014811	218014812	218014813	218014814	218014815	218014816	218014817	218014818	218014819	218014820	218014821	218014822	218014823	218014824	218014825	218014826	218014827	218014828	218014829	218014830	218014831	218014832	218014833	218014834	218014835	218014836	218014837
	GRCh37 Chr2 coordinates	218879513	218879514	218879515	218879516	218879517	218879518	218879519	218879520	218879521	218879522	218879523	218879524	218879525	218879526	218879527	218879528	218879529	218879530	218879531	218879532	218879533	218879534	218879535	218879536	218879537	218879538	218879539	218879540	218879541	218879542	218879543	218879544	218879545	218879546	218879547	218879548	218879549	218879550	218879551	218879552	218879553	218879554	218879555	218879556	218879557	218879558	218879559	218879560
	Distance from repeat region	69	68	67	66	65	64	63	62	61	60	59	58	57	56	55	54	53	52	51	50	49	48	47	46	45	44	43	42	41	40	39	38	37	36	35	34	33	32	31	30	29	28	27	26	25	24	23	22
	D2S441
	Reference sequence	C	T	A	A	T	G	C	A	C	C	C	A	A	C	A	T	T	C	T	A	A	C	A	A	A	A	G	G	C	T	G	T	A	A	C	A	A	G	G	G	C	T	A	C	A	G	G	A
	Flanking SNP IUPAC codes
	PowerSeq 46GY
	ForenSeq DNA Signature Prep Kit
	Precision ID GlobalFiler NGS STR Panel v2
	In-house MPS panel
	GRCh38 Chr2 coordinates	68011862	68011863	68011864	68011865	68011866	68011867	68011868	68011869	68011870	68011871	68011872	68011873	68011874	68011875	68011876	68011877	68011878	68011879	68011880	68011881	68011882	68011883	68011884	68011885	68011886	68011887	68011888	68011889	68011890	68011891	68011892	68011893	68011894	68011895	68011896	68011897	68011898	68011899	68011900	68011901	68011902	68011903	68011904	68011905	68011906	68011907	68011908	68011909
	GRCh37 Chr2 coordinates	68238994	68238995	68238996	68238997	68238998	68238999	68239000	68239001	68239002	68239003	68239004	68239005	68239006	68239007	68239008	68239009	68239010	68239011	68239012	68239013	68239014	68239015	68239016	68239017	68239018	68239019	68239020	68239021	68239022	68239023	68239024	68239025	68239026	68239027	68239028	68239029	68239030	68239031	68239032	68239033	68239034	68239035	68239036	68239037	68239038	68239039	68239040	68239041
	Distance from repeat region	85	84	83	82	81	80	79	78	77	76	75	74	73	72	71	70	69	68	67	66	65	64	63	62	61	60	59	58	57	56	55	54	53	52	51	50	49	48	47	46	45	44	43	42	41	40	39	38
	D3S1358							rs527379704
	Reference sequence	C	A	C	T	T	G	C	C	C	A	C	T	T	C	T	G	C	C	C	A	G	G	G	A	T	C	T	A	T	T	T	T	T	C	T	G	T	G	G	T	G	T	G	T	A	T	T	C
	Flanking SNP IUPAC codes							Y
	PowerSeq 46GY
	ForenSeq DNA Signature Prep Kit
	Precision ID GlobalFiler NGS STR Panel v2
	In-house MPS panel
	GRCh38 Chr3 coordinates	45540635	45540636	45540637	45540638	45540639	45540640	45540641	45540642	45540643	45540644	45540645	45540646	45540647	45540648	45540649	45540650	45540651	45540652	45540653	45540654	45540655	45540656	45540657	45540658	45540659	45540660	45540661	45540662	45540663	45540664	45540665	45540666	45540667	45540668	45540669	45540670	45540671	45540672	45540673	45540674	45540675	45540676	45540677	45540678	45540679	45540680	45540681	45540682
	GRCh37 Chr3 coordinates	45582127	45582128	45582129	45582130	45582131	45582132	45582133	45582134	45582135	45582136	45582137	45582138	45582139	45582140	45582141	45582142	45582143	45582144	45582145	45582146	45582147	45582148	45582149	45582150	45582151	45582152	45582153	45582154	45582155	45582156	45582157	45582158	45582159	45582160	45582161	45582162	45582163	45582164	45582165	45582166	45582167	45582168	45582169	45582170	45582171	45582172	45582173	45582174
	Distance from repeat region	104	103	102	101	100	99	98	97	96	95	94	93	92	91	90	89	88	87	86	85	84	83	82	81	80	79	78	77	76	75	74	73	72	71	70	69	68	67	66	65	64	63	62	61	60	59	58	57
	D4S2408
	Reference sequence	A	A	A	A	A	A	A	T	T	C	A	G	C	A	A	G	T	T	A	A	G	A	A	C	T	T	C	T	A	C	A	T	T	T	A	A	G	G	T	A	C	A	T	A	A	C	A	G
	Flanking SNP IUPAC codes
	PowerSeq 46GY	NA
	ForenSeq DNA Signature Prep Kit
	Precision ID GlobalFiler NGS STR Panel v2
	In-house MPS panel
	GRCh38 Chr4 coordinates	31302732	31302733	31302734	31302735	31302736	31302737	31302738	31302739	31302740	31302741	31302742	31302743	31302744	31302745	31302746	31302747	31302748	31302749	31302750	31302751	31302752	31302753	31302754	31302755	31302756	31302757	31302758	31302759	31302760	31302761	31302762	31302763	31302764	31302765	31302766	31302767	31302768	31302769	31302770	31302771	31302772	31302773	31302774	31302775	31302776	31302777	31302778	31302779
	GRCh37 Chr4 coordinates	31304354	31304355	31304356	31304357	31304358	31304359	31304360	31304361	31304362	31304363	31304364	31304365	31304366	31304367	31304368	31304369	31304370	31304371	31304372	31304373	31304374	31304375	31304376	31304377	31304378	31304379	31304380	31304381	31304382	31304383	31304384	31304385	31304386	31304387	31304388	31304389	31304390	31304391	31304392	31304393	31304394	31304395	31304396	31304397	31304398	31304399	31304400	31304401
	Distance from repeat region	66	65	64	63	62	61	60	59	58	57	56	55	54	53	52	51	50	49	48	47	46	45	44	43	42	41	40	39	38	37	36	35	34	33	32	31	30	29	28	27	26	25	24	23	22	21	20	19
	FGA															rs532470007
	Reference sequence	C	A	C	G	G	T	C	T	G	A	A	A	T	C	G	A	A	A	A	T	A	T	G	G	T	T	A	T	T	G	A	A	G	T	A	G	C	T	G	C	T	G	A	G	T	G	A	T
	Flanking SNP IUPAC codes															R
	PowerSeq 46GY
	ForenSeq DNA Signature Prep Kit
	Precision ID GlobalFiler NGS STR Panel v2
	In-house MPS panel
	GRCh38 Chr4 coordinates	154587652	154587653	154587654	154587655	154587656	154587657	154587658	154587659	154587660	154587661	154587662	154587663	154587664	154587665	154587666	154587667	154587668	154587669	154587670	154587671	154587672	154587673	154587674	154587675	154587676	154587677	154587678	154587679	154587680	154587681	154587682	154587683	154587684	154587685	154587686	154587687	154587688	154587689	154587690	154587691	154587692	154587693	154587694	154587695	154587696	154587697	154587698	154587699
	GRCh37 Chr4 coordinates	155508804	155508805	155508806	155508807	155508808	155508809	155508810	155508811	155508812	155508813	155508814	155508815	155508816	155508817	155508818	155508819	155508820	155508821	155508822	155508823	155508824	155508825	155508826	155508827	155508828	155508829	155508830	155508831	155508832	155508833	155508834	155508835	155508836	155508837	155508838	155508839	155508840	155508841	155508842	155508843	155508844	155508845	155508846	155508847	155508848	155508849	155508850	155508851
	Distance from repeat region	84	83	82	81	80	79	78	77	76	75	74	73	72	71	70	69	68	67	66	65	64	63	62	61	60	59	58	57	56	55	54	53	52	51	50	49	48	47	46	45	44	43	42	41	40	39	38	37
	D5S818										rs182073376																																rs73801920				1
	Reference sequence	G	T	T	T	A	C	A	A	C	A	T	T	T	G	T	A	T	C	T	T	T	A	T	C	T	G	T	A	T	C	C	T	T	A	T	T	T	A	T	A	C	C	T	C	T	A	T	C
	Flanking SNP IUPAC codes										R																																M				A	T	C
	PowerSeq 46GY
	ForenSeq DNA Signature Prep Kit
	Precision ID GlobalFiler NGS STR Panel v2
	In-house MPS panel
	GRCh38 Chr5 coordinates	123775511	123775512	123775513	123775514	123775515	123775516	123775517	123775518	123775519	123775520	123775521	123775522	123775523	123775524	123775525	123775526	123775527	123775528	123775529	123775530	123775531	123775532	123775533	123775534	123775535	123775536	123775537	123775538	123775539	123775540	123775541	123775542	123775543	123775544	123775545	123775546	123775547	123775548	123775549	123775550	123775551	123775552	123775553	123775554	123775555	123775556	123775557	123775558
	GRCh37 Chr5 coordinates	123111205	123111206	123111207	123111208	123111209	123111210	123111211	123111212	123111213	123111214	123111215	123111216	123111217	123111218	123111219	123111220	123111221	123111222	123111223	123111224	123111225	123111226	123111227	123111228	123111229	123111230	123111231	123111232	123111233	123111234	123111235	123111236	123111237	123111238	123111239	123111240	123111241	123111242	123111243	123111244	123111245	123111246	123111247	123111248	123111249	123111250	123111251	123111252
	Distance from repeat region	45	44	43	42	41	40	39	38	37	36	35	34	33	32	31	30	29	28	27	26	25	24	23	22	21	20	19	18	17	16	15	14	13	12	11	10	9	8	7	6	5	4	3	2	1
	CSF1PO																																		rs767360425	1				2				3				4
	Reference sequence	T	T	T	C	C	T	G	T	G	T	C	A	G	A	C	C	C	T	G	T	T	C	T	A	A	G	T	A	C	T	T	C	C	T	A	T	C	T	A	T	C	T	A	T	C	T	A	T
	Flanking SNP IUPAC codes																																		Y	A	T	C	T	A	T	C	T	A	T	C	T	A	T
	PowerSeq 46GY
	ForenSeq DNA Signature Prep Kit
	Precision ID GlobalFiler NGS STR Panel v2
	In-house MPS panel
	GRCh38 Chr5 coordinates	150076290	150076291	150076292	150076293	150076294	150076295	150076296	150076297	150076298	150076299	150076300	150076301	150076302	150076303	150076304	150076305	150076306	150076307	150076308	150076309	150076310	150076311	150076312	150076313	150076314	150076315	150076316	150076317	150076318	150076319	150076320	150076321	150076322	150076323	150076324	150076325	150076326	150076327	150076328	150076329	150076330	150076331	150076332	150076333	150076334	150076335	150076336	150076337
	GRCh37 Chr5 coordinates	149455853	149455854	149455855	149455856	149455857	149455858	149455859	149455860	149455861	149455862	149455863	149455864	149455865	149455866	149455867	149455868	149455869	149455870	149455871	149455872	149455873	149455874	149455875	149455876	149455877	149455878	149455879	149455880	149455881	149455882	149455883	149455884	149455885	149455886	149455887	149455888	149455889	149455890	149455891	149455892	149455893	149455894	149455895	149455896	149455897	149455898	149455899	149455900
	Distance from repeat region	34	33	32	31	30	29	28	27	26	25	24	23	22	21	20	19	18	17	16	15	14	13	12	11	10	9	8	7	6	5	4	3	2	1
	D6S1043																																													rs577490589
	Reference sequence	T	T	A	C	A	G	A	T	G	G	C	A	T	A	T	T	G	T	G	A	A	A	T	T	T	C	T	C	A	G	C	T	T	C	C	A	T	A	A	T	T	G	T	A	T	G	A	G
	Flanking SNP IUPAC codes																																													W
	PowerSeq 46GY	NA
	ForenSeq DNA Signature Prep Kit
	Precision ID GlobalFiler NGS STR Panel v2
	In-house MPS panel
	GRCh38 Chr6 coordinates	91740156	91740157	91740158	91740159	91740160	91740161	91740162	91740163	91740164	91740165	91740166	91740167	91740168	91740169	91740170	91740171	91740172	91740173	91740174	91740175	91740176	91740177	91740178	91740179	91740180	91740181	91740182	91740183	91740184	91740185	91740186	91740187	91740188	91740189	91740190	91740191	91740192	91740193	91740194	91740195	91740196	91740197	91740198	91740199	91740200	91740201	91740202	91740203
	GRCh37 Chr6 coordinates	92449874	92449875	92449876	92449877	92449878	92449879	92449880	92449881	92449882	92449883	92449884	92449885	92449886	92449887	92449888	92449889	92449890	92449891	92449892	92449893	92449894	92449895	92449896	92449897	92449898	92449899	92449900	92449901	92449902	92449903	92449904	92449905	92449906	92449907	92449908	92449909	92449910	92449911	92449912	92449913	92449914	92449915	92449916	92449917	92449918	92449919	92449920	92449921
	Distance from repeat region	69	68	67	66	65	64	63	62	61	60	59	58	57	56	55	54	53	52	51	50	49	48	47	46	45	44	43	42	41	40	39	38	37	36	35	34	33	32	31	30	29	28	27	26	25	24	23	22
	D7S820																							rs7786079													rs562686980												rs1002930994
	Reference sequence	C	C	T	C	A	T	T	G	A	C	A	G	A	A	T	T	G	C	A	C	C	A	A	A	T	A	T	T	G	G	T	A	A	T	T	A	A	A	T	G	T	T	T	A	C	T	A	T
	Flanking SNP IUPAC codes																							M													M												Y
	PowerSeq 46GY
	ForenSeq DNA Signature Prep Kit
	Precision ID GlobalFiler NGS STR Panel v2
	In-house MPS panel
	GRCh38 Chr7 coordinates	84160139	84160140	84160141	84160142	84160143	84160144	84160145	84160146	84160147	84160148	84160149	84160150	84160151	84160152	84160153	84160154	84160155	84160156	84160157	84160158	84160159	84160160	84160161	84160162	84160163	84160164	84160165	84160166	84160167	84160168	84160169	84160170	84160171	84160172	84160173	84160174	84160175	84160176	84160177	84160178	84160179	84160180	84160181	84160182	84160183	84160184	84160185	84160186
	GRCh37 Chr7 coordinates	83789455	83789456	83789457	83789458	83789459	83789460	83789461	83789462	83789463	83789464	83789465	83789466	83789467	83789468	83789469	83789470	83789471	83789472	83789473	83789474	83789475	83789476	83789477	83789478	83789479	83789480	83789481	83789482	83789483	83789484	83789485	83789486	83789487	83789488	83789489	83789490	83789491	83789492	83789493	83789494	83789495	83789496	83789497	83789498	83789499	83789500	83789501	83789502
	Distance from repeat region	87	86	85	84	83	82	81	80	79	78	77	76	75	74	73	72	71	70	69	68	67	66	65	64	63	62	61	60	59	58	57	56	55	54	53	52	51	50	49	48	47	46	45	44	43	42	41	40
	D8S1179								rs116377919
	Reference sequence	C	G	G	C	C	T	G	G	C	A	A	C	T	T	A	T	A	T	G	T	A	T	T	T	T	T	G	T	A	T	T	T	C	A	T	G	T	G	T	A	C	A	T	T	C	G	T	A
	Flanking SNP IUPAC codes								R
	PowerSeq 46GY
	ForenSeq DNA Signature Prep Kit
	Precision ID GlobalFiler NGS STR Panel v2
	In-house MPS panel
	GRCh38 Chr8 coordinates	124894817	124894818	124894819	124894820	124894821	124894822	124894823	124894824	124894825	124894826	124894827	124894828	124894829	124894830	124894831	124894832	124894833	124894834	124894835	124894836	124894837	124894838	124894839	124894840	124894841	124894842	124894843	124894844	124894845	124894846	124894847	124894848	124894849	124894850	124894851	124894852	124894853	124894854	124894855	124894856	124894857	124894858	124894859	124894860	124894861	124894862	124894863	124894864
	GRCh37 Chr8 coordinates	125907059	125907060	125907061	125907062	125907063	125907064	125907065	125907066	125907067	125907068	125907069	125907070	125907071	125907072	125907073	125907074	125907075	125907076	125907077	125907078	125907079	125907080	125907081	125907082	125907083	125907084	125907085	125907086	125907087	125907088	125907089	125907090	125907091	125907092	125907093	125907094	125907095	125907096	125907097	125907098	125907099	125907100	125907101	125907102	125907103	125907104	125907105	125907106
	Distance from repeat region	48	47	46	45	44	43	42	41	40	39	38	37	36	35	34	33	32	31	30	29	28	27	26	25	24	23	22	21	20	19	18	17	16	15	14	13	12	11	10	9	8	7	6	5	4	3	2	1
	D10S1248
	Reference sequence	T	T	A	G	C	C	C	C	A	G	G	A	C	C	A	A	T	C	T	G	G	T	C	A	C	A	A	A	C	A	T	A	T	T	A	A	T	G	A	A	T	T	G	A	A	C	A	A
	Flanking SNP IUPAC codes
	PowerSeq 46GY
	ForenSeq DNA Signature Prep Kit
	Precision ID GlobalFiler NGS STR Panel v2
	In-house MPS panel
	GRCh38 Chr10 coordinates	129294186	129294187	129294188	129294189	129294190	129294191	129294192	129294193	129294194	129294195	129294196	129294197	129294198	129294199	129294200	129294201	129294202	129294203	129294204	129294205	129294206	129294207	129294208	129294209	129294210	129294211	129294212	129294213	129294214	129294215	129294216	129294217	129294218	129294219	129294220	129294221	129294222	129294223	129294224	129294225	129294226	129294227	129294228	129294229	129294230	129294231	129294232	129294233
	GRCh37 Chr10 coordinates	131092450	131092451	131092452	131092453	131092454	131092455	131092456	131092457	131092458	131092459	131092460	131092461	131092462	131092463	131092464	131092465	131092466	131092467	131092468	131092469	131092470	131092471	131092472	131092473	131092474	131092475	131092476	131092477	131092478	131092479	131092480	131092481	131092482	131092483	131092484	131092485	131092486	131092487	131092488	131092489	131092490	131092491	131092492	131092493	131092494	131092495	131092496	131092497
	Distance from repeat region	58	57	56	55	54	53	52	51	50	49	48	47	46	45	44	43	42	41	40	39	38	37	36	35	34	33	32	31	30	29	28	27	26	25	24	23	22	21	20	19	18	17	16	15	14	13	12	11
	TH01	rs922058252																						rs1051822965														1				2				3
	Reference sequence	C	G	A	G	T	G	C	A	G	G	T	C	A	C	A	G	G	G	A	A	C	A	C	A	G	A	C	T	C	C	A	T	G	G	T	G	A	A	T	G	A	A	T	G	A	A	T	G
	Flanking SNP IUPAC codes	Y																						S														A	A	T	G	A	A	T	G	A	A	T	G
	PowerSeq 46GY
	ForenSeq DNA Signature Prep Kit
	Precision ID GlobalFiler NGS STR Panel v2
	In-house MPS panel
	GRCh38 Chr11 coordinates	2171052	2171053	2171054	2171055	2171056	2171057	2171058	2171059	2171060	2171061	2171062	2171063	2171064	2171065	2171066	2171067	2171068	2171069	2171070	2171071	2171072	2171073	2171074	2171075	2171076	2171077	2171078	2171079	2171080	2171081	2171082	2171083	2171084	2171085	2171086	2171087	2171088	2171089	2171090	2171091	2171092	2171093	2171094	2171095	2171096	2171097	2171098	2171099
	GRCh37 Chr11 coordinates	2192282	2192283	2192284	2192285	2192286	2192287	2192288	2192289	2192290	2192291	2192292	2192293	2192294	2192295	2192296	2192297	2192298	2192299	2192300	2192301	2192302	2192303	2192304	2192305	2192306	2192307	2192308	2192309	2192310	2192311	2192312	2192313	2192314	2192315	2192316	2192317	2192318	2192319	2192320	2192321	2192322	2192323	2192324	2192325	2192326	2192327	2192328	2192329
	Distance from repeat region	36	35	34	33	32	31	30	29	28	27	26	25	24	23	22	21	20	19	18	17	16	15	14	13	12	11	10	9	8	7	6	5	4	3	2	1
	D12S391																																												1				2
	Reference sequence	T	C	T	C	C	A	G	A	G	A	G	A	A	A	G	A	A	T	C	A	A	C	A	G	G	A	T	C	A	A	T	G	G	A	T	G	C	A	T	A	G	G	T	A	G	A	T	A
	Flanking SNP IUPAC codes																																												A	G	A	T	A
	PowerSeq 46GY
	ForenSeq DNA Signature Prep Kit
	Precision ID GlobalFiler NGS STR Panel v2
	In-house MPS panel
	GRCh38 Chr12 coordinates	12296977	12296978	12296979	12296980	12296981	12296982	12296983	12296984	12296985	12296986	12296987	12296988	12296989	12296990	12296991	12296992	12296993	12296994	12296995	12296996	12296997	12296998	12296999	12297000	12297001	12297002	12297003	12297004	12297005	12297006	12297007	12297008	12297009	12297010	12297011	12297012	12297013	12297014	12297015	12297016	12297017	12297018	12297019	12297020	12297021	12297022	12297023	12297024
	GRCh37 Chr12 coordinates	12449911	12449912	12449913	12449914	12449915	12449916	12449917	12449918	12449919	12449920	12449921	12449922	12449923	12449924	12449925	12449926	12449927	12449928	12449929	12449930	12449931	12449932	12449933	12449934	12449935	12449936	12449937	12449938	12449939	12449940	12449941	12449942	12449943	12449944	12449945	12449946	12449947	12449948	12449949	12449950	12449951	12449952	12449953	12449954	12449955	12449956	12449957	12449958
	Distance from repeat region	43	42	41	40	39	38	37	36	35	34	33	32	31	30	29	28	27	26	25	24	23	22	21	20	19	18	17	16	15	14	13	12	11	10	9	8	7	6	5	4	3	2	1
	vWA																						rs771794429								rs75219269				rs199970098			1				2				3
	Reference sequence	C	A	G	A	T	G	A	T	A	A	A	T	A	C	A	T	A	G	G	A	T	G	G	A	T	G	G	A	T	A	G	A	T	G	G	A	T	A	G	A	T	A	G	A	T	A	G	A
	Flanking SNP IUPAC codes																						R								R				R			T	A	G	A	T	A	G	A	T	A	G	A
	PowerSeq 46GY
	ForenSeq DNA Signature Prep Kit
	Precision ID GlobalFiler NGS STR Panel v2
	In-house MPS panel
	GRCh38 Chr12 coordinates	5983941	5983942	5983943	5983944	5983945	5983946	5983947	5983948	5983949	5983950	5983951	5983952	5983953	5983954	5983955	5983956	5983957	5983958	5983959	5983960	5983961	5983962	5983963	5983964	5983965	5983966	5983967	5983968	5983969	5983970	5983971	5983972	5983973	5983974	5983975	5983976	5983977	5983978	5983979	5983980	5983981	5983982	5983983	5983984	5983985	5983986	5983987	5983988
	GRCh37 Chr12 coordinates	6093107	6093108	6093109	6093110	6093111	6093112	6093113	6093114	6093115	6093116	6093117	6093118	6093119	6093120	6093121	6093122	6093123	6093124	6093125	6093126	6093127	6093128	6093129	6093130	6093131	6093132	6093133	6093134	6093135	6093136	6093137	6093138	6093139	6093140	6093141	6093142	6093143	6093144	6093145	6093146	6093147	6093148	6093149	6093150	6093151	6093152	6093153	6093154
	Distance from repeat region	36	35	34	33	32	31	30	29	28	27	26	25	24	23	22	21	20	19	18	17	16	15	14	13	12	11	10	9	8	7	6	5	4	3	2	1
	D13S317							rs529941491															rs73525369
	Reference sequence	T	C	A	T	T	T	C	T	T	T	A	G	T	G	G	G	C	A	T	C	C	G	T	G	A	C	T	C	T	C	T	G	G	A	C	T	C	T	G	A	C	C	C	A	T	C	T	A
	Flanking SNP IUPAC codes							Y															R
	PowerSeq 46GY
	ForenSeq DNA Signature Prep Kit
	Precision ID GlobalFiler NGS STR Panel v2
	In-house MPS panel
	GRCh38 Chr13 coordinates	82147951	82147952	82147953	82147954	82147955	82147956	82147957	82147958	82147959	82147960	82147961	82147962	82147963	82147964	82147965	82147966	82147967	82147968	82147969	82147970	82147971	82147972	82147973	82147974	82147975	82147976	82147977	82147978	82147979	82147980	82147981	82147982	82147983	82147984	82147985	82147986	82147987	82147988	82147989	82147990	82147991	82147992	82147993	82147994	82147995	82147996	82147997	82147998
	GRCh37 Chr13 coordinates	82722086	82722087	82722088	82722089	82722090	82722091	82722092	82722093	82722094	82722095	82722096	82722097	82722098	82722099	82722100	82722101	82722102	82722103	82722104	82722105	82722106	82722107	82722108	82722109	82722110	82722111	82722112	82722113	82722114	82722115	82722116	82722117	82722118	82722119	82722120	82722121	82722122	82722123	82722124	82722125	82722126	82722127	82722128	82722129	82722130	82722131	82722132	82722133
	Distance from repeat region	74	73	72	71	70	69	68	67	66	65	64	63	62	61	60	59	58	57	56	55	54	53	52	51	50	49	48	47	46	45	44	43	42	41	40	39	38	37	36	35	34	33	32	31	30	29	28	27
	Penta E
	Reference sequence	G	A	T	A	T	A	A	T	G	A	T	T	A	C	A	T	A	A	C	A	T	A	C	A	T	G	T	G	T	G	T	A	A	A	G	T	G	C	T	T	A	G	T	A	T	C	A	T
	Flanking SNP IUPAC codes
	PowerSeq 46GY
	ForenSeq DNA Signature Prep Kit
	Precision ID GlobalFiler NGS STR Panel v2
	In-house MPS panel
	GRCh38 Chr15 coordinates	96830905	96830906	96830907	96830908	96830909	96830910	96830911	96830912	96830913	96830914	96830915	96830916	96830917	96830918	96830919	96830920	96830921	96830922	96830923	96830924	96830925	96830926	96830927	96830928	96830929	96830930	96830931	96830932	96830933	96830934	96830935	96830936	96830937	96830938	96830939	96830940	96830941	96830942	96830943	96830944	96830945	96830946	96830947	96830948	96830949	96830950	96830951	96830952
	GRCh37 Chr15 coordinates	97374135	97374136	97374137	97374138	97374139	97374140	97374141	97374142	97374143	97374144	97374145	97374146	97374147	97374148	97374149	97374150	97374151	97374152	97374153	97374154	97374155	97374156	97374157	97374158	97374159	97374160	97374161	97374162	97374163	97374164	97374165	97374166	97374167	97374168	97374169	97374170	97374171	97374172	97374173	97374174	97374175	97374176	97374177	97374178	97374179	97374180	97374181	97374182
	Distance from repeat region	110	109	108	107	106	105	104	103	102	101	100	99	98	97	96	95	94	93	92	91	90	89	88	87	86	85	84	83	82	81	80	79	78	77	76	75	74	73	72	71	70	69	68	67	66	65	64	63
	D16S539																																															rs1728369
	Reference sequence	C	G	T	T	G	T	G	C	A	C	A	A	A	T	C	T	A	A	A	T	G	C	A	G	A	A	A	A	G	C	A	C	T	G	A	A	A	G	A	A	G	A	A	T	C	C	A	G
	Flanking SNP IUPAC codes																																															M
	PowerSeq 46GY
	ForenSeq DNA Signature Prep Kit
	Precision ID GlobalFiler NGS STR Panel v2
	In-house MPS panel
	GRCh38 Chr16 coordinates	86352561	86352562	86352563	86352564	86352565	86352566	86352567	86352568	86352569	86352570	86352571	86352572	86352573	86352574	86352575	86352576	86352577	86352578	86352579	86352580	86352581	86352582	86352583	86352584	86352585	86352586	86352587	86352588	86352589	86352590	86352591	86352592	86352593	86352594	86352595	86352596	86352597	86352598	86352599	86352600	86352601	86352602	86352603	86352604	86352605	86352606	86352607	86352608
	GRCh37 Chr16 coordinates	86386167	86386168	86386169	86386170	86386171	86386172	86386173	86386174	86386175	86386176	86386177	86386178	86386179	86386180	86386181	86386182	86386183	86386184	86386185	86386186	86386187	86386188	86386189	86386190	86386191	86386192	86386193	86386194	86386195	86386196	86386197	86386198	86386199	86386200	86386201	86386202	86386203	86386204	86386205	86386206	86386207	86386208	86386209	86386210	86386211	86386212	86386213	86386214
	Distance from repeat region	141	140	139	138	137	136	135	134	133	132	131	130	129	128	127	126	125	124	123	122	121	120	119	118	117	116	115	114	113	112	111	110	109	108	107	106	105	104	103	102	101	100	99	98	97	96	95	94
	D18S51
	Reference sequence	G	T	T	A	A	G	G	C	T	G	C	A	G	T	G	A	G	C	C	A	T	G	T	T	C	A	T	G	C	C	A	C	T	G	C	A	C	T	T	C	A	C	T	C	T	G	A	G
	Flanking SNP IUPAC codes
	PowerSeq 46GY
	ForenSeq DNA Signature Prep Kit
	Precision ID GlobalFiler NGS STR Panel v2
	In-house MPS panel
	GRCh38 Chr18 coordinates	63281597	63281598	63281599	63281600	63281601	63281602	63281603	63281604	63281605	63281606	63281607	63281608	63281609	63281610	63281611	63281612	63281613	63281614	63281615	63281616	63281617	63281618	63281619	63281620	63281621	63281622	63281623	63281624	63281625	63281626	63281627	63281628	63281629	63281630	63281631	63281632	63281633	63281634	63281635	63281636	63281637	63281638	63281639	63281640	63281641	63281642	63281643	63281644
	GRCh37 Chr18 coordinates	60948830	60948831	60948832	60948833	60948834	60948835	60948836	60948837	60948838	60948839	60948840	60948841	60948842	60948843	60948844	60948845	60948846	60948847	60948848	60948849	60948850	60948851	60948852	60948853	60948854	60948855	60948856	60948857	60948858	60948859	60948860	60948861	60948862	60948863	60948864	60948865	60948866	60948867	60948868	60948869	60948870	60948871	60948872	60948873	60948874	60948875	60948876	60948877
	Distance from repeat region	70	69	68	67	66	65	64	63	62	61	60	59	58	57	56	55	54	53	52	51	50	49	48	47	46	45	44	43	42	41	40	39	38	37	36	35	34	33	32	31	30	29	28	27	26	25	24	23
	D19S433																																		rs546251734
	Reference sequence	G	A	A	T	A	A	G	T	T	C	T	T	T	A	G	C	A	G	T	G	A	T	T	T	C	T	G	A	T	A	T	T	T	T	G	G	T	G	C	A	C	C	C	A	T	T	A	C
	Flanking SNP IUPAC codes																																		Y
	PowerSeq 46GY
	ForenSeq DNA Signature Prep Kit
	Precision ID GlobalFiler NGS STR Panel v2
	In-house MPS panel
	GRCh38 Chr19 coordinates	29926154	29926155	29926156	29926157	29926158	29926159	29926160	29926161	29926162	29926163	29926164	29926165	29926166	29926167	29926168	29926169	29926170	29926171	29926172	29926173	29926174	29926175	29926176	29926177	29926178	29926179	29926180	29926181	29926182	29926183	29926184	29926185	29926186	29926187	29926188	29926189	29926190	29926191	29926192	29926193	29926194	29926195	29926196	29926197	29926198	29926199	29926200	29926201
	GRCh37 Chr19 coordinates	30417061	30417062	30417063	30417064	30417065	30417066	30417067	30417068	30417069	30417070	30417071	30417072	30417073	30417074	30417075	30417076	30417077	30417078	30417079	30417080	30417081	30417082	30417083	30417084	30417085	30417086	30417087	30417088	30417089	30417090	30417091	30417092	30417093	30417094	30417095	30417096	30417097	30417098	30417099	30417100	30417101	30417102	30417103	30417104	30417105	30417106	30417107	30417108
	Distance from repeat region	81	80	79	78	77	76	75	74	73	72	71	70	69	68	67	66	65	64	63	62	61	60	59	58	57	56	55	54	53	52	51	50	49	48	47	46	45	44	43	42	41	40	39	38	37	36	35	34
	D21S11																																							1				2				3
	Reference sequence	C	C	A	T	A	A	A	T	A	T	G	T	G	A	G	T	C	A	A	T	T	C	C	C	C	A	A	G	T	G	A	A	T	T	G	C	C	T	T	C	T	A	T	C	T	A	T	C
	Flanking SNP IUPAC codes																																							T	C	T	A	T	C	T	A	T	C
	PowerSeq 46GY
	ForenSeq DNA Signature Prep Kit
	Precision ID GlobalFiler NGS STR Panel v2
	In-house MPS panel
	GRCh38 Chr21 coordinates	19181935	19181936	19181937	19181938	19181939	19181940	19181941	19181942	19181943	19181944	19181945	19181946	19181947	19181948	19181949	19181950	19181951	19181952	19181953	19181954	19181955	19181956	19181957	19181958	19181959	19181960	19181961	19181962	19181963	19181964	19181965	19181966	19181967	19181968	19181969	19181970	19181971	19181972	19181973	19181974	19181975	19181976	19181977	19181978	19181979	19181980	19181981	19181982
	GRCh37 Chr21 coordinates	20554253	20554254	20554255	20554256	20554257	20554258	20554259	20554260	20554261	20554262	20554263	20554264	20554265	20554266	20554267	20554268	20554269	20554270	20554271	20554272	20554273	20554274	20554275	20554276	20554277	20554278	20554279	20554280	20554281	20554282	20554283	20554284	20554285	20554286	20554287	20554288	20554289	20554290	20554291	20554292	20554293	20554294	20554295	20554296	20554297	20554298	20554299	20554300
	Distance from repeat region	38	37	36	35	34	33	32	31	30	29	28	27	26	25	24	23	22	21	20	19	18	17	16	15	14	13	12	11	10	9	8	7	6	5	4	3	2	1
	Penta D																									rs181880885
	Reference sequence	G	T	A	G	G	A	T	C	A	C	T	T	G	A	G	C	C	T	G	G	A	A	G	G	T	C	G	A	A	G	C	T	G	A	A	G	T	G	A	G	C	C	A	T	G	A	T	C
	Flanking SNP IUPAC codes																									Y
	PowerSeq 46GY
	ForenSeq DNA Signature Prep Kit
	Precision ID GlobalFiler NGS STR Panel v2
	In-house MPS panel
	GRCh38 Chr21 coordinates	43636096	43636097	43636098	43636099	43636100	43636101	43636102	43636103	43636104	43636105	43636106	43636107	43636108	43636109	43636110	43636111	43636112	43636113	43636114	43636115	43636116	43636117	43636118	43636119	43636120	43636121	43636122	43636123	43636124	43636125	43636126	43636127	43636128	43636129	43636130	43636131	43636132	43636133	43636134	43636135	43636136	43636137	43636138	43636139	43636140	43636141	43636142	43636143
	GRCh37 Chr21 coordinates	45055977	45055978	45055979	45055980	45055981	45055982	45055983	45055984	45055985	45055986	45055987	45055988	45055989	45055990	45055991	45055992	45055993	45055994	45055995	45055996	45055997	45055998	45055999	45056000	45056001	45056002	45056003	45056004	45056005	45056006	45056007	45056008	45056009	45056010	45056011	45056012	45056013	45056014	45056015	45056016	45056017	45056018	45056019	45056020	45056021	45056022	45056023	45056024
	Distance from repeat region	109	108	107	106	105	104	103	102	101	100	99	98	97	96	95	94	93	92	91	90	89	88	87	86	85	84	83	82	81	80	79	78	77	76	75	74	73	72	71	70	69	68	67	66	65	64	63	62
	D22S1045
	Reference sequence	T	G	A	T	C	G	T	T	G	G	A	A	T	T	C	C	C	C	A	A	A	C	T	G	G	C	C	A	G	T	T	C	C	T	C	T	C	C	A	C	C	C	T	A	T	A	G	A
	Flanking SNP IUPAC codes
	PowerSeq 46GY
	ForenSeq DNA Signature Prep Kit
	Precision ID GlobalFiler NGS STR Panel v2
	In-house MPS panel
	GRCh38 Chr22 coordinates	37140177	37140178	37140179	37140180	37140181	37140182	37140183	37140184	37140185	37140186	37140187	37140188	37140189	37140190	37140191	37140192	37140193	37140194	37140195	37140196	37140197	37140198	37140199	37140200	37140201	37140202	37140203	37140204	37140205	37140206	37140207	37140208	37140209	37140210	37140211	37140212	37140213	37140214	37140215	37140216	37140217	37140218	37140219	37140220	37140221	37140222	37140223	37140224
	GRCh37 Chr22 coordinates	37536217	37536218	37536219	37536220	37536221	37536222	37536223	37536224	37536225	37536226	37536227	37536228	37536229	37536230	37536231	37536232	37536233	37536234	37536235	37536236	37536237	37536238	37536239	37536240	37536241	37536242	37536243	37536244	37536245	37536246	37536247	37536248	37536249	37536250	37536251	37536252	37536253	37536254	37536255	37536256	37536257	37536258	37536259	37536260	37536261	37536262	37536263	37536264
	Distance from repeat region	110	109	108	107	106	105	104	103	102	101	100	99	98	97	96	95	94	93	92	91	90	89	88	87	86	85	84	83	82	81	80	79	78	77	76	75	74	73	72	71	70	69	68	67	66	65	64	63
	MPS, Massively parallel sequencing
[truncated: 208 more columns]
