# Supplementary material for: Massively parallel sequencing of 25 autosomal STRs including SE33 in four population groups for forensic applications
Source: Sci Rep. 2021 Feb 25;11:4701. doi: 10.1038/s41598-021-82814-z (PMC7907369; doi:10.1038/s41598-021-82814-z)
Supplement: Supplementary file 7 — Supplementary Table 6. [file 41598_2021_82814_MOESM7_ESM.xlsx]

## Sheet: Title and author list
	Supplementary Tables
	Massively parallel sequencing of 25 autosomal STRs including SE33 in four population groups for forensic applications
	Ye-Lim Kwon1,2, Bo min Kim1,2, Eun Young Lee1, and Kyoung-Jin Shin1,2,*
	1Department of Forensic Medicine, Yonsei University College of Medicine, 50-1 Yonsei-ro, Seodaemun-gu, Seoul 03722, Korea
	2Brain Korea 21 PLUS Project for Medical Science, Yonsei University, 50-1 Yonsei-ro, Seodaemun-gu, Seoul 03722, Korea
	*Corresponding author at: Department of Forensic Medicine, Yonsei University College of Medicine, 50-1 Yonsei-ro, Seodaemun-gu, Seoul 03722, Korea E-mail address: KJSHIN@yuhs.ac

## Sheet: Table S6. Allele Freq
Supplementary Table S6. Allele frequencies for 28 forensic markers in 350 samples
Locus	Allele	Bracketed Repeat Structure	Flanking Region Variation	Counts					Frequency					Sequence			Full Sequence
				All	AfAm	Cauc	Hisp	Kor	All	AfAm	Cauc	Hisp	Kor	5' Flanking Region	Repeat Region	3' Flanking Region
D1S1656	10	[TCTA]10		1	1	-	-	-	0.00142857	0.0060241	-	-	-	AATATATATACATACAATTAAACACACACACA	[TCTA][TCTA][TCTA][TCTA][TCTA][TCTA][TCTA][TCTA][TCTA][TCTA]	CATCACACAG	AATATATATACATACAATTAAACACACACACATCTATCTATCTATCTATCTATCTATCTATCTATCTATCTACATCACACAG
D1S1656	11	[TCTA]11		37	9	14	7	7	0.0528571	0.0542169	0.0853659	0.0426829	0.0339806	AATATATATACATACAATTAAACACACACACA	[TCTA][TCTA][TCTA][TCTA][TCTA][TCTA][TCTA][TCTA][TCTA][TCTA][TCTA]	CATCACACAG	AATATATATACATACAATTAAACACACACACATCTATCTATCTATCTATCTATCTATCTATCTATCTATCTATCTACATCACACAG
D1S1656	12	CCTA [TCTA]11		32	2	15	13	2	0.0457143	0.0120482	0.0914634	0.0792683	0.00970874	AATATATATACATACAATTAAACACACACACA	[CCTA][TCTA][TCTA][TCTA][TCTA][TCTA][TCTA][TCTA][TCTA][TCTA][TCTA][TCTA]	CATCACACAG	AATATATATACATACAATTAAACACACACACACCTATCTATCTATCTATCTATCTATCTATCTATCTATCTATCTATCTACATCACACAG
D1S1656	12	[TCTA]12		28	8	8	4	8	0.04	0.0481928	0.0487805	0.0243902	0.038835	AATATATATACATACAATTAAACACACACACA	[TCTA][TCTA][TCTA][TCTA][TCTA][TCTA][TCTA][TCTA][TCTA][TCTA][TCTA][TCTA]	CATCACACAG	AATATATATACATACAATTAAACACACACACATCTATCTATCTATCTATCTATCTATCTATCTATCTATCTATCTATCTACATCACACAG
D1S1656	13	CCTA [TCTA]12		14	2	2	-	10	0.02	0.0120482	0.0121951	-	0.0485437	AATATATATACATACAATTAAACACACACACA	[CCTA][TCTA][TCTA][TCTA][TCTA][TCTA][TCTA][TCTA][TCTA][TCTA][TCTA][TCTA][TCTA]	CATCACACAG	AATATATATACATACAATTAAACACACACACACCTATCTATCTATCTATCTATCTATCTATCTATCTATCTATCTATCTATCTACATCACACAG
D1S1656	13	TCTA GCTA [TCTA]11		3	-	2	1	-	0.00428571	-	0.0121951	0.00609756	-	AATATATATACATACAATTAAACACACACACA	[TCTA][GCTA][TCTA][TCTA][TCTA][TCTA][TCTA][TCTA][TCTA][TCTA][TCTA][TCTA][TCTA]	CATCACACAG	AATATATATACATACAATTAAACACACACACATCTAGCTATCTATCTATCTATCTATCTATCTATCTATCTATCTATCTATCTACATCACACAG
D1S1656	13	[TCTA]13		52	14	3	10	25	0.0742857	0.0843373	0.0182927	0.0609756	0.121359	AATATATATACATACAATTAAACACACACACA	[TCTA][TCTA][TCTA][TCTA][TCTA][TCTA][TCTA][TCTA][TCTA][TCTA][TCTA][TCTA][TCTA]	CATCACACAG	AATATATATACATACAATTAAACACACACACATCTATCTATCTATCTATCTATCTATCTATCTATCTATCTATCTATCTATCTACATCACACAG
D1S1656	14	CCTA [TCTA]13		69	32	16	14	7	0.0985714	0.192771	0.097561	0.0853659	0.0339806	AATATATATACATACAATTAAACACACACACA	[CCTA][TCTA][TCTA][TCTA][TCTA][TCTA][TCTA][TCTA][TCTA][TCTA][TCTA][TCTA][TCTA][TCTA]	CATCACACAG	AATATATATACATACAATTAAACACACACACACCTATCTATCTATCTATCTATCTATCTATCTATCTATCTATCTATCTATCTATCTACATCACACAG
D1S1656	14	[TCTA]14		15	7	-	4	4	0.0214286	0.0421687	-	0.0243902	0.0194175	AATATATATACATACAATTAAACACACACACA	[TCTA][TCTA][TCTA][TCTA][TCTA][TCTA][TCTA][TCTA][TCTA][TCTA][TCTA][TCTA][TCTA][TCTA]	CATCACACAG	AATATATATACATACAATTAAACACACACACATCTATCTATCTATCTATCTATCTATCTATCTATCTATCTATCTATCTATCTATCTACATCACACAG
D1S1656	14.3	CCTA [TCTA]11 TCA [TCTA]2		1	-	1	-	-	0.00142857	-	0.00609756	-	-	AATATATATACATACAATTAAACACACACACA	[CCTA][TCTA][TCTA][TCTA][TCTA][TCTA][TCTA][TCTA][TCTA][TCTA][TCTA][TCTA]TCA[TCTA][TCTA]	CATCACACAG	AATATATATACATACAATTAAACACACACACACCTATCTATCTATCTATCTATCTATCTATCTATCTATCTATCTATCTATCATCTATCTACATCACACAG
D1S1656	14.3	CCTA [TCTA]9 TCA [TCTA]4	rs4847015 (C>T)	1	1	-	-	-	0.00142857	0.0060241	-	-	-	AATATATATACATACAATTAAACACACACACA	[CCTA][TCTA][TCTA][TCTA][TCTA][TCTA][TCTA][TCTA][TCTA][TCTA]TCA[TCTA][TCTA][TCTA][TCTA]	CATCATACAG	AATATATATACATACAATTAAACACACACACACCTATCTATCTATCTATCTATCTATCTATCTATCTATCTATCATCTATCTATCTATCTACATCATACAG
D1S1656	15	CCTA [TCTA]14		116	28	18	18	52	0.165714	0.168675	0.109756	0.109756	0.252427	AATATATATACATACAATTAAACACACACACA	[CCTA][TCTA][TCTA][TCTA][TCTA][TCTA][TCTA][TCTA][TCTA][TCTA][TCTA][TCTA][TCTA][TCTA][TCTA]	CATCACACAG	AATATATATACATACAATTAAACACACACACACCTATCTATCTATCTATCTATCTATCTATCTATCTATCTATCTATCTATCTATCTATCTACATCACACAG
D1S1656	15	[TCTA]15		7	3	-	4	-	0.01	0.0180723	-	0.0243902	-	AATATATATACATACAATTAAACACACACACA	[TCTA][TCTA][TCTA][TCTA][TCTA][TCTA][TCTA][TCTA][TCTA][TCTA][TCTA][TCTA][TCTA][TCTA][TCTA]	CATCACACAG	AATATATATACATACAATTAAACACACACACATCTATCTATCTATCTATCTATCTATCTATCTATCTATCTATCTATCTATCTATCTATCTACATCACACAG
D1S1656	15.3	CCTA [TCTA]11 TCA [TCTA]3	rs4847015 (C>T)	4	-	3	1	-	0.00571429	-	0.0182927	0.00609756	-	AATATATATACATACAATTAAACACACACACA	[CCTA][TCTA][TCTA][TCTA][TCTA][TCTA][TCTA][TCTA][TCTA][TCTA][TCTA][TCTA]TCA[TCTA][TCTA][TCTA]	CATCATACAG	AATATATATACATACAATTAAACACACACACACCTATCTATCTATCTATCTATCTATCTATCTATCTATCTATCTATCTATCATCTATCTATCTACATCATACAG
D1S1656	15.3	CCTA [TCTA]10 TCA [TCTA]4	rs4847015 (C>T)	8	1	5	2	-	0.0114286	0.0060241	0.0304878	0.0121951	-	AATATATATACATACAATTAAACACACACACA	[CCTA][TCTA][TCTA][TCTA][TCTA][TCTA][TCTA][TCTA][TCTA][TCTA][TCTA]TCA[TCTA][TCTA][TCTA][TCTA]	CATCATACAG	AATATATATACATACAATTAAACACACACACACCTATCTATCTATCTATCTATCTATCTATCTATCTATCTATCTATCATCTATCTATCTATCTACATCATACAG
D1S1656	16	CCTA [TCTA]15		117	11	22	30	54	0.167143	0.0662651	0.134146	0.182927	0.262136	AATATATATACATACAATTAAACACACACACA	[CCTA][TCTA][TCTA][TCTA][TCTA][TCTA][TCTA][TCTA][TCTA][TCTA][TCTA][TCTA][TCTA][TCTA][TCTA][TCTA]	CATCACACAG	AATATATATACATACAATTAAACACACACACACCTATCTATCTATCTATCTATCTATCTATCTATCTATCTATCTATCTATCTATCTATCTATCTACATCACACAG
D1S1656	16	CTTA [TCTA]15		2	-	1	1	-	0.00285714	-	0.00609756	0.00609756	-	AATATATATACATACAATTAAACACACACACA	[CTTA][TCTA][TCTA][TCTA][TCTA][TCTA][TCTA][TCTA][TCTA][TCTA][TCTA][TCTA][TCTA][TCTA][TCTA][TCTA]	CATCACACAG	AATATATATACATACAATTAAACACACACACACTTATCTATCTATCTATCTATCTATCTATCTATCTATCTATCTATCTATCTATCTATCTATCTACATCACACAG
D1S1656	16	[TCTA]16		7	6	1	-	-	0.01	0.0361446	0.00609756	-	-	AATATATATACATACAATTAAACACACACACA	[TCTA][TCTA][TCTA][TCTA][TCTA][TCTA][TCTA][TCTA][TCTA][TCTA][TCTA][TCTA][TCTA][TCTA][TCTA][TCTA]	CATCACACAG	AATATATATACATACAATTAAACACACACACATCTATCTATCTATCTATCTATCTATCTATCTATCTATCTATCTATCTATCTATCTATCTATCTACATCACACAG
D1S1656	16.3	CCTA [TCTA]11 TCA [TCTA]4	rs4847015 (C>T)	30	19	6	3	2	0.0428571	0.114458	0.0365854	0.0182927	0.00970874	AATATATATACATACAATTAAACACACACACA	[CCTA][TCTA][TCTA][TCTA][TCTA][TCTA][TCTA][TCTA][TCTA][TCTA][TCTA][TCTA]TCA[TCTA][TCTA][TCTA][TCTA]	CATCATACAG	AATATATATACATACAATTAAACACACACACACCTATCTATCTATCTATCTATCTATCTATCTATCTATCTATCTATCTATCATCTATCTATCTATCTACATCATACAG
D1S1656	17	CCTA [TCTA]16		45	2	11	14	18	0.0642857	0.0120482	0.0670732	0.0853659	0.0873786	AATATATATACATACAATTAAACACACACACA	[CCTA][TCTA][TCTA][TCTA][TCTA][TCTA][TCTA][TCTA][TCTA][TCTA][TCTA][TCTA][TCTA][TCTA][TCTA][TCTA][TCTA]	CATCACACAG	AATATATATACATACAATTAAACACACACACACCTATCTATCTATCTATCTATCTATCTATCTATCTATCTATCTATCTATCTATCTATCTATCTATCTACATCACACAG
D1S1656	17.3	CCTA [TCTA]12 TCA [TCTA]4	rs4847015 (C>T)	73	13	23	27	10	0.104286	0.0783133	0.140244	0.164634	0.0485437	AATATATATACATACAATTAAACACACACACA	[CCTA][TCTA][TCTA][TCTA][TCTA][TCTA][TCTA][TCTA][TCTA][TCTA][TCTA][TCTA][TCTA]TCA[TCTA][TCTA][TCTA][TCTA]	CATCATACAG	AATATATATACATACAATTAAACACACACACACCTATCTATCTATCTATCTATCTATCTATCTATCTATCTATCTATCTATCTATCATCTATCTATCTATCTACATCATACAG
D1S1656	18	CCTA [TCTA]17		4	-	1	2	1	0.00571429	-	0.00609756	0.0121951	0.00485437	AATATATATACATACAATTAAACACACACACA	[CCTA][TCTA][TCTA][TCTA][TCTA][TCTA][TCTA][TCTA][TCTA][TCTA][TCTA][TCTA][TCTA][TCTA][TCTA][TCTA][TCTA][TCTA]	CATCACACAG	AATATATATACATACAATTAAACACACACACACCTATCTATCTATCTATCTATCTATCTATCTATCTATCTATCTATCTATCTATCTATCTATCTATCTATCTACATCACACAG
D1S1656	18.3	CCTA [TCTA]13 TCA [TCTA]4	rs4847015 (C>T)	26	5	11	7	3	0.0371429	0.0301205	0.0670732	0.0426829	0.0145631	AATATATATACATACAATTAAACACACACACA	[CCTA][TCTA][TCTA][TCTA][TCTA][TCTA][TCTA][TCTA][TCTA][TCTA][TCTA][TCTA][TCTA][TCTA]TCA[TCTA][TCTA][TCTA][TCTA]	CATCATACAG	AATATATATACATACAATTAAACACACACACACCTATCTATCTATCTATCTATCTATCTATCTATCTATCTATCTATCTATCTATCTATCATCTATCTATCTATCTACATCATACAG
D1S1656	19	CCTA [TCTA]18		2	-	-	1	1	0.00285714	-	-	0.00609756	0.00485437	AATATATATACATACAATTAAACACACACACA	[CCTA][TCTA][TCTA][TCTA][TCTA][TCTA][TCTA][TCTA][TCTA][TCTA][TCTA][TCTA][TCTA][TCTA][TCTA][TCTA][TCTA][TCTA][TCTA]	CATCACACAG	AATATATATACATACAATTAAACACACACACACCTATCTATCTATCTATCTATCTATCTATCTATCTATCTATCTATCTATCTATCTATCTATCTATCTATCTATCTACATCACACAG
D1S1656	19.3	CCTA [TCTA]14 TCA [TCTA]4	rs4847015 (C>T)	6	2	1	1	2	0.00857143	0.0120482	0.00609756	0.00609756	0.00970874	AATATATATACATACAATTAAACACACACACA	[CCTA][TCTA][TCTA][TCTA][TCTA][TCTA][TCTA][TCTA][TCTA][TCTA][TCTA][TCTA][TCTA][TCTA][TCTA]TCA[TCTA][TCTA][TCTA][TCTA]	CATCATACAG	AATATATATACATACAATTAAACACACACACACCTATCTATCTATCTATCTATCTATCTATCTATCTATCTATCTATCTATCTATCTATCTATCATCTATCTATCTATCTACATCATACAG
D1S1656				700	166	164	164	206	1	1	1	1	1
TPOX	6	[AATG]6		14	13	-	1	-	0.02	0.0783133	-	0.00609756	-	GAACCCTCACTG	[AATG][AATG][AATG][AATG][AATG][AATG]	TTTGG	GAACCCTCACTGAATGAATGAATGAATGAATGAATGTTTGG
TPOX	7	[AATG]7		6	5	-	1	-	0.00857143	0.0301205	-	0.00609756	-	GAACCCTCACTG	[AATG][AATG][AATG][AATG][AATG][AATG][AATG]	TTTGG	GAACCCTCACTGAATGAATGAATGAATGAATGAATGAATGTTTGG
TPOX	8	[AATG]8		348	52	99	98	99	0.497143	0.313253	0.603659	0.597561	0.480583	GAACCCTCACTG	[AATG][AATG][AATG][AATG][AATG][AATG][AATG][AATG]	TTTGG	GAACCCTCACTGAATGAATGAATGAATGAATGAATGAATGAATGTTTGG
TPOX	9	[AATG]9		83	36	16	11	20	0.118571	0.216867	0.097561	0.0670732	0.0970874	GAACCCTCACTG	[AATG][AATG][AATG][AATG][AATG][AATG][AATG][AATG][AATG]	TTTGG	GAACCCTCACTGAATGAATGAATGAATGAATGAATGAATGAATGAATGTTTGG
TPOX	10	[AATG]10		36	14	9	4	9	0.0514286	0.0843373	0.054878	0.0243902	0.0436893	GAACCCTCACTG	[AATG][AATG][AATG][AATG][AATG][AATG][AATG][AATG][AATG][AATG]	TTTGG	GAACCCTCACTGAATGAATGAATGAATGAATGAATGAATGAATGAATGAATGTTTGG
TPOX	11	[AATG]11		184	42	33	41	68	0.262857	0.253012	0.20122	0.25	0.330097	GAACCCTCACTG	[AATG][AATG][AATG][AATG][AATG][AATG][AATG][AATG][AATG][AATG][AATG]	TTTGG	GAACCCTCACTGAATGAATGAATGAATGAATGAATGAATGAATGAATGAATGAATGTTTGG
TPOX	12	[AATG]12		28	4	7	8	9	0.04	0.0240964	0.0426829	0.0487805	0.0436893	GAACCCTCACTG	[AATG][AATG][AATG][AATG][AATG][AATG][AATG][AATG][AATG][AATG][AATG][AATG]	TTTGG	GAACCCTCACTGAATGAATGAATGAATGAATGAATGAATGAATGAATGAATGAATGAATGTTTGG
TPOX	13	[AATG]13		1	-	-	-	1	0.00142857	-	-	-	0.00485437	GAACCCTCACTG	[AATG][AATG][AATG][AATG][AATG][AATG][AATG][AATG][AATG][AATG][AATG][AATG][AATG]	TTTGG	GAACCCTCACTGAATGAATGAATGAATGAATGAATGAATGAATGAATGAATGAATGAATGAATGTTTGG
TPOX				700	166	164	164	206	1	1	1	1	1
D2S441	9	[TCTA]9		2	-	-	2	-	0.00285714	-	-	0.0121951	-	CT	[TCTA][TCTA][TCTA][TCTA][TCTA][TCTA][TCTA][TCTA][TCTA]	T	CTTCTATCTATCTATCTATCTATCTATCTATCTATCTAT
D2S441	9.1	A [TCTA]9		8	-	-	-	8	0.0114286	-	-	-	0.038835	CT	A[TCTA][TCTA][TCTA][TCTA][TCTA][TCTA][TCTA][TCTA][TCTA]	T	CTATCTATCTATCTATCTATCTATCTATCTATCTATCTAT
D2S441	10	[TCTA]10		65	15	14	11	25	0.0928571	0.0903614	0.0853659	0.0670732	0.121359	CT	[TCTA][TCTA][TCTA][TCTA][TCTA][TCTA][TCTA][TCTA][TCTA][TCTA]	T	CTTCTATCTATCTATCTATCTATCTATCTATCTATCTATCTAT
D2S441	10	[TCTA]8 TCTG TCTA		117	6	21	61	29	0.167143	0.0361446	0.128049	0.371951	0.140777	CT	[TCTA][TCTA][TCTA][TCTA][TCTA][TCTA][TCTA][TCTA][TCTG][TCTA]	T	CTTCTATCTATCTATCTATCTATCTATCTATCTATCTGTCTAT
D2S441	10.1	A [TCTA]10		1	-	-	-	1	0.00142857	-	-	-	0.00485437	CT	A[TCTA][TCTA][TCTA][TCTA][TCTA][TCTA][TCTA][TCTA][TCTA][TCTA]	T	CTATCTATCTATCTATCTATCTATCTATCTATCTATCTATCTAT
D2S441	11	[TCTA]11		201	45	47	37	72	0.287143	0.271084	0.286585	0.22561	0.349515	CT	[TCTA][TCTA][TCTA][TCTA][TCTA][TCTA][TCTA][TCTA][TCTA][TCTA][TCTA]	T	CTTCTATCTATCTATCTATCTATCTATCTATCTATCTATCTATCTAT
D2S441	11	[TCTA]9 TCTG TCTA		16	7	1	6	2	0.0228571	0.0421687	0.00609756	0.0365854	0.00970874	CT	[TCTA][TCTA][TCTA][TCTA][TCTA][TCTA][TCTA][TCTA][TCTA][TCTG][TCTA]	T	CTTCTATCTATCTATCTATCTATCTATCTATCTATCTATCTGTCTAT
D2S441	11.3	[TCTA]4 TCA [TCTA]7		23	10	4	5	4	0.0328571	0.060241	0.0243902	0.0304878	0.0194175	CT	[TCTA][TCTA][TCTA][TCTA]TCA[TCTA][TCTA][TCTA][TCTA][TCTA][TCTA][TCTA]	T	CTTCTATCTATCTATCTATCATCTATCTATCTATCTATCTATCTATCTAT
D2S441	11.3	[TCTA]3 TCA [TCTA]8		1	1	-	-	-	0.00142857	0.0060241	-	-	-	CT	[TCTA][TCTA][TCTA]TCA[TCTA][TCTA][TCTA][TCTA][TCTA][TCTA][TCTA][TCTA]	T	CTTCTATCTATCTATCATCTATCTATCTATCTATCTATCTATCTATCTAT
D2S441	12	[TCTA]12		77	20	11	7	39	0.11	0.120482	0.0670732	0.0426829	0.18932	CT	[TCTA][TCTA][TCTA][TCTA][TCTA][TCTA][TCTA][TCTA][TCTA][TCTA][TCTA][TCTA]	T	CTTCTATCTATCTATCTATCTATCTATCTATCTATCTATCTATCTATCTAT
D2S441	12	[TCTA]10 TCTG TCTA		3	2	-	1	-	0.00428571	0.0120482	-	0.00609756	-	CT	[TCTA][TCTA][TCTA][TCTA][TCTA][TCTA][TCTA][TCTA][TCTA][TCTA][TCTG][TCTA]	T	CTTCTATCTATCTATCTATCTATCTATCTATCTATCTATCTATCTGTCTAT
D2S441	12.3	[TCTA]4 TCA [TCTA]8		4	4	-	-	-	0.00571429	0.0240964	-	-	-	CT	[TCTA][TCTA][TCTA][TCTA]TCA[TCTA][TCTA][TCTA][TCTA][TCTA][TCTA][TCTA][TCTA]	T	CTTCTATCTATCTATCTATCATCTATCTATCTATCTATCTATCTATCTATCTAT
D2S441	13	[TCTA]13		6	2	-	1	3	0.00857143	0.0120482	-	0.00609756	0.0145631	CT	[TCTA][TCTA][TCTA][TCTA][TCTA][TCTA][TCTA][TCTA][TCTA][TCTA][TCTA][TCTA][TCTA]	T	CTTCTATCTATCTATCTATCTATCTATCTATCTATCTATCTATCTATCTATCTAT
D2S441	13	[TCTA]11 TCTG TCTA		2	1	-	1	-	0.00285714	0.0060241	-	0.00609756	-	CT	[TCTA][TCTA][TCTA][TCTA][TCTA][TCTA][TCTA][TCTA][TCTA][TCTA][TCTA][TCTG][TCTA]	T	CTTCTATCTATCTATCTATCTATCTATCTATCTATCTATCTATCTATCTGTCTAT
D2S441	13	[TCTA]10 TTTA [TCTA]2		19	8	7	2	2	0.0271429	0.0481928	0.0426829	0.0121951	0.00970874	CT	[TCTA][TCTA][TCTA][TCTA][TCTA][TCTA][TCTA][TCTA][TCTA][TCTA][TTTA][TCTA][TCTA]	T	CTTCTATCTATCTATCTATCTATCTATCTATCTATCTATCTATTTATCTATCTAT
D2S441	14	[TCTA]11 TTTA [TCTA]2		138	43	49	26	20	0.197143	0.259036	0.29878	0.158537	0.0970874	CT	[TCTA][TCTA][TCTA][TCTA][TCTA][TCTA][TCTA][TCTA][TCTA][TCTA][TCTA][TTTA][TCTA][TCTA]	T	CTTCTATCTATCTATCTATCTATCTATCTATCTATCTATCTATCTATTTATCTATCTAT
D2S441	15	[TCTA]12 TTTA [TCTA]2		17	2	10	4	1	0.0242857	0.0120482	0.0609756	0.0243902	0.00485437	CT	[TCTA][TCTA][TCTA][TCTA][TCTA][TCTA][TCTA][TCTA][TCTA][TCTA][TCTA][TCTA][TTTA][TCTA][TCTA]	T	CTTCTATCTATCTATCTATCTATCTATCTATCTATCTATCTATCTATCTATTTATCTATCTAT
D2S441				700	166	164	164	206	1	1	1	1	1
D2S1338	16	[GGAA]12 [GGCA]4		2	2	-	-	-	0.00285307	0.0120482	-	-	-	AGGAG	[GGAA][GGAA][GGAA][GGAA][GGAA][GGAA][GGAA][GGAA][GGAA][GGAA][GGAA][GGAA][GGCA][GGCA][GGCA][GGCA]	AGG	AGGAGGGAAGGAAGGAAGGAAGGAAGGAAGGAAGGAAGGAAGGAAGGAAGGAAGGCAGGCAGGCAGGCAAGG
D2S1338	16	[GGAA]11 [GGCA]5		1	1	-	-	-	0.00142653	0.0060241	-	-	-	AGGAG	[GGAA][GGAA][GGAA][GGAA][GGAA][GGAA][GGAA][GGAA][GGAA][GGAA][GGAA][GGCA][GGCA][GGCA][GGCA][GGCA]	AGG	AGGAGGGAAGGAAGGAAGGAAGGAAGGAAGGAAGGAAGGAAGGAAGGAAGGCAGGCAGGCAGGCAGGCAAGG
D2S1338	16	[GGAA]10 [GGCA]6		13	3	9	1	-	0.0185449	0.0180723	0.0545455	0.00609756	-	AGGAG	[GGAA][GGAA][GGAA][GGAA][GGAA][GGAA][GGAA][GGAA][GGAA][GGAA][GGCA][GGCA][GGCA][GGCA][GGCA][GGCA]	AGG	AGGAGGGAAGGAAGGAAGGAAGGAAGGAAGGAAGGAAGGAAGGAAGGCAGGCAGGCAGGCAGGCAGGCAAGG
D2S1338	16	[GGAA]9 [GGCA]7		1	-	-	-	1	0.00142653	-	-	-	0.00485437	AGGAG	[GGAA][GGAA][GGAA][GGAA][GGAA][GGAA][GGAA][GGAA][GGAA][GGCA][GGCA][GGCA][GGCA][GGCA][GGCA][GGCA]	AGG	AGGAGGGAAGGAAGGAAGGAAGGAAGGAAGGAAGGAAGGAAGGCAGGCAGGCAGGCAGGCAGGCAGGCAAGG
D2S1338	17	[GGAA]13 [GGCA]4		2	2	-	-	-	0.00285307	0.0120482	-	-	-	AGGAG	[GGAA][GGAA][GGAA][GGAA][GGAA][GGAA][GGAA][GGAA][GGAA][GGAA][GGAA][GGAA][GGAA][GGCA][GGCA][GGCA][GGCA]	AGG	AGGAGGGAAGGAAGGAAGGAAGGAAGGAAGGAAGGAAGGAAGGAAGGAAGGAAGGAAGGCAGGCAGGCAGGCAAGG
D2S1338	17	[GGAA]12 [GGCA]5		5	3	-	2	-	0.00713267	0.0180723	-	0.0121951	-	AGGAG	[GGAA][GGAA][GGAA][GGAA][GGAA][GGAA][GGAA][GGAA][GGAA][GGAA][GGAA][GGAA][GGCA][GGCA][GGCA][GGCA][GGCA]	AGG	AGGAGGGAAGGAAGGAAGGAAGGAAGGAAGGAAGGAAGGAAGGAAGGAAGGAAGGCAGGCAGGCAGGCAGGCAAGG
D2S1338	17	[GGAA]11 [GGCA]6		93	12	33	32	16	0.132668	0.0722892	0.2	0.195122	0.0776699	AGGAG	[GGAA][GGAA][GGAA][GGAA][GGAA][GGAA][GGAA][GGAA][GGAA][GGAA][GGAA][GGCA][GGCA][GGCA][GGCA][GGCA][GGCA]	AGG	AGGAGGGAAGGAAGGAAGGAAGGAAGGAAGGAAGGAAGGAAGGAAGGAAGGCAGGCAGGCAGGCAGGCAGGCAAGG
D2S1338	17	[GGAA]10 [GGCA]7		1	-	-	1	-	0.00142653	-	-	0.00609756	-	AGGAG	[GGAA][GGAA][GGAA][GGAA][GGAA][GGAA][GGAA][GGAA][GGAA][GGAA][GGCA][GGCA][GGCA][GGCA][GGCA][GGCA][GGCA]	AGG	AGGAGGGAAGGAAGGAAGGAAGGAAGGAAGGAAGGAAGGAAGGAAGGCAGGCAGGCAGGCAGGCAGGCAGGCAAGG
D2S1338	18	[GGAA]12 [GGCA]6		24	3	8	1	12	0.0342368	0.0180723	0.0484848	0.00609756	0.0582524	AGGAG	[GGAA][GGAA][GGAA][GGAA][GGAA][GGAA][GGAA][GGAA][GGAA][GGAA][GGAA][GGAA][GGCA][GGCA][GGCA][GGCA][GGCA][GGCA]	AGG	AGGAGGGAAGGAAGGAAGGAAGGAAGGAAGGAAGGAAGGAAGGAAGGAAGGAAGGCAGGCAGGCAGGCAGGCAGGCAAGG
D2S1338	18	[GGAA]11 [GGCA]7		21	1	4	-	16	0.0299572	0.0060241	0.0242424	-	0.0776699	AGGAG	[GGAA][GGAA][GGAA][GGAA][GGAA][GGAA][GGAA][GGAA][GGAA][GGAA][GGAA][GGCA][GGCA][GGCA][GGCA][GGCA][GGCA][GGCA]	AGG	AGGAGGGAAGGAAGGAAGGAAGGAAGGAAGGAAGGAAGGAAGGAAGGAAGGCAGGCAGGCAGGCAGGCAGGCAGGCAAGG
D2S1338	19	[GGAA]14 [GGCA]5		1	1	-	-	-	0.00142653	0.0060241	-	-	-	AGGAG	[GGAA][GGAA][GGAA][GGAA][GGAA][GGAA][GGAA][GGAA][GGAA][GGAA][GGAA][GGAA][GGAA][GGAA][GGCA][GGCA][GGCA][GGCA][GGCA]	AGG	AGGAGGGAAGGAAGGAAGGAAGGAAGGAAGGAAGGAAGGAAGGAAGGAAGGAAGGAAGGAAGGCAGGCAGGCAGGCAGGCAAGG
D2S1338	19	[GGAA]13 [GGCA]6		14	7	2	-	5	0.0199715	0.0421687	0.0121212	-	0.0242718	AGGAG	[GGAA][GGAA][GGAA][GGAA][GGAA][GGAA][GGAA][GGAA][GGAA][GGAA][GGAA][GGAA][GGAA][GGCA][GGCA][GGCA][GGCA][GGCA][GGCA]	AGG	AGGAGGGAAGGAAGGAAGGAAGGAAGGAAGGAAGGAAGGAAGGAAGGAAGGAAGGAAGGCAGGCAGGCAGGCAGGCAGGCAAGG
D2S1338	19	[GGAA]12 [GGCA]7		85	18	10	31	26	0.121255	0.108434	0.0606061	0.189024	0.126214	AGGAG	[GGAA][GGAA][GGAA][GGAA][GGAA][GGAA][GGAA][GGAA][GGAA][GGAA][GGAA][GGAA][GGCA][GGCA][GGCA][GGCA][GGCA][GGCA][GGCA]	AGG	AGGAGGGAAGGAAGGAAGGAAGGAAGGAAGGAAGGAAGGAAGGAAGGAAGGAAGGCAGGCAGGCAGGCAGGCAGGCAGGCAAGG
D2S1338	19	[GGAA]11 [GGCA]8		1	-	-	-	1	0.00142653	-	-	-	0.00485437	AGGAG	[GGAA][GGAA][GGAA][GGAA][GGAA][GGAA][GGAA][GGAA][GGAA][GGAA][GGAA][GGCA][GGCA][GGCA][GGCA][GGCA][GGCA][GGCA][GGCA]	AGG	AGGAGGGAAGGAAGGAAGGAAGGAAGGAAGGAAGGAAGGAAGGAAGGAAGGCAGGCAGGCAGGCAGGCAGGCAGGCAGGCAAGG
D2S1338	19	[GGAA]2 GGAC [GGAA]10 [GGCA]6		3	2	-	1	-	0.0042796	0.0120482	-	0.00609756	-	AGGAG	[GGAA][GGAA][GGAC][GGAA][GGAA][GGAA][GGAA][GGAA][GGAA][GGAA][GGAA][GGAA][GGAA][GGCA][GGCA][GGCA][GGCA][GGCA][GGCA]	AGG	AGGAGGGAAGGAAGGACGGAAGGAAGGAAGGAAGGAAGGAAGGAAGGAAGGAAGGAAGGCAGGCAGGCAGGCAGGCAGGCAAGG
D2S1338	20	[GGAA]10 GAAA [GGAA]2 [GGCA]7		13	-	-	6	7	0.0185449	-	-	0.0365854	0.0339806	AGGAG	[GGAA][GGAA][GGAA][GGAA][GGAA][GGAA][GGAA][GGAA][GGAA][GGAA][GAAA][GGAA][GGAA][GGCA][GGCA][GGCA][GGCA][GGCA][GGCA][GGCA]	AGG	AGGAGGGAAGGAAGGAAGGAAGGAAGGAAGGAAGGAAGGAAGGAAGAAAGGAAGGAAGGCAGGCAGGCAGGCAGGCAGGCAGGCAAGG
D2S1338	20	[GGAA]15 [GGCA]5		1	1	-	-	-	0.00142653	0.0060241	-	-	-	AGGAG	[GGAA][GGAA][GGAA][GGAA][GGAA][GGAA][GGAA][GGAA][GGAA][GGAA][GGAA][GGAA][GGAA][GGAA][GGAA][GGCA][GGCA][GGCA][GGCA][GGCA]	AGG	AGGAGGGAAGGAAGGAAGGAAGGAAGGAAGGAAGGAAGGAAGGAAGGAAGGAAGGAAGGAAGGAAGGCAGGCAGGCAGGCAGGCAAGG
D2S1338	20	[GGAA]14 [GGCA]6		4	-	3	-	1	0.00570613	-	0.0181818	-	0.00485437	AGGAG	[GGAA][GGAA][GGAA][GGAA][GGAA][GGAA][GGAA][GGAA][GGAA][GGAA][GGAA][GGAA][GGAA][GGAA][GGCA][GGCA][GGCA][GGCA][GGCA][GGCA]	AGG	AGGAGGGAAGGAAGGAAGGAAGGAAGGAAGGAAGGAAGGAAGGAAGGAAGGAAGGAAGGAAGGCAGGCAGGCAGGCAGGCAGGCAAGG
D2S1338	20	[GGAA]13 [GGCA]7		50	6	18	17	9	0.0713267	0.0361446	0.109091	0.103659	0.0436893	AGGAG	[GGAA][GGAA][GGAA][GGAA][GGAA][GGAA][GGAA][GGAA][GGAA][GGAA][GGAA][GGAA][GGAA][GGCA][GGCA][GGCA][GGCA][GGCA][GGCA][GGCA]	AGG	AGGAGGGAAGGAAGGAAGGAAGGAAGGAAGGAAGGAAGGAAGGAAGGAAGGAAGGAAGGCAGGCAGGCAGGCAGGCAGGCAGGCAAGG
D2S1338	20	[GGAA]12 [GGCA]8		7	3	-	3	1	0.00998573	0.0180723	-	0.0182927	0.00485437	AGGAG	[GGAA][GGAA][GGAA][GGAA][GGAA][GGAA][GGAA][GGAA][GGAA][GGAA][GGAA][GGAA][GGCA][GGCA][GGCA][GGCA][GGCA][GGCA][GGCA][GGCA]	AGG	AGGAGGGAAGGAAGGAAGGAAGGAAGGAAGGAAGGAAGGAAGGAAGGAAGGAAGGCAGGCAGGCAGGCAGGCAGGCAGGCAGGCAAGG
D2S1338	20	[GGAA]12 GGGA [GGCA]7		6	-	5	1	-	0.0085592	-	0.030303	0.00609756	-	AGGAG	[GGAA][GGAA][GGAA][GGAA][GGAA][GGAA][GGAA][GGAA][GGAA][GGAA][GGAA][GGAA][GGGA][GGCA][GGCA][GGCA][GGCA][GGCA][GGCA][GGCA]	AGG	AGGAGGGAAGGAAGGAAGGAAGGAAGGAAGGAAGGAAGGAAGGAAGGAAGGAAGGGAGGCAGGCAGGCAGGCAGGCAGGCAGGCAAGG
D2S1338	20	[GGAA]2 GGAC [GGAA]10 [GGCA]7		6	-	4	-	2	0.0085592	-	0.0242424	-	0.00970874	AGGAG	[GGAA][GGAA][GGAC][GGAA][GGAA][GGAA][GGAA][GGAA][GGAA][GGAA][GGAA][GGAA][GGAA][GGCA][GGCA][GGCA][GGCA][GGCA][GGCA][GGCA]	AGG	AGGAGGGAAGGAAGGACGGAAGGAAGGAAGGAAGGAAGGAAGGAAGGAAGGAAGGAAGGCAGGCAGGCAGGCAGGCAGGCAGGCAAGG
D2S1338	21	[GGAA]15 [GGCA]6		2	1	1	-	-	0.00285307	0.0060241	0.00606061	-	-	AGGAG	[GGAA][GGAA][GGAA][GGAA][GGAA][GGAA][GGAA][GGAA][GGAA][GGAA][GGAA][GGAA][GGAA][GGAA][GGAA][GGCA][GGCA][GGCA][GGCA][GGCA][GGCA]	AGG	AGGAGGGAAGGAAGGAAGGAAGGAAGGAAGGAAGGAAGGAAGGAAGGAAGGAAGGAAGGAAGGAAGGCAGGCAGGCAGGCAGGCAGGCAAGG
D2S1338	21	[GGAA]14 [GGCA]7		12	5	3	-	4	0.0171184	0.0301205	0.0181818	-	0.0194175	AGGAG	[GGAA][GGAA][GGAA][GGAA][GGAA][GGAA][GGAA][GGAA][GGAA][GGAA][GGAA][GGAA][GGAA][GGAA][GGCA][GGCA][GGCA][GGCA][GGCA][GGCA][GGCA]	AGG	AGGAGGGAAGGAAGGAAGGAAGGAAGGAAGGAAGGAAGGAAGGAAGGAAGGAAGGAAGGAAGGCAGGCAGGCAGGCAGGCAGGCAGGCAAGG
D2S1338	21	[GGAA]13 [GGCA]8		6	6	-	-	-	0.0085592	0.0361446	-	-	-	AGGAG	[GGAA][GGAA][GGAA][GGAA][GGAA][GGAA][GGAA][GGAA][GGAA][GGAA][GGAA][GGAA][GGAA][GGCA][GGCA][GGCA][GGCA][GGCA][GGCA][GGCA][GGCA]	AGG	AGGAGGGAAGGAAGGAAGGAAGGAAGGAAGGAAGGAAGGAAGGAAGGAAGGAAGGAAGGCAGGCAGGCAGGCAGGCAGGCAGGCAGGCAAGG
D2S1338	21	[GGAA]2 GGAC [GGAA]12 [GGCA]6		5	4	-	1	-	0.00713267	0.0240964	-	0.00609756	-	AGGAG	[GGAA][GGAA][GGAC][GGAA][GGAA][GGAA][GGAA][GGAA][GGAA][GGAA][GGAA][GGAA][GGAA][GGAA][GGAA][GGCA][GGCA][GGCA][GGCA][GGCA][GGCA]	AGG	AGGAGGGAAGGAAGGACGGAAGGAAGGAAGGAAGGAAGGAAGGAAGGAAGGAAGGAAGGAAGGAAGGCAGGCAGGCAGGCAGGCAGGCAAGG
D2S1338	21	[GGAA]2 GGAC [GGAA]11 [GGCA]7		8	8	-	-	-	0.0114123	0.0481928	-	-	-	AGGAG	[GGAA][GGAA][GGAC][GGAA][GGAA][GGAA][GGAA][GGAA][GGAA][GGAA][GGAA][GGAA][GGAA][GGAA][GGCA][GGCA][GGCA][GGCA][GGCA][GGCA][GGCA]	AGG	AGGAGGGAAGGAAGGACGGAAGGAAGGAAGGAAGGAAGGAAGGAAGGAAGGAAGGAAGGAAGGCAGGCAGGCAGGCAGGCAGGCAGGCAAGG
D2S1338	22	[GGAA]15 [GGCA]7		4	4	-	-	-	0.00570613	0.0240964	-	-	-	AGGAG	[GGAA][GGAA][GGAA][GGAA][GGAA][GGAA][GGAA][GGAA][GGAA][GGAA][GGAA][GGAA][GGAA][GGAA][GGAA][GGCA][GGCA][GGCA][GGCA][GGCA][GGCA][GGCA]	AGG	AGGAGGGAAGGAAGGAAGGAAGGAAGGAAGGAAGGAAGGAAGGAAGGAAGGAAGGAAGGAAGGAAGGCAGGCAGGCAGGCAGGCAGGCAGGCAAGG
D2S1338	22	[GGAA]14 [GGCA]8		4	4	-	-	-	0.00570613	0.0240964	-	-	-	AGGAG	[GGAA][GGAA][GGAA][GGAA][GGAA][GGAA][GGAA][GGAA][GGAA][GGAA][GGAA][GGAA][GGAA][GGAA][GGCA][GGCA][GGCA][GGCA][GGCA][GGCA][GGCA][GGCA]	AGG	AGGAGGGAAGGAAGGAAGGAAGGAAGGAAGGAAGGAAGGAAGGAAGGAAGGAAGGAAGGAAGGCAGGCAGGCAGGCAGGCAGGCAGGCAGGCAAGG
D2S1338	22	[GGAA]13 [GGCA]9		3	3	-	-	-	0.0042796	0.0180723	-	-	-	AGGAG	[GGAA][GGAA][GGAA][GGAA][GGAA][GGAA][GGAA][GGAA][GGAA][GGAA][GGAA][GGAA][GGAA][GGCA][GGCA][GGCA][GGCA][GGCA][GGCA][GGCA][GGCA][GGCA]	AGG	AGGAGGGAAGGAAGGAAGGAAGGAAGGAAGGAAGGAAGGAAGGAAGGAAGGAAGGAAGGCAGGCAGGCAGGCAGGCAGGCAGGCAGGCAGGCAAGG
D2S1338	22	[GGAA]2 GGAC [GGAA]13 [GGCA]6		6	3	1	2	-	0.0085592	0.0180723	0.00606061	0.0121951	-	AGGAG	[GGAA][GGAA][GGAC][GGAA][GGAA][GGAA][GGAA][GGAA][GGAA][GGAA][GGAA][GGAA][GGAA][GGAA][GGAA][GGAA][GGCA][GGCA][GGCA][GGCA][GGCA][GGCA]	AGG	AGGAGGGAAGGAAGGACGGAAGGAAGGAAGGAAGGAAGGAAGGAAGGAAGGAAGGAAGGAAGGAAGGAAGGCAGGCAGGCAGGCAGGCAGGCAAGG
D2S1338	22	[GGAA]2 GGAC [GGAA]12 [GGCA]7		31	10	7	11	3	0.0442225	0.060241	0.0424242	0.0670732	0.0145631	AGGAG	[GGAA][GGAA][GGAC][GGAA][GGAA][GGAA][GGAA][GGAA][GGAA][GGAA][GGAA][GGAA][GGAA][GGAA][GGAA][GGCA][GGCA][GGCA][GGCA][GGCA][GGCA][GGCA]	AGG	AGGAGGGAAGGAAGGACGGAAGGAAGGAAGGAAGGAAGGAAGGAAGGAAGGAAGGAAGGAAGGAAGGCAGGCAGGCAGGCAGGCAGGCAGGCAAGG
D2S1338	22	[GGAA]2 GGAC [GGAA]14 [GGCA]5		2	-	-	-	2	0.00285307	-	-	-	0.00970874	AGGAG	[GGAA][GGAA][GGAC][GGAA][GGAA][GGAA][GGAA][GGAA][GGAA][GGAA][GGAA][GGAA][GGAA][GGAA][GGAA][GGAA][GGAA][GGCA][GGCA][GGCA][GGCA][GGCA]	AGG	AGGAGGGAAGGAAGGACGGAAGGAAGGAAGGAAGGAAGGAAGGAAGGAAGGAAGGAAGGAAGGAAGGAAGGAAGGCAGGCAGGCAGGCAGGCAAGG
D2S1338	23	[GGAA]2 GGAC [GGAA]14 [GGCA]6		8	3	2	-	3	0.0114123	0.0180723	0.0121212	-	0.0145631	AGGAG	[GGAA][GGAA][GGAC][GGAA][GGAA][GGAA][GGAA][GGAA][GGAA][GGAA][GGAA][GGAA][GGAA][GGAA][GGAA][GGAA][GGAA][GGCA][GGCA][GGCA][GGCA][GGCA][GGCA]	AGG	AGGAGGGAAGGAAGGACGGAAGGAAGGAAGGAAGGAAGGAAGGAAGGAAGGAAGGAAGGAAGGAAGGAAGGAAGGCAGGCAGGCAGGCAGGCAGGCAAGG
D2S1338	23	[GGAA]2 GGAC [GGAA]13 [GGCA]7		94	12	20	25	37	0.134094	0.0722892	0.121212	0.152439	0.179612	AGGAG	[GGAA][GGAA][GGAC][GGAA][GGAA][GGAA][GGAA][GGAA][GGAA][GGAA][GGAA][GGAA][GGAA][GGAA][GGAA][GGAA][GGCA][GGCA][GGCA][GGCA][GGCA][GGCA][GGCA]	AGG	AGGAGGGAAGGAAGGACGGAAGGAAGGAAGGAAGGAAGGAAGGAAGGAAGGAAGGAAGGAAGGAAGGAAGGCAGGCAGGCAGGCAGGCAGGCAGGCAAGG
D2S1338	23	[GGAA]2 GGAC [GGAA]15 [GGCA]5		2	-	-	-	2	0.00285307	-	-	-	0.00970874	AGGAG	[GGAA][GGAA][GGAC][GGAA][GGAA][GGAA][GGAA][GGAA][GGAA][GGAA][GGAA][GGAA][GGAA][GGAA][GGAA][GGAA][GGAA][GGAA][GGCA][GGCA][GGCA][GGCA][GGCA]	AGG	AGGAGGGAAGGAAGGACGGAAGGAAGGAAGGAAGGAAGGAAGGAAGGAAGGAAGGAAGGAAGGAAGGAAGGAAGGAAGGCAGGCAGGCAGGCAGGCAAGG
D2S1338	23	[GGAA]2 GGAC [GGAA]12 [GGCA]8		1	-	-	-	1	0.00142653	-	-	-	0.00485437	AGGAG	[GGAA][GGAA][GGAC][GGAA][GGAA][GGAA][GGAA][GGAA][GGAA][GGAA][GGAA][GGAA][GGAA][GGAA][GGAA][GGCA][GGCA][GGCA][GGCA][GGCA][GGCA][GGCA][GGCA]	AGG	AGGAGGGAAGGAAGGACGGAAGGAAGGAAGGAAGGAAGGAAGGAAGGAAGGAAGGAAGGAAGGAAGGCAGGCAGGCAGGCAGGCAGGCAGGCAGGCAAGG
D2S1338	24	[GGAA]2 GGAC [GGAA]16 [GGCA]5		1	-	1	-	-	0.00142653	-	0.00606061	-	-	AGGAG	[GGAA][GGAA][GGAC][GGAA][GGAA][GGAA][GGAA][GGAA][GGAA][GGAA][GGAA][GGAA][GGAA][GGAA][GGAA][GGAA][GGAA][GGAA][GGAA][GGCA][GGCA][GGCA][GGCA][GGCA]	AGG	AGGAGGGAAGGAAGGACGGAAGGAAGGAAGGAAGGAAGGAAGGAAGGAAGGAAGGAAGGAAGGAAGGAAGGAAGGAAGGAAGGCAGGCAGGCAGGCAGGCAAGG
D2S1338	24	[GGAA]2 GGAC [GGAA]15 [GGCA]6		8	1	-	-	7	0.0114123	0.0060241	-	-	0.0339806	AGGAG	[GGAA][GGAA][GGAC][GGAA][GGAA][GGAA][GGAA][GGAA][GGAA][GGAA][GGAA][GGAA][GGAA][GGAA][GGAA][GGAA][GGAA][GGAA][GGCA][GGCA][GGCA][GGCA][GGCA][GGCA]	AGG	AGGAGGGAAGGAAGGACGGAAGGAAGGAAGGAAGGAAGGAAGGAAGGAAGGAAGGAAGGAAGGAAGGAAGGAAGGAAGGCAGGCAGGCAGGCAGGCAGGCAAGG
D2S1338	24	[GGAA]2 GGAC [GGAA]14 [GGCA]7		72	18	14	16	24	0.10271	0.108434	0.0848485	0.097561	0.116505	AGGAG	[GGAA][GGAA][GGAC][GGAA][GGAA][GGAA][GGAA][GGAA][GGAA][GGAA][GGAA][GGAA][GGAA][GGAA][GGAA][GGAA][GGAA][GGCA][GGCA][GGCA][GGCA][GGCA][GGCA][GGCA]	AGG	AGGAGGGAAGGAAGGACGGAAGGAAGGAAGGAAGGAAGGAAGGAAGGAAGGAAGGAAGGAAGGAAGGAAGGAAGGCAGGCAGGCAGGCAGGCAGGCAGGCAAGG
D2S1338	24	[GGAA]2 GGAC [GGAA]13 [GGCA]8		2	-	1	1	-	0.00285307	-	0.00606061	0.00609756	-	AGGAG	[GGAA][GGAA][GGAC][GGAA][GGAA][GGAA][GGAA][GGAA][GGAA][GGAA][GGAA][GGAA][GGAA][GGAA][GGAA][GGAA][GGCA][GGCA][GGCA][GGCA][GGCA][GGCA][GGCA][GGCA]	AGG	AGGAGGGAAGGAAGGACGGAAGGAAGGAAGGAAGGAAGGAAGGAAGGAAGGAAGGAAGGAAGGAAGGAAGGCAGGCAGGCAGGCAGGCAGGCAGGCAGGCAAGG
D2S1338	25	[GGAA]2 GGAC [GGAA]16 [GGCA]6		3	1	-	-	2	0.0042796	0.0060241	-	-	0.00970874	AGGAG	[GGAA][GGAA][GGAC][GGAA][GGAA][GGAA][GGAA][GGAA][GGAA][GGAA][GGAA][GGAA][GGAA][GGAA][GGAA][GGAA][GGAA][GGAA][GGAA][GGCA][GGCA][GGCA][GGCA][GGCA][GGCA]	AGG	AGGAGGGAAGGAAGGACGGAAGGAAGGAAGGAAGGAAGGAAGGAAGGAAGGAAGGAAGGAAGGAAGGAAGGAAGGAAGGAAGGCAGGCAGGCAGGCAGGCAGGCAAGG
D2S1338	25	[GGAA]2 GGAC [GGAA]15 [GGCA]7		49	10	13	9	17	0.0699001	0.060241	0.0787879	0.054878	0.0825243	AGGAG	[GGAA][GGAA][GGAC][GGAA][GGAA][GGAA][GGAA][GGAA][GGAA][GGAA][GGAA][GGAA][GGAA][GGAA][GGAA][GGAA][GGAA][GGAA][GGCA][GGCA][GGCA][GGCA][GGCA][GGCA][GGCA]	AGG	AGGAGGGAAGGAAGGACGGAAGGAAGGAAGGAAGGAAGGAAGGAAGGAAGGAAGGAAGGAAGGAAGGAAGGAAGGAAGGCAGGCAGGCAGGCAGGCAGGCAGGCAAGG
D2S1338	25	[GGAA]2 GGAC [GGAA]14 [GGCA]8		4	2	-	2	-	0.00570613	0.0120482	-	0.0121951	-	AGGAG	[GGAA][GGAA][GGAC][GGAA][GGAA][GGAA][GGAA][GGAA][GGAA][GGAA][GGAA][GGAA][GGAA][GGAA][GGAA][GGAA][GGAA][GGCA][GGCA][GGCA][GGCA][GGCA][GGCA][GGCA][GGCA]	AGG	AGGAGGGAAGGAAGGACGGAAGGAAGGAAGGAAGGAAGGAAGGAAGGAAGGAAGGAAGGAAGGAAGGAAGGAAGGCAGGCAGGCAGGCAGGCAGGCAGGCAGGCAAGG
D2S1338	26	[GGAA]2 GGAC [GGAA]17 [GGCA]6		2	1	-	-	1	0.00285307	0.0060241	-	-	0.00485437	AGGAG	[GGAA][GGAA][GGAC][GGAA][GGAA][GGAA][GGAA][GGAA][GGAA][GGAA][GGAA][GGAA][GGAA][GGAA][GGAA][GGAA][GGAA][GGAA][GGAA][GGAA][GGCA][GGCA][GGCA][GGCA][GGCA][GGCA]	AGG	AGGAGGGAAGGAAGGACGGAAGGAAGGAAGGAAGGAAGGAAGGAAGGAAGGAAGGAAGGAAGGAAGGAAGGAAGGAAGGAAGGAAGGCAGGCAGGCAGGCAGGCAGGCAAGG
D2S1338	26	[GGAA]2 GGAC [GGAA]16 [GGCA]7		13	3	6	1	3	0.0185449	0.0180723	0.0363636	0.00609756	0.0145631	AGGAG	[GGAA][GGAA][GGAC][GGAA][GGAA][GGAA][GGAA][GGAA][GGAA][GGAA][GGAA][GGAA][GGAA][GGAA][GGAA][GGAA][GGAA][GGAA][GGAA][GGCA][GGCA][GGCA][GGCA][GGCA][GGCA][GGCA]	AGG	AGGAGGGAAGGAAGGACGGAAGGAAGGAAGGAAGGAAGGAAGGAAGGAAGGAAGGAAGGAAGGAAGGAAGGAAGGAAGGAAGGCAGGCAGGCAGGCAGGCAGGCAGGCAAGG
D2S1338	26	[GGAA]2 GGAC [GGAA]15 [GGCA]8		3	1	-	-	2	0.0042796	0.0060241	-	-	0.00970874	AGGAG	[GGAA][GGAA][GGAC][GGAA][GGAA][GGAA][GGAA][GGAA][GGAA][GGAA][GGAA][GGAA][GGAA][GGAA][GGAA][GGAA][GGAA][GGAA][GGCA][GGCA][GGCA][GGCA][GGCA][GGCA][GGCA][GGCA]	AGG	AGGAGGGAAGGAAGGACGGAAGGAAGGAAGGAAGGAAGGAAGGAAGGAAGGAAGGAAGGAAGGAAGGAAGGAAGGAAGGCAGGCAGGCAGGCAGGCAGGCAGGCAGGCAAGG
D2S1338	27	[GGAA]2 GGAC [GGAA]17 [GGCA]7		2	1	-	-	1	0.00285307	0.0060241	-	-	0.00485437	AGGAG	[GGAA][GGAA][GGAC][GGAA][GGAA][GGAA][GGAA][GGAA][GGAA][GGAA][GGAA][GGAA][GGAA][GGAA][GGAA][GGAA][GGAA][GGAA][GGAA][GGAA][GGCA][GGCA][GGCA][GGCA][GGCA][GGCA][GGCA]	AGG	AGGAGGGAAGGAAGGACGGAAGGAAGGAAGGAAGGAAGGAAGGAAGGAAGGAAGGAAGGAAGGAAGGAAGGAAGGAAGGAAGGAAGGCAGGCAGGCAGGCAGGCAGGCAGGCAAGG
D2S1338				701	166	165	164	206	1	1	1	1	1
D3S1358	12	TCTA TCTG [TCTA]10		1	1	-	-	-	0.00142857	0.0060241	-	-	-	A	[TCTA][TCTG][TCTA][TCTA][TCTA][TCTA][TCTA][TCTA][TCTA][TCTA][TCTA][TCTA]	TGAGACAGGGTCTTGCTCTGTCACC	ATCTATCTGTCTATCTATCTATCTATCTATCTATCTATCTATCTATCTATGAGACAGGGTCTTGCTCTGTCACC
D3S1358	12	TCTA [TCTG]2 [TCTA]9		1	-	-	-	1	0.00142857	-	-	-	0.00485437	A	[TCTA][TCTG][TCTG][TCTA][TCTA][TCTA][TCTA][TCTA][TCTA][TCTA][TCTA][TCTA]	TGAGACAGGGTCTTGCTCTGTCACC	ATCTATCTGTCTGTCTATCTATCTATCTATCTATCTATCTATCTATCTATGAGACAGGGTCTTGCTCTGTCACC
D3S1358	13	TCTA TCTG [TCTA]11		3	-	3	-	-	0.00428571	-	0.0182927	-	-	A	[TCTA][TCTG][TCTA][TCTA][TCTA][TCTA][TCTA][TCTA][TCTA][TCTA][TCTA][TCTA][TCTA]	TGAGACAGGGTCTTGCTCTGTCACC	ATCTATCTGTCTATCTATCTATCTATCTATCTATCTATCTATCTATCTATCTATGAGACAGGGTCTTGCTCTGTCACC
D3S1358	13	TCTA [TCTG]2 [TCTA]10		1	-	-	1	-	0.00142857	-	-	0.00609756	-	A	[TCTA][TCTG][TCTG][TCTA][TCTA][TCTA][TCTA][TCTA][TCTA][TCTA][TCTA][TCTA][TCTA]	TGAGACAGGGTCTTGCTCTGTCACC	ATCTATCTGTCTGTCTATCTATCTATCTATCTATCTATCTATCTATCTATCTATGAGACAGGGTCTTGCTCTGTCACC
D3S1358	14	TCTA TCTG [TCTA]12		10	6	3	1	-	0.0142857	0.0361446	0.0182927	0.00609756	-	A	[TCTA][TCTG][TCTA][TCTA][TCTA][TCTA][TCTA][TCTA][TCTA][TCTA][TCTA][TCTA][TCTA][TCTA]	TGAGACAGGGTCTTGCTCTGTCACC	ATCTATCTGTCTATCTATCTATCTATCTATCTATCTATCTATCTATCTATCTATCTATGAGACAGGGTCTTGCTCTGTCACC
D3S1358	14	TCTA [TCTG]2 [TCTA]11		53	8	23	11	11	0.0757143	0.0481928	0.140244	0.0670732	0.0533981	A	[TCTA][TCTG][TCTG][TCTA][TCTA][TCTA][TCTA][TCTA][TCTA][TCTA][TCTA][TCTA][TCTA][TCTA]	TGAGACAGGGTCTTGCTCTGTCACC	ATCTATCTGTCTGTCTATCTATCTATCTATCTATCTATCTATCTATCTATCTATCTATGAGACAGGGTCTTGCTCTGTCACC
D3S1358	15	TCTA TCTG [TCTA]13		29	21	5	2	1	0.0414286	0.126506	0.0304878	0.0121951	0.00485437	A	[TCTA][TCTG][TCTA][TCTA][TCTA][TCTA][TCTA][TCTA][TCTA][TCTA][TCTA][TCTA][TCTA][TCTA][TCTA]	TGAGACAGGGTCTTGCTCTGTCACC	ATCTATCTGTCTATCTATCTATCTATCTATCTATCTATCTATCTATCTATCTATCTATCTATGAGACAGGGTCTTGCTCTGTCACC
D3S1358	15	TCTA [TCTG]2 [TCTA]12		175	16	23	57	79	0.25	0.0963855	0.140244	0.347561	0.383495	A	[TCTA][TCTG][TCTG][TCTA][TCTA][TCTA][TCTA][TCTA][TCTA][TCTA][TCTA][TCTA][TCTA][TCTA][TCTA]	TGAGACAGGGTCTTGCTCTGTCACC	ATCTATCTGTCTGTCTATCTATCTATCTATCTATCTATCTATCTATCTATCTATCTATCTATGAGACAGGGTCTTGCTCTGTCACC
D3S1358	15	TCTA [TCTG]3 [TCTA]11		15	6	2	7	-	0.0214286	0.0361446	0.0121951	0.0426829	-	A	[TCTA][TCTG][TCTG][TCTG][TCTA][TCTA][TCTA][TCTA][TCTA][TCTA][TCTA][TCTA][TCTA][TCTA][TCTA]	TGAGACAGGGTCTTGCTCTGTCACC	ATCTATCTGTCTGTCTGTCTATCTATCTATCTATCTATCTATCTATCTATCTATCTATCTATGAGACAGGGTCTTGCTCTGTCACC
D3S1358	16	TCTA TCTG [TCTA]14		43	31	6	2	4	0.0614286	0.186747	0.0365854	0.0121951	0.0194175	A	[TCTA][TCTG][TCTA][TCTA][TCTA][TCTA][TCTA][TCTA][TCTA][TCTA][TCTA][TCTA][TCTA][TCTA][TCTA][TCTA]	TGAGACAGGGTCTTGCTCTGTCACC	ATCTATCTGTCTATCTATCTATCTATCTATCTATCTATCTATCTATCTATCTATCTATCTATCTATGAGACAGGGTCTTGCTCTGTCACC
D3S1358	16	TCTA [TCTG]2 [TCTA]13		113	18	19	35	41	0.161429	0.108434	0.115854	0.213415	0.199029	A	[TCTA][TCTG][TCTG][TCTA][TCTA][TCTA][TCTA][TCTA][TCTA][TCTA][TCTA][TCTA][TCTA][TCTA][TCTA][TCTA]	TGAGACAGGGTCTTGCTCTGTCACC	ATCTATCTGTCTGTCTATCTATCTATCTATCTATCTATCTATCTATCTATCTATCTATCTATCTATGAGACAGGGTCTTGCTCTGTCACC
D3S1358	16	TCTA [TCTG]3 [TCTA]12		53	11	14	12	16	0.0757143	0.0662651	0.0853659	0.0731707	0.0776699	A	[TCTA][TCTG][TCTG][TCTG][TCTA][TCTA][TCTA][TCTA][TCTA][TCTA][TCTA][TCTA][TCTA][TCTA][TCTA][TCTA]	TGAGACAGGGTCTTGCTCTGTCACC	ATCTATCTGTCTGTCTGTCTATCTATCTATCTATCTATCTATCTATCTATCTATCTATCTATCTATGAGACAGGGTCTTGCTCTGTCACC
D3S1358	17	TCTA TCTG [TCTA]15		5	3	1	1	-	0.00714286	0.0180723	0.00609756	0.00609756	-	A	[TCTA][TCTG][TCTA][TCTA][TCTA][TCTA][TCTA][TCTA][TCTA][TCTA][TCTA][TCTA][TCTA][TCTA][TCTA][TCTA][TCTA]	TGAGACAGGGTCTTGCTCTGTCACC	ATCTATCTGTCTATCTATCTATCTATCTATCTATCTATCTATCTATCTATCTATCTATCTATCTATCTATGAGACAGGGTCTTGCTCTGTCACC
D3S1358	17	TCTA [TCTG]2 [TCTA]14		71	20	12	14	25	0.101429	0.120482	0.0731707	0.0853659	0.121359	A	[TCTA][TCTG][TCTG][TCTA][TCTA][TCTA][TCTA][TCTA][TCTA][TCTA][TCTA][TCTA][TCTA][TCTA][TCTA][TCTA][TCTA]	TGAGACAGGGTCTTGCTCTGTCACC	ATCTATCTGTCTGTCTATCTATCTATCTATCTATCTATCTATCTATCTATCTATCTATCTATCTATCTATGAGACAGGGTCTTGCTCTGTCACC
D3S1358	17	TCTA [TCTG]2 TCTC [TCTA]13		1	-	-	1	-	0.00142857	-	-	0.00609756	-	A	[TCTA][TCTG][TCTG][TCTC][TCTA][TCTA][TCTA][TCTA][TCTA][TCTA][TCTA][TCTA][TCTA][TCTA][TCTA][TCTA][TCTA]	TGAGACAGGGTCTTGCTCTGTCACC	ATCTATCTGTCTGTCTCTCTATCTATCTATCTATCTATCTATCTATCTATCTATCTATCTATCTATCTATGAGACAGGGTCTTGCTCTGTCACC
D3S1358	17	TCTA [TCTG]3 [TCTA]13		66	16	24	10	16	0.0942857	0.0963855	0.146341	0.0609756	0.0776699	A	[TCTA][TCTG][TCTG][TCTG][TCTA][TCTA][TCTA][TCTA][TCTA][TCTA][TCTA][TCTA][TCTA][TCTA][TCTA][TCTA][TCTA]	TGAGACAGGGTCTTGCTCTGTCACC	ATCTATCTGTCTGTCTGTCTATCTATCTATCTATCTATCTATCTATCTATCTATCTATCTATCTATCTATGAGACAGGGTCTTGCTCTGTCACC
D3S1358	18	TCTA TCTG [TCTA]16		2	2	-	-	-	0.00285714	0.0120482	-	-	-	A	[TCTA][TCTG][TCTA][TCTA][TCTA][TCTA][TCTA][TCTA][TCTA][TCTA][TCTA][TCTA][TCTA][TCTA][TCTA][TCTA][TCTA][TCTA]	TGAGACAGGGTCTTGCTCTGTCACC	ATCTATCTGTCTATCTATCTATCTATCTATCTATCTATCTATCTATCTATCTATCTATCTATCTATCTATCTATGAGACAGGGTCTTGCTCTGTCACC
D3S1358	18	TCTA [TCTG]2 [TCTA]15		5	1	1	1	2	0.00714286	0.0060241	0.00609756	0.00609756	0.00970874	A	[TCTA][TCTG][TCTG][TCTA][TCTA][TCTA][TCTA][TCTA][TCTA][TCTA][TCTA][TCTA][TCTA][TCTA][TCTA][TCTA][TCTA][TCTA]	TGAGACAGGGTCTTGCTCTGTCACC	ATCTATCTGTCTGTCTATCTATCTATCTATCTATCTATCTATCTATCTATCTATCTATCTATCTATCTATCTATGAGACAGGGTCTTGCTCTGTCACC
D3S1358	18	TCTA [TCTG]3 [TCTA]14		46	5	26	8	7	0.0657143	0.0301205	0.158537	0.0487805	0.0339806	A	[TCTA][TCTG][TCTG][TCTG][TCTA][TCTA][TCTA][TCTA][TCTA][TCTA][TCTA][TCTA][TCTA][TCTA][TCTA][TCTA][TCTA][TCTA]	TGAGACAGGGTCTTGCTCTGTCACC	ATCTATCTGTCTGTCTGTCTATCTATCTATCTATCTATCTATCTATCTATCTATCTATCTATCTATCTATCTATGAGACAGGGTCTTGCTCTGTCACC
D3S1358	19	TCTA [TCTG]2 [TCTA]16		2	-	-	-	2	0.00285714	-	-	-	0.00970874	A	[TCTA][TCTG][TCTG][TCTA][TCTA][TCTA][TCTA][TCTA][TCTA][TCTA][TCTA][TCTA][TCTA][TCTA][TCTA][TCTA][TCTA][TCTA][TCTA]	TGAGACAGGGTCTTGCTCTGTCACC	ATCTATCTGTCTGTCTATCTATCTATCTATCTATCTATCTATCTATCTATCTATCTATCTATCTATCTATCTATCTATGAGACAGGGTCTTGCTCTGTCACC
D3S1358	19	TCTA [TCTG]2 TCTA TCTG [TCTA]14		1	1	-	-	-	0.00142857	0.0060241	-	-	-	A	[TCTA][TCTG][TCTG][TCTA][TCTG][TCTA][TCTA][TCTA][TCTA][TCTA][TCTA][TCTA][TCTA][TCTA][TCTA][TCTA][TCTA][TCTA][TCTA]	TGAGACAGGGTCTTGCTCTGTCACC	ATCTATCTGTCTGTCTATCTGTCTATCTATCTATCTATCTATCTATCTATCTATCTATCTATCTATCTATCTATCTATGAGACAGGGTCTTGCTCTGTCACC
D3S1358	19	TCTA [TCTG]3 [TCTA]15		4	-	2	1	1	0.00571429	-	0.0121951	0.00609756	0.00485437	A	[TCTA][TCTG][TCTG][TCTG][TCTA][TCTA][TCTA][TCTA][TCTA][TCTA][TCTA][TCTA][TCTA][TCTA][TCTA][TCTA][TCTA][TCTA][TCTA]	TGAGACAGGGTCTTGCTCTGTCACC	ATCTATCTGTCTGTCTGTCTATCTATCTATCTATCTATCTATCTATCTATCTATCTATCTATCTATCTATCTATCTATGAGACAGGGTCTTGCTCTGTCACC
D3S1358				700	166	164	164	206	1	1	1	1	1
D4S2408	6	[ATCT]6		1	-	-	1	-	0.00142653	-	-	0.00606061	-	TATGC	[ATCT][ATCT][ATCT][ATCT][ATCT][ATCT]	AATGGTTACTATTTTT	TATGCATCTATCTATCTATCTATCTATCTAATGGTTACTATTTTT
D4S2408	7	[ATCT]7		1	1	-	-	-	0.00142653	0.0060241	-	-	-	TATGC	[ATCT][ATCT][ATCT][ATCT][ATCT][ATCT][ATCT]	AATGGTTACTATTTTT	TATGCATCTATCTATCTATCTATCTATCTATCTAATGGTTACTATTTTT
D4S2408	8	[ATCT]8		137	24	43	26	44	0.195435	0.144578	0.262195	0.157576	0.213592	TATGC	[ATCT][ATCT][ATCT][ATCT][ATCT][ATCT][ATCT][ATCT]	AATGGTTACTATTTTT	TATGCATCTATCTATCTATCTATCTATCTATCTATCTAATGGTTACTATTTTT
D4S2408	9	[ATCT]9		157	18	47	77	15	0.223966	0.108434	0.286585	0.466667	0.0728155	TATGC	[ATCT][ATCT][ATCT][ATCT][ATCT][ATCT][ATCT][ATCT][ATCT]	AATGGTTACTATTTTT	TATGCATCTATCTATCTATCTATCTATCTATCTATCTATCTAATGGTTACTATTTTT
D4S2408	9	ATCT GTCT [ATCT]7		75	4	2	18	51	0.10699	0.0240964	0.0121951	0.109091	0.247573	TATGC	[ATCT][GTCT][ATCT][ATCT][ATCT][ATCT][ATCT][ATCT][ATCT]	AATGGTTACTATTTTT	TATGCATCTGTCTATCTATCTATCTATCTATCTATCTATCTAATGGTTACTATTTTT
D4S2408	10	[ATCT]10		167	44	41	28	54	0.238231	0.26506	0.25	0.169697	0.262136	TATGC	[ATCT][ATCT][ATCT][ATCT][ATCT][ATCT][ATCT][ATCT][ATCT][ATCT]	AATGGTTACTATTTTT	TATGCATCTATCTATCTATCTATCTATCTATCTATCTATCTATCTAATGGTTACTATTTTT
D4S2408	10	ATCT GTCT [ATCT]8		1	-	-	-	1	0.00142653	-	-	-	0.00485437	TATGC	[ATCT][GTCT][ATCT][ATCT][ATCT][ATCT][ATCT][ATCT][ATCT][ATCT]	AATGGTTACTATTTTT	TATGCATCTGTCTATCTATCTATCTATCTATCTATCTATCTATCTAATGGTTACTATTTTT
D4S2408	11	[ATCT]11		127	60	24	12	31	0.18117	0.361446	0.146341	0.0727273	0.150485	TATGC	[ATCT][ATCT][ATCT][ATCT][ATCT][ATCT][ATCT][ATCT][ATCT][ATCT][ATCT]	AATGGTTACTATTTTT	TATGCATCTATCTATCTATCTATCTATCTATCTATCTATCTATCTATCTAATGGTTACTATTTTT
D4S2408	12	[ATCT]12		33	14	7	3	9	0.0470756	0.0843373	0.0426829	0.0181818	0.0436893	TATGC	[ATCT][ATCT][ATCT][ATCT][ATCT][ATCT][ATCT][ATCT][ATCT][ATCT][ATCT][ATCT]	AATGGTTACTATTTTT	TATGCATCTATCTATCTATCTATCTATCTATCTATCTATCTATCTATCTATCTAATGGTTACTATTTTT
D4S2408	13	[ATCT]13		2	1	-	-	1	0.00285307	0.0060241	-	-	0.00485437	TATGC	[ATCT][ATCT][ATCT][ATCT][ATCT][ATCT][ATCT][ATCT][ATCT][ATCT][ATCT][ATCT][ATCT]	AATGGTTACTATTTTT	TATGCATCTATCTATCTATCTATCTATCTATCTATCTATCTATCTATCTATCTATCTAATGGTTACTATTTTT
D4S2408				701	166	164	165	206	1	1	1	1	1
FGA	18	[GGAA]2 GGAG [AAAG]10 AGAA AAAA [GAAA]3		16	1	6	2	7	0.0228245	0.00606061	0.0361446	0.0121951	0.0339806	AAGAAAGGAAGAAA	[GGAA][GGAA][GGAG][AAAG][AAAG][AAAG][AAAG][AAAG][AAAG][AAAG][AAAG][AAAG][AAAG][AGAA][AAAA][GAAA][GAAA][GAAA]	CTAGCTTGTAAATA	AAGAAAGGAAGAAAGGAAGGAAGGAGAAAGAAAGAAAGAAAGAAAGAAAGAAAGAAAGAAAGAAAGAGAAAAAAGAAAGAAAGAAACTAGCTTGTAAATA
FGA	18.2	[GGAA]2 GGAG [AAAG]11 AA AAAA [GAAA]3		1	1	-	-	-	0.00142653	0.00606061	-	-	-	AAGAAAGGAAGAAA	[GGAA][GGAA][GGAG][AAAG][AAAG][AAAG][AAAG][AAAG][AAAG][AAAG][AAAG][AAAG][AAAG][AAAG]AA[AAAA][GAAA][GAAA][GAAA]	CTAGCTTGTAAATA	AAGAAAGGAAGAAAGGAAGGAAGGAGAAAGAAAGAAAGAAAGAAAGAAAGAAAGAAAGAAAGAAAGAAAGAAAAAAGAAAGAAAGAAACTAGCTTGTAAATA
FGA	19	[GGAA]2 GGAG [AAAG]11 AGAA AAAA [GAAA]3		39	2	9	14	14	0.0556348	0.0121212	0.0542169	0.0853659	0.0679612	AAGAAAGGAAGAAA	[GGAA][GGAA][GGAG][AAAG][AAAG][AAAG][AAAG][AAAG][AAAG][AAAG][AAAG][AAAG][AAAG][AAAG][AGAA][AAAA][GAAA][GAAA][GAAA]	CTAGCTTGTAAATA	AAGAAAGGAAGAAAGGAAGGAAGGAGAAAGAAAGAAAGAAAGAAAGAAAGAAAGAAAGAAAGAAAGAAAGAGAAAAAAGAAAGAAAGAAACTAGCTTGTAAATA
FGA	20	[GGAA]2 GGAG [AAAG]12 AGAA AAAA [GAAA]3		52	14	20	10	8	0.0741797	0.0848485	0.120482	0.0609756	0.038835	AAGAAAGGAAGAAA	[GGAA][GGAA][GGAG][AAAG][AAAG][AAAG][AAAG][AAAG][AAAG][AAAG][AAAG][AAAG][AAAG][AAAG][AAAG][AGAA][AAAA][GAAA][GAAA][GAAA]	CTAGCTTGTAAATA	AAGAAAGGAAGAAAGGAAGGAAGGAGAAAGAAAGAAAGAAAGAAAGAAAGAAAGAAAGAAAGAAAGAAAGAAAGAGAAAAAAGAAAGAAAGAAACTAGCTTGTAAATA
FGA	21	[GGAA]2 GGAG [AAAG]13 AGAA AAAA [GAAA]3		101	20	36	26	19	0.14408	0.121212	0.216867	0.158537	0.092233	AAGAAAGGAAGAAA	[GGAA][GGAA][GGAG][AAAG][AAAG][AAAG][AAAG][AAAG][AAAG][AAAG][AAAG][AAAG][AAAG][AAAG][AAAG][AAAG][AGAA][AAAA][GAAA][GAAA][GAAA]	CTAGCTTGTAAATA	AAGAAAGGAAGAAAGGAAGGAAGGAGAAAGAAAGAAAGAAAGAAAGAAAGAAAGAAAGAAAGAAAGAAAGAAAGAAAGAGAAAAAAGAAAGAAAGAAACTAGCTTGTAAATA
FGA	21.2	[GGAA]2 GGAG [AAAG]14 AA AAAA [GAAA]3		1	-	1	-	-	0.00142653	-	0.0060241	-	-	AAGAAAGGAAGAAA	[GGAA][GGAA][GGAG][AAAG][AAAG][AAAG][AAAG][AAAG][AAAG][AAAG][AAAG][AAAG][AAAG][AAAG][AAAG][AAAG][AAAG]AA[AAAA][GAAA][GAAA][GAAA]	CTAGCTTGTAAATA	AAGAAAGGAAGAAAGGAAGGAAGGAGAAAGAAAGAAAGAAAGAAAGAAAGAAAGAAAGAAAGAAAGAAAGAAAGAAAGAAAGAAAAAAGAAAGAAAGAAACTAGCTTGTAAATA
FGA	22	[GGAA]2 GGAG [AAAG]14 AGAA AAAA [GAAA]3		104	31	27	16	30	0.148359	0.187879	0.162651	0.097561	0.145631	AAGAAAGGAAGAAA	[GGAA][GGAA][GGAG][AAAG][AAAG][AAAG][AAAG][AAAG][AAAG][AAAG][AAAG][AAAG][AAAG][AAAG][AAAG][AAAG][AAAG][AGAA][AAAA][GAAA][GAAA][GAAA]	CTAGCTTGTAAATA	AAGAAAGGAAGAAAGGAAGGAAGGAGAAAGAAAGAAAGAAAGAAAGAAAGAAAGAAAGAAAGAAAGAAAGAAAGAAAGAAAGAGAAAAAAGAAAGAAAGAAACTAGCTTGTAAATA
FGA	22.2	[GGAA]2 GGAG [AAAG]15 AA AAAA [GAAA]3		2	-	1	-	1	0.00285307	-	0.0060241	-	0.00485437	AAGAAAGGAAGAAA	[GGAA][GGAA][GGAG][AAAG][AAAG][AAAG][AAAG][AAAG][AAAG][AAAG][AAAG][AAAG][AAAG][AAAG][AAAG][AAAG][AAAG][AAAG]AA[AAAA][GAAA][GAAA][GAAA]	CTAGCTTGTAAATA	AAGAAAGGAAGAAAGGAAGGAAGGAGAAAGAAAGAAAGAAAGAAAGAAAGAAAGAAAGAAAGAAAGAAAGAAAGAAAGAAAGAAAGAAAAAAGAAAGAAAGAAACTAGCTTGTAAATA
FGA	23	[GGAA]2 GGAG [AAAG]15 AGAA AAAA [GAAA]3		138	32	30	27	49	0.196862	0.193939	0.180723	0.164634	0.237864	AAGAAAGGAAGAAA	[GGAA][GGAA][GGAG][AAAG][AAAG][AAAG][AAAG][AAAG][AAAG][AAAG][AAAG][AAAG][AAAG][AAAG][AAAG][AAAG][AAAG][AAAG][AGAA][AAAA][GAAA][GAAA][GAAA]	CTAGCTTGTAAATA	AAGAAAGGAAGAAAGGAAGGAAGGAGAAAGAAAGAAAGAAAGAAAGAAAGAAAGAAAGAAAGAAAGAAAGAAAGAAAGAAAGAAAGAGAAAAAAGAAAGAAAGAAACTAGCTTGTAAATA
FGA	23.2	[GGAA]2 GGAG [AAAG]16 AA AAAA [GAAA]3		1	-	-	-	1	0.00142653	-	-	-	0.00485437	AAGAAAGGAAGAAA	[GGAA][GGAA][GGAG][AAAG][AAAG][AAAG][AAAG][AAAG][AAAG][AAAG][AAAG][AAAG][AAAG][AAAG][AAAG][AAAG][AAAG][AAAG][AAAG]AA[AAAA][GAAA][GAAA][GAAA]	CTAGCTTGTAAATA	AAGAAAGGAAGAAAGGAAGGAAGGAGAAAGAAAGAAAGAAAGAAAGAAAGAAAGAAAGAAAGAAAGAAAGAAAGAAAGAAAGAAAGAAAGAAAAAAGAAAGAAAGAAACTAGCTTGTAAATA
FGA	23.2	[GGAA]2 GGAG [AAAG]11 [AGAA]4 AGAG AA AAAA [GAAA]3		2	-	-	2	-	0.00285307	-	-	0.0121951	-	AAGAAAGGAAGAAA	[GGAA][GGAA][GGAG][AAAG][AAAG][AAAG][AAAG][AAAG][AAAG][AAAG][AAAG][AAAG][AAAG][AAAG][AGAA][AGAA][AGAA][AGAA][AGAG]AA[AAAA][GAAA][GAAA][GAAA]	CTAGCTTGTAAATA	AAGAAAGGAAGAAAGGAAGGAAGGAGAAAGAAAGAAAGAAAGAAAGAAAGAAAGAAAGAAAGAAAGAAAGAGAAAGAAAGAAAGAAAGAGAAAAAAGAAAGAAAGAAACTAGCTTGTAAATA
FGA	24	[GGAA]2 GGAG [AAAG]16 AGAA AAAA [GAAA]3		126	30	22	29	45	0.179743	0.181818	0.13253	0.176829	0.218447	AAGAAAGGAAGAAA	[GGAA][GGAA][GGAG][AAAG][AAAG][AAAG][AAAG][AAAG][AAAG][AAAG][AAAG][AAAG][AAAG][AAAG][AAAG][AAAG][AAAG][AAAG][AAAG][AGAA][AAAA][GAAA][GAAA][GAAA]	CTAGCTTGTAAATA	AAGAAAGGAAGAAAGGAAGGAAGGAGAAAGAAAGAAAGAAAGAAAGAAAGAAAGAAAGAAAGAAAGAAAGAAAGAAAGAAAGAAAGAAAGAGAAAAAAGAAAGAAAGAAACTAGCTTGTAAATA
FGA	24.2	[GGAA]2 GGAG [AAAG]12 [AGAA]4 AGAG AA AAAA [GAAA]3		1	-	-	1	-	0.00142653	-	-	0.00609756	-	AAGAAAGGAAGAAA	[GGAA][GGAA][GGAG][AAAG][AAAG][AAAG][AAAG][AAAG][AAAG][AAAG][AAAG][AAAG][AAAG][AAAG][AAAG][AGAA][AGAA][AGAA][AGAA][AGAG]AA[AAAA][GAAA][GAAA][GAAA]	CTAGCTTGTAAATA	AAGAAAGGAAGAAAGGAAGGAAGGAGAAAGAAAGAAAGAAAGAAAGAAAGAAAGAAAGAAAGAAAGAAAGAAAGAGAAAGAAAGAAAGAAAGAGAAAAAAGAAAGAAAGAAACTAGCTTGTAAATA
FGA	25	[GGAA]2 GGAG [AAAG]17 AGAA AAAA [GAAA]3		58	16	6	17	19	0.0827389	0.0969697	0.0361446	0.103659	0.092233	AAGAAAGGAAGAAA	[GGAA][GGAA][GGAG][AAAG][AAAG][AAAG][AAAG][AAAG][AAAG][AAAG][AAAG][AAAG][AAAG][AAAG][AAAG][AAAG][AAAG][AAAG][AAAG][AAAG][AGAA][AAAA][GAAA][GAAA][GAAA]	CTAGCTTGTAAATA	AAGAAAGGAAGAAAGGAAGGAAGGAGAAAGAAAGAAAGAAAGAAAGAAAGAAAGAAAGAAAGAAAGAAAGAAAGAAAGAAAGAAAGAAAGAAAGAGAAAAAAGAAAGAAAGAAACTAGCTTGTAAATA
FGA	25.1	[GGAA]2 GGAG [AAAG]17 AAAA AAAA A [GAAA]3		1	-	-	1	-	0.00142653	-	-	0.00609756	-	AAGAAAGGAAGAAA	[GGAA][GGAA][GGAG][AAAG][AAAG][AAAG][AAAG][AAAG][AAAG][AAAG][AAAG][AAAG][AAAG][AAAG][AAAG][AAAG][AAAG][AAAG][AAAG][AAAG]AAAAAAAAA[GAAA][GAAA][GAAA]	CTAGCTTGTAAATA	AAGAAAGGAAGAAAGGAAGGAAGGAGAAAGAAAGAAAGAAAGAAAGAAAGAAAGAAAGAAAGAAAGAAAGAAAGAAAGAAAGAAAGAAAGAAAGAAAAAAAAAGAAAGAAAGAAACTAGCTTGTAAATA
FGA	25.2	[GGAA]2 GGAG [AAAG]18 AA AAAA [GAAA]3		1	-	-	-	1	0.00142653	-	-	-	0.00485437	AAGAAAGGAAGAAA	[GGAA][GGAA][GGAG][AAAG][AAAG][AAAG][AAAG][AAAG][AAAG][AAAG][AAAG][AAAG][AAAG][AAAG][AAAG][AAAG][AAAG][AAAG][AAAG][AAAG][AAAG]AA[AAAA][GAAA][GAAA][GAAA]	CTAGCTTGTAAATA	AAGAAAGGAAGAAAGGAAGGAAGGAGAAAGAAAGAAAGAAAGAAAGAAAGAAAGAAAGAAAGAAAGAAAGAAAGAAAGAAAGAAAGAAAGAAAGAAAGAAAAAAGAAAGAAAGAAACTAGCTTGTAAATA
FGA	26	[GGAA]2 GGAG AAAG AAAC [AAAG]16 AGAA AAAA [GAAA]3		1	-	1	-	-	0.00142653	-	0.0060241	-	-	AAGAAAGGAAGAAA	[GGAA][GGAA][GGAG][AAAG][AAAC][AAAG][AAAG][AAAG][AAAG][AAAG][AAAG][AAAG][AAAG][AAAG][AAAG][AAAG][AAAG][AAAG][AAAG][AAAG][AAAG][AGAA][AAAA][GAAA][GAAA][GAAA]	CTAGCTTGTAAATA	AAGAAAGGAAGAAAGGAAGGAAGGAGAAAGAAACAAAGAAAGAAAGAAAGAAAGAAAGAAAGAAAGAAAGAAAGAAAGAAAGAAAGAAAGAAAGAAAGAGAAAAAAGAAAGAAAGAAACTAGCTTGTAAATA
FGA	26	[GGAA]2 GGAG [AAAG]18 AGAA AAAA [GAAA]3		38	9	6	14	9	0.0542083	0.0545455	0.0361446	0.0853659	0.0436893	AAGAAAGGAAGAAA	[GGAA][GGAA][GGAG][AAAG][AAAG][AAAG][AAAG][AAAG][AAAG][AAAG][AAAG][AAAG][AAAG][AAAG][AAAG][AAAG][AAAG][AAAG][AAAG][AAAG][AAAG][AGAA][AAAA][GAAA][GAAA][GAAA]	CTAGCTTGTAAATA	AAGAAAGGAAGAAAGGAAGGAAGGAGAAAGAAAGAAAGAAAGAAAGAAAGAAAGAAAGAAAGAAAGAAAGAAAGAAAGAAAGAAAGAAAGAAAGAAAGAGAAAAAAGAAAGAAAGAAACTAGCTTGTAAATA
FGA	26	[GGAA]2 GGAG [AAAG]5 AAGG [AAAG]12 AGAA AAAA [GAAA]3		2	2	-	-	-	0.00285307	0.0121212	-	-	-	AAGAAAGGAAGAAA	[GGAA][GGAA][GGAG][AAAG][AAAG][AAAG][AAAG][AAAG][AAGG][AAAG][AAAG][AAAG][AAAG][AAAG][AAAG][AAAG][AAAG][AAAG][AAAG][AAAG][AAAG][AGAA][AAAA][GAAA][GAAA][GAAA]	CTAGCTTGTAAATA	AAGAAAGGAAGAAAGGAAGGAAGGAGAAAGAAAGAAAGAAAGAAAGAAGGAAAGAAAGAAAGAAAGAAAGAAAGAAAGAAAGAAAGAAAGAAAGAAAGAGAAAAAAGAAAGAAAGAAACTAGCTTGTAAATA
FGA	27	[GGAA]2 GGAG [AAAG]19 AGAA AAAA [GAAA]3		9	1	1	4	3	0.0128388	0.00606061	0.0060241	0.0243902	0.0145631	AAGAAAGGAAGAAA	[GGAA][GGAA][GGAG][AAAG][AAAG][AAAG][AAAG][AAAG][AAAG][AAAG][AAAG][AAAG][AAAG][AAAG][AAAG][AAAG][AAAG][AAAG][AAAG][AAAG][AAAG][AAAG][AGAA][AAAA][GAAA][GAAA][GAAA]	CTAGCTTGTAAATA	AAGAAAGGAAGAAAGGAAGGAAGGAGAAAGAAAGAAAGAAAGAAAGAAAGAAAGAAAGAAAGAAAGAAAGAAAGAAAGAAAGAAAGAAAGAAAGAAAGAAAGAGAAAAAAGAAAGAAAGAAACTAGCTTGTAAATA
FGA	27	[GGAA]2 GGAG [AAAG]5 AAGG [AAAG]13 AGAA AAAA [GAAA]3		4	4	-	-	-	0.00570613	0.0242424	-	-	-	AAGAAAGGAAGAAA	[GGAA][GGAA][GGAG][AAAG][AAAG][AAAG][AAAG][AAAG][AAGG][AAAG][AAAG][AAAG][AAAG][AAAG][AAAG][AAAG][AAAG][AAAG][AAAG][AAAG][AAAG][AAAG][AGAA][AAAA][GAAA][GAAA][GAAA]	CTAGCTTGTAAATA	AAGAAAGGAAGAAAGGAAGGAAGGAGAAAGAAAGAAAGAAAGAAAGAAGGAAAGAAAGAAAGAAAGAAAGAAAGAAAGAAAGAAAGAAAGAAAGAAAGAAAGAGAAAAAAGAAAGAAAGAAACTAGCTTGTAAATA
FGA	28	[GGAA]2 GGAG [AAAG]5 AAGG [AAAG]14 AGAA AAAA [GAAA]3		2	2	-	-	-	0.00285307	0.0121212	-	-	-	AAGAAAGGAAGAAA	[GGAA][GGAA][GGAG][AAAG][AAAG][AAAG][AAAG][AAAG][AAGG][AAAG][AAAG][AAAG][AAAG][AAAG][AAAG][AAAG][AAAG][AAAG][AAAG][AAAG][AAAG][AAAG][AAAG][AGAA][AAAA][GAAA][GAAA][GAAA]	CTAGCTTGTAAATA	AAGAAAGGAAGAAAGGAAGGAAGGAGAAAGAAAGAAAGAAAGAAAGAAGGAAAGAAAGAAAGAAAGAAAGAAAGAAAGAAAGAAAGAAAGAAAGAAAGAAAGAAAGAGAAAAAAGAAAGAAAGAAACTAGCTTGTAAATA
FGA	45.2	[GGAA]4 GGAG [AAAG]3 [GAAG]3 [AAAG]14 [ACAG]4 [AAAG]11 AA AAAA [GAAA]4		1	-	-	1	-	0.00142653	-	-	0.00609756	-	AAGAAAGGAAGAAA	[GGAA][GGAA][GGAA][GGAA][GGAG][AAAG][AAAG][AAAG][GAAG][GAAG][GAAG][AAAG][AAAG][AAAG][AAAG][AAAG][AAAG][AAAG][AAAG][AAAG][AAAG][AAAG][AAAG][AAAG][AAAG][ACAG][ACAG][ACAG][ACAG][AAAG][AAAG][AAAG][AAAG][AAAG][AAAG][AAAG][AAAG][AAAG][AAAG][AAAG]AA[AAAA][GAAA][GAAA][GAAA][GAAA]	CTAGCTTGTAAATA	AAGAAAGGAAGAAAGGAAGGAAGGAAGGAAGGAGAAAGAAAGAAAGGAAGGAAGGAAGAAAGAAAGAAAGAAAGAAAGAAAGAAAGAAAGAAAGAAAGAAAGAAAGAAAGAAAGACAGACAGACAGACAGAAAGAAAGAAAGAAAGAAAGAAAGAAAGAAAGAAAGAAAGAAAGAAAAAAGAAAGAAAGAAAGAAACTAGCTTGTAAATA
FGA				701	165	166	164	206	1	1	1	1	1
D5S818	7	[ATCT]7	rs25768 (A>G)	15	-	1	11	3	0.0214286	-	0.00609756	0.0670732	0.0145631	TATTTATACCTCT	[ATCT][ATCT][ATCT][ATCT][ATCT][ATCT][ATCT]	TCAAAATATTACGT	TATTTATACCTCTATCTATCTATCTATCTATCTATCTATCTTCAAAATATTACGT
D5S818	8	[ATCT]8	rs73801920 (C>A); rs25768 (A>G)	13	12	-	1	-	0.0185714	0.0722892	-	0.00609756	-	TATTTATACATCT	[ATCT][ATCT][ATCT][ATCT][ATCT][ATCT][ATCT][ATCT]	TCAAAATATTACGT	TATTTATACATCTATCTATCTATCTATCTATCTATCTATCTATCTTCAAAATATTACGT
D5S818	8	[ATCT]8	rs25768 (A>G)	2	-	-	-	2	0.00285714	-	-	-	0.00970874	TATTTATACCTCT	[ATCT][ATCT][ATCT][ATCT][ATCT][ATCT][ATCT][ATCT]	TCAAAATATTACGT	TATTTATACCTCTATCTATCTATCTATCTATCTATCTATCTATCTTCAAAATATTACGT
D5S818	9	[ATCT]9	rs73801920 (C>A); rs25768 (A>G)	28	2	3	9	14	0.04	0.0120482	0.0182927	0.054878	0.0679612	TATTTATACATCT	[ATCT][ATCT][ATCT][ATCT][ATCT][ATCT][ATCT][ATCT][ATCT]	TCAAAATATTACGT	TATTTATACATCTATCTATCTATCTATCTATCTATCTATCTATCTATCTTCAAAATATTACGT
D5S818	9	[ATCT]9	rs25768 (A>G)	1	-	1	-	-	0.00142857	-	0.00609756	-	-	TATTTATACCTCT	[ATCT][ATCT][ATCT][ATCT][ATCT][ATCT][ATCT][ATCT][ATCT]	TCAAAATATTACGT	TATTTATACCTCTATCTATCTATCTATCTATCTATCTATCTATCTATCTTCAAAATATTACGT
D5S818	10	[ATCT]10	rs73801920 (C>A); rs25768 (A>G)	10	1	8	1	-	0.0142857	0.0060241	0.0487805	0.00609756	-	TATTTATACATCT	[ATCT][ATCT][ATCT][ATCT][ATCT][ATCT][ATCT][ATCT][ATCT][ATCT]	TCAAAATATTACGT	TATTTATACATCTATCTATCTATCTATCTATCTATCTATCTATCTATCTATCTTCAAAATATTACGT
D5S818	10	[ATCT]10		6	-	4	2	-	0.00857143	-	0.0243902	0.0121951	-	TATTTATACCTCT	[ATCT][ATCT][ATCT][ATCT][ATCT][ATCT][ATCT][ATCT][ATCT][ATCT]	TCAAAATATTACAT	TATTTATACCTCTATCTATCTATCTATCTATCTATCTATCTATCTATCTATCTTCAAAATATTACAT
D5S818	10	[ATCT]10	rs25768 (A>G)	62	8	4	5	45	0.0885714	0.0481928	0.0243902	0.0304878	0.218447	TATTTATACCTCT	[ATCT][ATCT][ATCT][ATCT][ATCT][ATCT][ATCT][ATCT][ATCT][ATCT]	TCAAAATATTACGT	TATTTATACCTCTATCTATCTATCTATCTATCTATCTATCTATCTATCTATCTTCAAAATATTACGT
D5S818	11	[ATCT]11	rs73801920 (C>A); rs25768 (A>G)	21	4	3	5	9	0.03	0.0240964	0.0182927	0.0304878	0.0436893	TATTTATACATCT	[ATCT][ATCT][ATCT][ATCT][ATCT][ATCT][ATCT][ATCT][ATCT][ATCT][ATCT]	TCAAAATATTACGT	TATTTATACATCTATCTATCTATCTATCTATCTATCTATCTATCTATCTATCTATCTTCAAAATATTACGT
D5S818	11	[ATCT]11		29	2	16	8	3	0.0414286	0.0120482	0.097561	0.0487805	0.0145631	TATTTATACCTCT	[ATCT][ATCT][ATCT][ATCT][ATCT][ATCT][ATCT][ATCT][ATCT][ATCT][ATCT]	TCAAAATATTACAT	TATTTATACCTCTATCTATCTATCTATCTATCTATCTATCTATCTATCTATCTATCTTCAAAATATTACAT
D5S818	11	[ATCT]11	rs25768 (A>G)	183	26	36	69	52	0.261429	0.156627	0.219512	0.420732	0.252427	TATTTATACCTCT	[ATCT][ATCT][ATCT][ATCT][ATCT][ATCT][ATCT][ATCT][ATCT][ATCT][ATCT]	TCAAAATATTACGT	TATTTATACCTCTATCTATCTATCTATCTATCTATCTATCTATCTATCTATCTATCTTCAAAATATTACGT
D5S818	12	[ATCT]12	rs73801920 (C>A); rs25768 (A>G)	60	18	26	11	5	0.0857143	0.108434	0.158537	0.0670732	0.0242718	TATTTATACATCT	[ATCT][ATCT][ATCT][ATCT][ATCT][ATCT][ATCT][ATCT][ATCT][ATCT][ATCT][ATCT]	TCAAAATATTACGT	TATTTATACATCTATCTATCTATCTATCTATCTATCTATCTATCTATCTATCTATCTATCTTCAAAATATTACGT
D5S818	12	[ATCT]12		30	8	12	7	3	0.0428571	0.0481928	0.0731707	0.0426829	0.0145631	TATTTATACCTCT	[ATCT][ATCT][ATCT][ATCT][ATCT][ATCT][ATCT][ATCT][ATCT][ATCT][ATCT][ATCT]	TCAAAATATTACAT	TATTTATACCTCTATCTATCTATCTATCTATCTATCTATCTATCTATCTATCTATCTATCTTCAAAATATTACAT
D5S818	12	[ATCT]12	rs25768 (A>G)	97	24	24	16	33	0.138571	0.144578	0.146341	0.097561	0.160194	TATTTATACCTCT	[ATCT][ATCT][ATCT][ATCT][ATCT][ATCT][ATCT][ATCT][ATCT][ATCT][ATCT][ATCT]	TCAAAATATTACGT	TATTTATACCTCTATCTATCTATCTATCTATCTATCTATCTATCTATCTATCTATCTATCTTCAAAATATTACGT
D5S818	13	[ATCT]13	rs73801920 (C>A); rs25768 (A>G)	20	4	7	6	3	0.0285714	0.0240964	0.0426829	0.0365854	0.0145631	TATTTATACATCT	[ATCT][ATCT][ATCT][ATCT][ATCT][ATCT][ATCT][ATCT][ATCT][ATCT][ATCT][ATCT][ATCT]	TCAAAATATTACGT	TATTTATACATCTATCTATCTATCTATCTATCTATCTATCTATCTATCTATCTATCTATCTATCTTCAAAATATTACGT
D5S818	13	[ATCT]13		42	16	7	5	14	0.06	0.0963855	0.0426829	0.0304878	0.0679612	TATTTATACCTCT	[ATCT][ATCT][ATCT][ATCT][ATCT][ATCT][ATCT][ATCT][ATCT][ATCT][ATCT][ATCT][ATCT]	TCAAAATATTACAT	TATTTATACCTCTATCTATCTATCTATCTATCTATCTATCTATCTATCTATCTATCTATCTATCTTCAAAATATTACAT
D5S818	13	[ATCT]13	rs25768 (A>G)	67	30	11	6	20	0.0957143	0.180723	0.0670732	0.0365854	0.0970874	TATTTATACCTCT	[ATCT][ATCT][ATCT][ATCT][ATCT][ATCT][ATCT][ATCT][ATCT][ATCT][ATCT][ATCT][ATCT]	TCAAAATATTACGT	TATTTATACCTCTATCTATCTATCTATCTATCTATCTATCTATCTATCTATCTATCTATCTATCTTCAAAATATTACGT
D5S818	13	[ATCT]3 ATGT [ATCT]9	rs25768 (A>G)	5	5	-	-	-	0.00714286	0.0301205	-	-	-	TATTTATACCTCT	[ATCT][ATCT][ATCT][ATGT][ATCT][ATCT][ATCT][ATCT][ATCT][ATCT][ATCT][ATCT][ATCT]	TCAAAATATTACGT	TATTTATACCTCTATCTATCTATCTATGTATCTATCTATCTATCTATCTATCTATCTATCTATCTTCAAAATATTACGT
D5S818	14	[ATCT]14	rs73801920 (C>A); rs25768 (A>G)	1	-	-	1	-	0.00142857	-	-	0.00609756	-	TATTTATACATCT	[ATCT][ATCT][ATCT][ATCT][ATCT][ATCT][ATCT][ATCT][ATCT][ATCT][ATCT][ATCT][ATCT][ATCT]	TCAAAATATTACGT	TATTTATACATCTATCTATCTATCTATCTATCTATCTATCTATCTATCTATCTATCTATCTATCTATCTTCAAAATATTACGT
D5S818	14	[ATCT]14		1	1	-	-	-	0.00142857	0.0060241	-	-	-	TATTTATACCTCT	[ATCT][ATCT][ATCT][ATCT][ATCT][ATCT][ATCT][ATCT][ATCT][ATCT][ATCT][ATCT][ATCT][ATCT]	TCAAAATATTACAT	TATTTATACCTCTATCTATCTATCTATCTATCTATCTATCTATCTATCTATCTATCTATCTATCTATCTTCAAAATATTACAT
D5S818	14	[ATCT]14	rs25768 (A>G)	5	3	1	1	-	0.00714286	0.0180723	0.00609756	0.00609756	-	TATTTATACCTCT	[ATCT][ATCT][ATCT][ATCT][ATCT][ATCT][ATCT][ATCT][ATCT][ATCT][ATCT][ATCT][ATCT][ATCT]	TCAAAATATTACGT	TATTTATACCTCTATCTATCTATCTATCTATCTATCTATCTATCTATCTATCTATCTATCTATCTATCTTCAAAATATTACGT
D5S818	14	[ATCT]3 ATGT [ATCT]10	rs25768 (A>G)	1	1	-	-	-	0.00142857	0.0060241	-	-	-	TATTTATACCTCT	[ATCT][ATCT][ATCT][ATGT][ATCT][ATCT][ATCT][ATCT][ATCT][ATCT][ATCT][ATCT][ATCT][ATCT]	TCAAAATATTACGT	TATTTATACCTCTATCTATCTATCTATGTATCTATCTATCTATCTATCTATCTATCTATCTATCTATCTTCAAAATATTACGT
D5S818	16	[ATCT]16	rs25768 (A>G)	1	1	-	-	-	0.00142857	0.0060241	-	-	-	TATTTATACCTCT	[ATCT][ATCT][ATCT][ATCT][ATCT][ATCT][ATCT][ATCT][ATCT][ATCT][ATCT][ATCT][ATCT][ATCT][ATCT][ATCT]	TCAAAATATTACGT	TATTTATACCTCTATCTATCTATCTATCTATCTATCTATCTATCTATCTATCTATCTATCTATCTATCTATCTATCTTCAAAATATTACGT
D5S818				700	166	164	164	206	1	1	1	1	1
CSF1PO	7	[ATCT]7		12	11	-	-	1	0.0171429	0.0662651	-	-	0.00485437		[ATCT][ATCT][ATCT][ATCT][ATCT][ATCT][ATCT]	AATCTATCT	ATCTATCTATCTATCTATCTATCTATCTAATCTATCT
CSF1PO	8	[ATCT]8		12	10	-	1	1	0.0171429	0.060241	-	0.00609756	0.00485437		[ATCT][ATCT][ATCT][ATCT][ATCT][ATCT][ATCT][ATCT]	AATCTATCT	ATCTATCTATCTATCTATCTATCTATCTATCTAATCTATCT
CSF1PO	9	[ATCT]9		12	2	4	3	3	0.0171429	0.0120482	0.0243902	0.0182927	0.0145631		[ATCT][ATCT][ATCT][ATCT][ATCT][ATCT][ATCT][ATCT][ATCT]	AATCTATCT	ATCTATCTATCTATCTATCTATCTATCTATCTATCTAATCTATCT
CSF1PO	10	[ATCT]10		194	46	48	45	55	0.277143	0.277108	0.292683	0.27439	0.26699		[ATCT][ATCT][ATCT][ATCT][ATCT][ATCT][ATCT][ATCT][ATCT][ATCT]	AATCTATCT	ATCTATCTATCTATCTATCTATCTATCTATCTATCTATCTAATCTATCT
CSF1PO	11	[ATCT]7 ACCT [ATCT]3		1	1	-	-	-	0.00142857	0.0060241	-	-	-		[ATCT][ATCT][ATCT][ATCT][ATCT][ATCT][ATCT][ACCT][ATCT][ATCT][ATCT]	AATCTATCT	ATCTATCTATCTATCTATCTATCTATCTACCTATCTATCTATCTAATCTATCT
CSF1PO	11	[ATCT]11		186	37	52	45	52	0.265714	0.222892	0.317073	0.27439	0.252427		[ATCT][ATCT][ATCT][ATCT][ATCT][ATCT][ATCT][ATCT][ATCT][ATCT][ATCT]	AATCTATCT	ATCTATCTATCTATCTATCTATCTATCTATCTATCTATCTATCTAATCTATCT
CSF1PO	12	[ATCT]12		234	47	51	58	78	0.334286	0.283133	0.310976	0.353659	0.378641		[ATCT][ATCT][ATCT][ATCT][ATCT][ATCT][ATCT][ATCT][ATCT][ATCT][ATCT][ATCT]	AATCTATCT	ATCTATCTATCTATCTATCTATCTATCTATCTATCTATCTATCTATCTAATCTATCT
CSF1PO	13	[ATCT]13		41	9	9	10	13	0.0585714	0.0542169	0.054878	0.0609756	0.0631068		[ATCT][ATCT][ATCT][ATCT][ATCT][ATCT][ATCT][ATCT][ATCT][ATCT][ATCT][ATCT][ATCT]	AATCTATCT	ATCTATCTATCTATCTATCTATCTATCTATCTATCTATCTATCTATCTATCTAATCTATCT
CSF1PO	14	[ATCT]14		8	3	-	2	3	0.0114286	0.0180723	-	0.0121951	0.0145631		[ATCT][ATCT][ATCT][ATCT][ATCT][ATCT][ATCT][ATCT][ATCT][ATCT][ATCT][ATCT][ATCT][ATCT]	AATCTATCT	ATCTATCTATCTATCTATCTATCTATCTATCTATCTATCTATCTATCTATCTATCTAATCTATCT
CSF1PO				700	166	164	164	206	1	1	1	1	1
D6S1043	9	[ATCT]9		1	-	1	-	-	0.00142857	-	0.00609756	-	-	TAATAAATCCT	[ATCT][ATCT][ATCT][ATCT][ATCT][ATCT][ATCT][ATCT][ATCT]	GATCTATCAAT	TAATAAATCCTATCTATCTATCTATCTATCTATCTATCTATCTATCTGATCTATCAAT
D6S1043	10	[ATCT]10		12	-	4	1	7	0.0171429	-	0.0243902	0.00609756	0.0339806	TAATAAATCCT	[ATCT][ATCT][ATCT][ATCT][ATCT][ATCT][ATCT][ATCT][ATCT][ATCT]	GATCTATCAAT	TAATAAATCCTATCTATCTATCTATCTATCTATCTATCTATCTATCTATCTGATCTATCAAT
D6S1043	11	[ATCT]11		117	15	51	23	28	0.167143	0.0903614	0.310976	0.140244	0.135922	TAATAAATCCT	[ATCT][ATCT][ATCT][ATCT][ATCT][ATCT][ATCT][ATCT][ATCT][ATCT][ATCT]	GATCTATCAAT	TAATAAATCCTATCTATCTATCTATCTATCTATCTATCTATCTATCTATCTATCTGATCTATCAAT
D6S1043	12	[ATCT]12		134	34	43	31	26	0.191429	0.204819	0.262195	0.189024	0.126214	TAATAAATCCT	[ATCT][ATCT][ATCT][ATCT][ATCT][ATCT][ATCT][ATCT][ATCT][ATCT][ATCT][ATCT]	GATCTATCAAT	TAATAAATCCTATCTATCTATCTATCTATCTATCTATCTATCTATCTATCTATCTATCTGATCTATCAAT
D6S1043	13	[ATCT]13		69	15	8	22	24	0.0985714	0.0903614	0.0487805	0.134146	0.116505	TAATAAATCCT	[ATCT][ATCT][ATCT][ATCT][ATCT][ATCT][ATCT][ATCT][ATCT][ATCT][ATCT][ATCT][ATCT]	GATCTATCAAT	TAATAAATCCTATCTATCTATCTATCTATCTATCTATCTATCTATCTATCTATCTATCTATCTGATCTATCAAT
D6S1043	14	[ATCT]14		61	12	9	23	17	0.0871429	0.0722892	0.054878	0.140244	0.0825243	TAATAAATCCT	[ATCT][ATCT][ATCT][ATCT][ATCT][ATCT][ATCT][ATCT][ATCT][ATCT][ATCT][ATCT][ATCT][ATCT]	GATCTATCAAT	TAATAAATCCTATCTATCTATCTATCTATCTATCTATCTATCTATCTATCTATCTATCTATCTATCTGATCTATCAAT
D6S1043	15	[ATCT]15		13	-	3	5	5	0.0185714	-	0.0182927	0.0304878	0.0242718	TAATAAATCCT	[ATCT][ATCT][ATCT][ATCT][ATCT][ATCT][ATCT][ATCT][ATCT][ATCT][ATCT][ATCT][ATCT][ATCT][ATCT]	GATCTATCAAT	TAATAAATCCTATCTATCTATCTATCTATCTATCTATCTATCTATCTATCTATCTATCTATCTATCTATCTGATCTATCAAT
D6S1043	15	[ATCT]5 ATGT [ATCT]9		11	11	-	-	-	0.0157143	0.0662651	-	-	-	TAATAAATCCT	[ATCT][ATCT][ATCT][ATCT][ATCT][ATGT][ATCT][ATCT][ATCT][ATCT][ATCT][ATCT][ATCT][ATCT][ATCT]	GATCTATCAAT	TAATAAATCCTATCTATCTATCTATCTATCTATGTATCTATCTATCTATCTATCTATCTATCTATCTATCTGATCTATCAAT
D6S1043	16	[ATCT]5 ATGT [ATCT]10		6	5	1	-	-	0.00857143	0.0301205	0.00609756	-	-	TAATAAATCCT	[ATCT][ATCT][ATCT][ATCT][ATCT][ATGT][ATCT][ATCT][ATCT][ATCT][ATCT][ATCT][ATCT][ATCT][ATCT][ATCT]	GATCTATCAAT	TAATAAATCCTATCTATCTATCTATCTATCTATGTATCTATCTATCTATCTATCTATCTATCTATCTATCTATCTGATCTATCAAT
D6S1043	17	[ATCT]5 ATGT [ATCT]11		40	17	6	7	10	0.0571429	0.10241	0.0365854	0.0426829	0.0485437	TAATAAATCCT	[ATCT][ATCT][ATCT][ATCT][ATCT][ATGT][ATCT][ATCT][ATCT][ATCT][ATCT][ATCT][ATCT][ATCT][ATCT][ATCT][ATCT]	GATCTATCAAT	TAATAAATCCTATCTATCTATCTATCTATCTATGTATCTATCTATCTATCTATCTATCTATCTATCTATCTATCTATCTGATCTATCAAT
D6S1043	18	[ATCT]5 ATGT [ATCT]12		87	21	15	17	34	0.124286	0.126506	0.0914634	0.103659	0.165049	TAATAAATCCT	[ATCT][ATCT][ATCT][ATCT][ATCT][ATGT][ATCT][ATCT][ATCT][ATCT][ATCT][ATCT][ATCT][ATCT][ATCT][ATCT][ATCT][ATCT]	GATCTATCAAT	TAATAAATCCTATCTATCTATCTATCTATCTATGTATCTATCTATCTATCTATCTATCTATCTATCTATCTATCTATCTATCTGATCTATCAAT
D6S1043	19	[ATCT]5 ATGT [ATCT]13		93	25	14	12	42	0.132857	0.150602	0.0853659	0.0731707	0.203883	TAATAAATCCT	[ATCT][ATCT][ATCT][ATCT][ATCT][ATGT][ATCT][ATCT][ATCT][ATCT][ATCT][ATCT][ATCT][ATCT][ATCT][ATCT][ATCT][ATCT][ATCT]	GATCTATCAAT	TAATAAATCCTATCTATCTATCTATCTATCTATGTATCTATCTATCTATCTATCTATCTATCTATCTATCTATCTATCTATCTATCTGATCTATCAAT
D6S1043	20	[ATCT]5 ATGT [ATCT]14		29	8	9	5	7	0.0414286	0.0481928	0.054878	0.0304878	0.0339806	TAATAAATCCT	[ATCT][ATCT][ATCT][ATCT][ATCT][ATGT][ATCT][ATCT][ATCT][ATCT][ATCT][ATCT][ATCT][ATCT][ATCT][ATCT][ATCT][ATCT][ATCT][ATCT]	GATCTATCAAT	TAATAAATCCTATCTATCTATCTATCTATCTATGTATCTATCTATCTATCTATCTATCTATCTATCTATCTATCTATCTATCTATCTATCTGATCTATCAAT
D6S1043	21	[ATCT]5 ATGT [ATCT]15		5	1	-	-	4	0.00714286	0.0060241	-	-	0.0194175	TAATAAATCCT	[ATCT][ATCT][ATCT][ATCT][ATCT][ATGT][ATCT][ATCT][ATCT][ATCT][ATCT][ATCT][ATCT][ATCT][ATCT][ATCT][ATCT][ATCT][ATCT][ATCT][ATCT]	GATCTATCAAT	TAATAAATCCTATCTATCTATCTATCTATCTATGTATCTATCTATCTATCTATCTATCTATCTATCTATCTATCTATCTATCTATCTATCTATCTGATCTATCAAT
D6S1043	21.3	[ATCT]5 ATGT [ATCT]2 ATC [ATCT]13		17	1	-	14	2	0.0242857	0.0060241	-	0.0853659	0.00970874	TAATAAATCCT	[ATCT][ATCT][ATCT][ATCT][ATCT][ATGT][ATCT][ATCT]ATC[ATCT][ATCT][ATCT][ATCT][ATCT][ATCT][ATCT][ATCT][ATCT][ATCT][ATCT][ATCT][ATCT]	GATCTATCAAT	TAATAAATCCTATCTATCTATCTATCTATCTATGTATCTATCTATCATCTATCTATCTATCTATCTATCTATCTATCTATCTATCTATCTATCTATCTGATCTATCAAT
D6S1043	22.3	[ATCT]5 ATGT [ATCT]2 ATC [ATCT]14		4	-	-	4	-	0.00571429	-	-	0.0243902	-	TAATAAATCCT	[ATCT][ATCT][ATCT][ATCT][ATCT][ATGT][ATCT][ATCT]ATC[ATCT][ATCT][ATCT][ATCT][ATCT][ATCT][ATCT][ATCT][ATCT][ATCT][ATCT][ATCT][ATCT][ATCT]	GATCTATCAAT	TAATAAATCCTATCTATCTATCTATCTATCTATGTATCTATCTATCATCTATCTATCTATCTATCTATCTATCTATCTATCTATCTATCTATCTATCTATCTGATCTATCAAT
D6S1043	23	[ATCT]6 ATGT [ATCT]4 ATGT [ATCT]11		1	1	-	-	-	0.00142857	0.0060241	-	-	-	TAATAAATCCT	[ATCT][ATCT][ATCT][ATCT][ATCT][ATCT][ATGT][ATCT][ATCT][ATCT][ATCT][ATGT][ATCT][ATCT][ATCT][ATCT][ATCT][ATCT][ATCT][ATCT][ATCT][ATCT][ATCT]	GATCTATCAAT	TAATAAATCCTATCTATCTATCTATCTATCTATCTATGTATCTATCTATCTATCTATGTATCTATCTATCTATCTATCTATCTATCTATCTATCTATCTATCTGATCTATCAAT
D6S1043				700	166	164	164	206	1	1	1	1	1
D7S820	6.3	[TATC]7	rs897512434 (delT)	1	-	1	-	-	0.00142857	-	0.00609756	-	-	AATATTGGTAATTAAATGTTTACTATAGACTATTTAGTGAGAT-AAAAAAAACTATCAATCTGTC	[TATC][TATC][TATC][TATC][TATC][TATC][TATC]	GTTAGTTCGTTCTAAACT	AATATTGGTAATTAAATGTTTACTATAGACTATTTAGTGAGATAAAAAAAACTATCAATCTGTCTATCTATCTATCTATCTATCTATCTATCGTTAGTTCGTTCTAAACT
D7S820	7	[TATC]7	rs7789995 (T>A)	7	1	5	1	-	0.01	0.0060241	0.0304878	0.00609756	-	AATATTGGTAATTAAATGTTTACTATAGACTATTTAGTGAGATAAAAAAAAACTATCAATCTGTC	[TATC][TATC][TATC][TATC][TATC][TATC][TATC]	GTTAGTTCGTTCTAAACT	AATATTGGTAATTAAATGTTTACTATAGACTATTTAGTGAGATAAAAAAAAACTATCAATCTGTCTATCTATCTATCTATCTATCTATCTATCGTTAGTTCGTTCTAAACT
D7S820	8	[TATC]8	rs7789995 (T>A); rs16887642 (G>A)	54	12	11	5	26	0.0771429	0.0722892	0.0670732	0.0304878	0.126214	AATATTGGTAATTAAATGTTTACTATAGACTATTTAGTGAGATAAAAAAAAACTATCAATCTGTC	[TATC][TATC][TATC][TATC][TATC][TATC][TATC][TATC]	GTTAGTTCATTCTAAACT	AATATTGGTAATTAAATGTTTACTATAGACTATTTAGTGAGATAAAAAAAAACTATCAATCTGTCTATCTATCTATCTATCTATCTATCTATCTATCGTTAGTTCATTCTAAACT
D7S820	8	[TATC]8	rs7789995 (T>A)	45	16	12	13	4	0.0642857	0.0963855	0.0731707	0.0792683	0.0194175	AATATTGGTAATTAAATGTTTACTATAGACTATTTAGTGAGATAAAAAAAAACTATCAATCTGTC	[TATC][TATC][TATC][TATC][TATC][TATC][TATC][TATC]	GTTAGTTCGTTCTAAACT	AATATTGGTAATTAAATGTTTACTATAGACTATTTAGTGAGATAAAAAAAAACTATCAATCTGTCTATCTATCTATCTATCTATCTATCTATCTATCGTTAGTTCGTTCTAAACT
D7S820	8	[TATC]8	rs7786079 (A>C); rs7789995 (T>A)	1	1	-	-	-	0.00142857	0.0060241	-	-	-	CATATTGGTAATTAAATGTTTACTATAGACTATTTAGTGAGATAAAAAAAAACTATCAATCTGTC	[TATC][TATC][TATC][TATC][TATC][TATC][TATC][TATC]	GTTAGTTCGTTCTAAACT	CATATTGGTAATTAAATGTTTACTATAGACTATTTAGTGAGATAAAAAAAAACTATCAATCTGTCTATCTATCTATCTATCTATCTATCTATCTATCGTTAGTTCGTTCTAAACT
D7S820	9	[TATC]9	rs1002930994 (T>C); rs7789995 (T>A)	1	1	-	-	-	0.00142857	0.0060241	-	-	-	AATATTGGTAATTAAATGTTTACTACAGACTATTTAGTGAGATAAAAAAAAACTATCAATCTGTC	[TATC][TATC][TATC][TATC][TATC][TATC][TATC][TATC][TATC]	GTTAGTTCGTTCTAAACT	AATATTGGTAATTAAATGTTTACTACAGACTATTTAGTGAGATAAAAAAAAACTATCAATCTGTCTATCTATCTATCTATCTATCTATCTATCTATCTATCGTTAGTTCGTTCTAAACT
D7S820	9	[TATC]9	rs7789995 (T>A); rs16887642 (G>A)	12	5	1	2	4	0.0171429	0.0301205	0.00609756	0.0121951	0.0194175	AATATTGGTAATTAAATGTTTACTATAGACTATTTAGTGAGATAAAAAAAAACTATCAATCTGTC	[TATC][TATC][TATC][TATC][TATC][TATC][TATC][TATC][TATC]	GTTAGTTCATTCTAAACT	AATATTGGTAATTAAATGTTTACTATAGACTATTTAGTGAGATAAAAAAAAACTATCAATCTGTCTATCTATCTATCTATCTATCTATCTATCTATCTATCGTTAGTTCATTCTAAACT
D7S820	9	[TATC]9	rs7789995 (T>A)	41	4	22	10	5	0.0585714	0.0240964	0.134146	0.0609756	0.0242718	AATATTGGTAATTAAATGTTTACTATAGACTATTTAGTGAGATAAAAAAAAACTATCAATCTGTC	[TATC][TATC][TATC][TATC][TATC][TATC][TATC][TATC][TATC]	GTTAGTTCGTTCTAAACT	AATATTGGTAATTAAATGTTTACTATAGACTATTTAGTGAGATAAAAAAAAACTATCAATCTGTCTATCTATCTATCTATCTATCTATCTATCTATCTATCGTTAGTTCGTTCTAAACT
D7S820	9	[TATC]9		2	-	1	-	1	0.00285714	-	0.00609756	-	0.00485437	AATATTGGTAATTAAATGTTTACTATAGACTATTTAGTGAGATTAAAAAAAACTATCAATCTGTC	[TATC][TATC][TATC][TATC][TATC][TATC][TATC][TATC][TATC]	GTTAGTTCGTTCTAAACT	AATATTGGTAATTAAATGTTTACTATAGACTATTTAGTGAGATTAAAAAAAACTATCAATCTGTCTATCTATCTATCTATCTATCTATCTATCTATCTATCGTTAGTTCGTTCTAAACT
D7S820	9	[TATC]9	rs7786079 (A>C); rs7789995 (T>A)	4	2	-	-	2	0.00571429	0.0120482	-	-	0.00970874	CATATTGGTAATTAAATGTTTACTATAGACTATTTAGTGAGATAAAAAAAAACTATCAATCTGTC	[TATC][TATC][TATC][TATC][TATC][TATC][TATC][TATC][TATC]	GTTAGTTCGTTCTAAACT	CATATTGGTAATTAAATGTTTACTATAGACTATTTAGTGAGATAAAAAAAAACTATCAATCTGTCTATCTATCTATCTATCTATCTATCTATCTATCTATCGTTAGTTCGTTCTAAACT
D7S820	10	[TATC]10	rs7789995 (T>A); rs16887642 (G>A)	8	1	-	-	7	0.0114286	0.0060241	-	-	0.0339806	AATATTGGTAATTAAATGTTTACTATAGACTATTTAGTGAGATAAAAAAAAACTATCAATCTGTC	[TATC][TATC][TATC][TATC][TATC][TATC][TATC][TATC][TATC][TATC]	GTTAGTTCATTCTAAACT	AATATTGGTAATTAAATGTTTACTATAGACTATTTAGTGAGATAAAAAAAAACTATCAATCTGTCTATCTATCTATCTATCTATCTATCTATCTATCTATCTATCGTTAGTTCATTCTAAACT
D7S820	10	[TATC]10	rs7789995 (T>A)	132	39	35	33	25	0.188571	0.23494	0.213415	0.20122	0.121359	AATATTGGTAATTAAATGTTTACTATAGACTATTTAGTGAGATAAAAAAAAACTATCAATCTGTC	[TATC][TATC][TATC][TATC][TATC][TATC][TATC][TATC][TATC][TATC]	GTTAGTTCGTTCTAAACT	AATATTGGTAATTAAATGTTTACTATAGACTATTTAGTGAGATAAAAAAAAACTATCAATCTGTCTATCTATCTATCTATCTATCTATCTATCTATCTATCTATCGTTAGTTCGTTCTAAACT
D7S820	10	[TATC]10		11	1	7	2	1	0.0157143	0.0060241	0.0426829	0.0121951	0.00485437	AATATTGGTAATTAAATGTTTACTATAGACTATTTAGTGAGATTAAAAAAAACTATCAATCTGTC	[TATC][TATC][TATC][TATC][TATC][TATC][TATC][TATC][TATC][TATC]	GTTAGTTCGTTCTAAACT	AATATTGGTAATTAAATGTTTACTATAGACTATTTAGTGAGATTAAAAAAAACTATCAATCTGTCTATCTATCTATCTATCTATCTATCTATCTATCTATCTATCGTTAGTTCGTTCTAAACT
D7S820	10	[TATC]10	rs7786079 (A>C); rs7789995 (T>A)	21	11	2	1	7	0.03	0.0662651	0.0121951	0.00609756	0.0339806	CATATTGGTAATTAAATGTTTACTATAGACTATTTAGTGAGATAAAAAAAAACTATCAATCTGTC	[TATC][TATC][TATC][TATC][TATC][TATC][TATC][TATC][TATC][TATC]	GTTAGTTCGTTCTAAACT	CATATTGGTAATTAAATGTTTACTATAGACTATTTAGTGAGATAAAAAAAAACTATCAATCTGTCTATCTATCTATCTATCTATCTATCTATCTATCTATCTATCGTTAGTTCGTTCTAAACT
D7S820	11	[TATC]7 TACC [TATC]3	rs7789995 (T>A)	2	-	-	-	2	0.00285714	-	-	-	0.00970874	AATATTGGTAATTAAATGTTTACTATAGACTATTTAGTGAGATAAAAAAAAACTATCAATCTGTC	[TATC][TATC][TATC][TATC][TATC][TATC][TATC][TACC][TATC][TATC][TATC]	GTTAGTTCGTTCTAAACT	AATATTGGTAATTAAATGTTTACTATAGACTATTTAGTGAGATAAAAAAAAACTATCAATCTGTCTATCTATCTATCTATCTATCTATCTATCTACCTATCTATCTATCGTTAGTTCGTTCTAAACT
D7S820	11	[TATC]11	rs7789995 (T>A); rs16887642 (G>A)	4	1	-	-	3	0.00571429	0.0060241	-	-	0.0145631	AATATTGGTAATTAAATGTTTACTATAGACTATTTAGTGAGATAAAAAAAAACTATCAATCTGTC	[TATC][TATC][TATC][TATC][TATC][TATC][TATC][TATC][TATC][TATC][TATC]	GTTAGTTCATTCTAAACT	AATATTGGTAATTAAATGTTTACTATAGACTATTTAGTGAGATAAAAAAAAACTATCAATCTGTCTATCTATCTATCTATCTATCTATCTATCTATCTATCTATCTATCGTTAGTTCATTCTAAACT
D7S820	11	[TATC]11	rs7789995 (T>A)	170	36	31	36	67	0.242857	0.216867	0.189024	0.219512	0.325243	AATATTGGTAATTAAATGTTTACTATAGACTATTTAGTGAGATAAAAAAAAACTATCAATCTGTC	[TATC][TATC][TATC][TATC][TATC][TATC][TATC][TATC][TATC][TATC][TATC]	GTTAGTTCGTTCTAAACT	AATATTGGTAATTAAATGTTTACTATAGACTATTTAGTGAGATAAAAAAAAACTATCAATCTGTCTATCTATCTATCTATCTATCTATCTATCTATCTATCTATCTATCGTTAGTTCGTTCTAAACT
D7S820	11	[TATC]11		11	1	3	5	2	0.0157143	0.0060241	0.0182927	0.0304878	0.00970874	AATATTGGTAATTAAATGTTTACTATAGACTATTTAGTGAGATTAAAAAAAACTATCAATCTGTC	[TATC][TATC][TATC][TATC][TATC][TATC][TATC][TATC][TATC][TATC][TATC]	GTTAGTTCGTTCTAAACT	AATATTGGTAATTAAATGTTTACTATAGACTATTTAGTGAGATTAAAAAAAACTATCAATCTGTCTATCTATCTATCTATCTATCTATCTATCTATCTATCTATCTATCGTTAGTTCGTTCTAAACT
D7S820	11	[TATC]11	rs7786079 (A>C); rs7789995 (T>A)	7	6	-	-	1	0.01	0.0361446	-	-	0.00485437	CATATTGGTAATTAAATGTTTACTATAGACTATTTAGTGAGATAAAAAAAAACTATCAATCTGTC	[TATC][TATC][TATC][TATC][TATC][TATC][TATC][TATC][TATC][TATC][TATC]	GTTAGTTCGTTCTAAACT	CATATTGGTAATTAAATGTTTACTATAGACTATTTAGTGAGATAAAAAAAAACTATCAATCTGTCTATCTATCTATCTATCTATCTATCTATCTATCTATCTATCTATCGTTAGTTCGTTCTAAACT
D7S820	11	[TATC]11	rs7786079 (A>C)	1	1	-	-	-	0.00142857	0.0060241	-	-	-	CATATTGGTAATTAAATGTTTACTATAGACTATTTAGTGAGATTAAAAAAAACTATCAATCTGTC	[TATC][TATC][TATC][TATC][TATC][TATC][TATC][TATC][TATC][TATC][TATC]	GTTAGTTCGTTCTAAACT	CATATTGGTAATTAAATGTTTACTATAGACTATTTAGTGAGATTAAAAAAAACTATCAATCTGTCTATCTATCTATCTATCTATCTATCTATCTATCTATCTATCTATCGTTAGTTCGTTCTAAACT
D7S820	11.1	[TATC]11 T	rs7789995 (T>A)	1	-	1	-	-	0.00142857	-	0.00609756	-	-	AATATTGGTAATTAAATGTTTACTATAGACTATTTAGTGAGATAAAAAAAAACTATCAATCTGTC	[TATC][TATC][TATC][TATC][TATC][TATC][TATC][TATC][TATC][TATC][TATC]T	GTTAGTTCGTTCTAAACT	AATATTGGTAATTAAATGTTTACTATAGACTATTTAGTGAGATAAAAAAAAACTATCAATCTGTCTATCTATCTATCTATCTATCTATCTATCTATCTATCTATCTATCTGTTAGTTCGTTCTAAACT
D7S820	12	[TATC]3 CATC [TATC]8	rs7789995 (T>A)	1	-	-	1	-	0.00142857	-	-	0.00609756	-	AATATTGGTAATTAAATGTTTACTATAGACTATTTAGTGAGATAAAAAAAAACTATCAATCTGTC	[TATC][TATC][TATC][CATC][TATC][TATC][TATC][TATC][TATC][TATC][TATC][TATC]	GTTAGTTCGTTCTAAACT	AATATTGGTAATTAAATGTTTACTATAGACTATTTAGTGAGATAAAAAAAAACTATCAATCTGTCTATCTATCTATCCATCTATCTATCTATCTATCTATCTATCTATCTATCGTTAGTTCGTTCTAAACT
D7S820	12	[TATC]12	rs7789995 (T>A)	117	21	18	37	41	0.167143	0.126506	0.109756	0.22561	0.199029	AATATTGGTAATTAAATGTTTACTATAGACTATTTAGTGAGATAAAAAAAAACTATCAATCTGTC	[TATC][TATC][TATC][TATC][TATC][TATC][TATC][TATC][TATC][TATC][TATC][TATC]	GTTAGTTCGTTCTAAACT	AATATTGGTAATTAAATGTTTACTATAGACTATTTAGTGAGATAAAAAAAAACTATCAATCTGTCTATCTATCTATCTATCTATCTATCTATCTATCTATCTATCTATCTATCGTTAGTTCGTTCTAAACT
D7S820	12	[TATC]12		15	-	7	7	1	0.0214286	-	0.0426829	0.0426829	0.00485437	AATATTGGTAATTAAATGTTTACTATAGACTATTTAGTGAGATTAAAAAAAACTATCAATCTGTC	[TATC][TATC][TATC][TATC][TATC][TATC][TATC][TATC][TATC][TATC][TATC][TATC]	GTTAGTTCGTTCTAAACT	AATATTGGTAATTAAATGTTTACTATAGACTATTTAGTGAGATTAAAAAAAACTATCAATCTGTCTATCTATCTATCTATCTATCTATCTATCTATCTATCTATCTATCTATCGTTAGTTCGTTCTAAACT
D7S820	12	[TATC]12	rs7786079 (A>C); rs7789995 (T>A)	3	3	-	-	-	0.00428571	0.0180723	-	-	-	CATATTGGTAATTAAATGTTTACTATAGACTATTTAGTGAGATAAAAAAAAACTATCAATCTGTC	[TATC][TATC][TATC][TATC][TATC][TATC][TATC][TATC][TATC][TATC][TATC][TATC]	GTTAGTTCGTTCTAAACT	CATATTGGTAATTAAATGTTTACTATAGACTATTTAGTGAGATAAAAAAAAACTATCAATCTGTCTATCTATCTATCTATCTATCTATCTATCTATCTATCTATCTATCTATCGTTAGTTCGTTCTAAACT
D7S820	13	[TATC]13	rs7789995 (T>A)	20	3	2	10	5	0.0285714	0.0180723	0.0121951	0.0609756	0.0242718	AATATTGGTAATTAAATGTTTACTATAGACTATTTAGTGAGATAAAAAAAAACTATCAATCTGTC	[TATC][TATC][TATC][TATC][TATC][TATC][TATC][TATC][TATC][TATC][TATC][TATC][TATC]	GTTAGTTCGTTCTAAACT	AATATTGGTAATTAAATGTTTACTATAGACTATTTAGTGAGATAAAAAAAAACTATCAATCTGTCTATCTATCTATCTATCTATCTATCTATCTATCTATCTATCTATCTATCTATCGTTAGTTCGTTCTAAACT
D7S820	13	[TATC]13		5	-	3	1	1	0.00714286	-	0.0182927	0.00609756	0.00485437	AATATTGGTAATTAAATGTTTACTATAGACTATTTAGTGAGATTAAAAAAAACTATCAATCTGTC	[TATC][TATC][TATC][TATC][TATC][TATC][TATC][TATC][TATC][TATC][TATC][TATC][TATC]	GTTAGTTCGTTCTAAACT	AATATTGGTAATTAAATGTTTACTATAGACTATTTAGTGAGATTAAAAAAAACTATCAATCTGTCTATCTATCTATCTATCTATCTATCTATCTATCTATCTATCTATCTATCTATCGTTAGTTCGTTCTAAACT
D7S820	14	[TATC]14	rs7789995 (T>A)	3	-	2	-	1	0.00428571	-	0.0121951	-	0.00485437	AATATTGGTAATTAAATGTTTACTATAGACTATTTAGTGAGATAAAAAAAAACTATCAATCTGTC	[TATC][TATC][TATC][TATC][TATC][TATC][TATC][TATC][TATC][TATC][TATC][TATC][TATC][TATC]	GTTAGTTCGTTCTAAACT	AATATTGGTAATTAAATGTTTACTATAGACTATTTAGTGAGATAAAAAAAAACTATCAATCTGTCTATCTATCTATCTATCTATCTATCTATCTATCTATCTATCTATCTATCTATCTATCGTTAGTTCGTTCTAAACT
D7S820				700	166	164	164	206	1	1	1	1	1
D8S1179	8	[TCTA]8		7	1	5	1	-	0.00998573	0.0060241	0.0304878	0.00606061	-	TTGTATTTCATGTGTACATTCGTA	[TCTA][TCTA][TCTA][TCTA][TCTA][TCTA][TCTA][TCTA]	TTC	TTGTATTTCATGTGTACATTCGTATCTATCTATCTATCTATCTATCTATCTATCTATTC
D8S1179	9	[TCTA]9		4	-	3	-	1	0.00570613	-	0.0182927	-	0.00485437	TTGTATTTCATGTGTACATTCGTA	[TCTA][TCTA][TCTA][TCTA][TCTA][TCTA][TCTA][TCTA][TCTA]	TTC	TTGTATTTCATGTGTACATTCGTATCTATCTATCTATCTATCTATCTATCTATCTATCTATTC
D8S1179	10	[TCTA]10		50	2	14	10	24	0.0713267	0.0120482	0.0853659	0.0606061	0.116505	TTGTATTTCATGTGTACATTCGTA	[TCTA][TCTA][TCTA][TCTA][TCTA][TCTA][TCTA][TCTA][TCTA][TCTA]	TTC	TTGTATTTCATGTGTACATTCGTATCTATCTATCTATCTATCTATCTATCTATCTATCTATCTATTC
D8S1179	11	[TCTA]11		45	4	13	10	18	0.064194	0.0240964	0.0792683	0.0606061	0.0873786	TTGTATTTCATGTGTACATTCGTA	[TCTA][TCTA][TCTA][TCTA][TCTA][TCTA][TCTA][TCTA][TCTA][TCTA][TCTA]	TTC	TTGTATTTCATGTGTACATTCGTATCTATCTATCTATCTATCTATCTATCTATCTATCTATCTATCTATTC
D8S1179	11	[TCTA]2 TCTG [TCTA]8		2	2	-	-	-	0.00285307	0.0120482	-	-	-	TTGTATTTCATGTGTACATTCGTA	[TCTA][TCTA][TCTG][TCTA][TCTA][TCTA][TCTA][TCTA][TCTA][TCTA][TCTA]	TTC	TTGTATTTCATGTGTACATTCGTATCTATCTATCTGTCTATCTATCTATCTATCTATCTATCTATCTATTC
D8S1179	12	[TCTA]12		60	2	19	18	21	0.085592	0.0120482	0.115854	0.109091	0.101942	TTGTATTTCATGTGTACATTCGTA	[TCTA][TCTA][TCTA][TCTA][TCTA][TCTA][TCTA][TCTA][TCTA][TCTA][TCTA][TCTA]	TTC	TTGTATTTCATGTGTACATTCGTATCTATCTATCTATCTATCTATCTATCTATCTATCTATCTATCTATCTATTC
D8S1179	12	[TCTA]2 TCTG [TCTA]9		9	9	-	-	-	0.0128388	0.0542169	-	-	-	TTGTATTTCATGTGTACATTCGTA	[TCTA][TCTA][TCTG][TCTA][TCTA][TCTA][TCTA][TCTA][TCTA][TCTA][TCTA][TCTA]	TTC	TTGTATTTCATGTGTACATTCGTATCTATCTATCTGTCTATCTATCTATCTATCTATCTATCTATCTATCTATTC
D8S1179	12	TCTA TCTG [TCTA]10		6	1	3	1	1	0.0085592	0.0060241	0.0182927	0.00606061	0.00485437	TTGTATTTCATGTGTACATTCGTA	[TCTA][TCTG][TCTA][TCTA][TCTA][TCTA][TCTA][TCTA][TCTA][TCTA][TCTA][TCTA]	TTC	TTGTATTTCATGTGTACATTCGTATCTATCTGTCTATCTATCTATCTATCTATCTATCTATCTATCTATCTATTC
D8S1179	13	[TCTA]13		47	3	10	11	23	0.0670471	0.0180723	0.0609756	0.0666667	0.11165	TTGTATTTCATGTGTACATTCGTA	[TCTA][TCTA][TCTA][TCTA][TCTA][TCTA][TCTA][TCTA][TCTA][TCTA][TCTA][TCTA][TCTA]	TTC	TTGTATTTCATGTGTACATTCGTATCTATCTATCTATCTATCTATCTATCTATCTATCTATCTATCTATCTATCTATTC
D8S1179	13	[TCTA]2 TCTG [TCTA]10		12	9	1	2	-	0.0171184	0.0542169	0.00609756	0.0121212	-	TTGTATTTCATGTGTACATTCGTA	[TCTA][TCTA][TCTG][TCTA][TCTA][TCTA][TCTA][TCTA][TCTA][TCTA][TCTA][TCTA][TCTA]	TTC	TTGTATTTCATGTGTACATTCGTATCTATCTATCTGTCTATCTATCTATCTATCTATCTATCTATCTATCTATCTATTC
D8S1179	13	TCTA TCTG [TCTA]11		139	27	47	37	28	0.198288	0.162651	0.286585	0.224242	0.135922	TTGTATTTCATGTGTACATTCGTA	[TCTA][TCTG][TCTA][TCTA][TCTA][TCTA][TCTA][TCTA][TCTA][TCTA][TCTA][TCTA][TCTA]	TTC	TTGTATTTCATGTGTACATTCGTATCTATCTGTCTATCTATCTATCTATCTATCTATCTATCTATCTATCTATCTATTC
D8S1179	13	TCTA [TCTG]2 [TCTA]10		1	1	-	-	-	0.00142653	0.0060241	-	-	-	TTGTATTTCATGTGTACATTCGTA	[TCTA][TCTG][TCTG][TCTA][TCTA][TCTA][TCTA][TCTA][TCTA][TCTA][TCTA][TCTA][TCTA]	TTC	TTGTATTTCATGTGTACATTCGTATCTATCTGTCTGTCTATCTATCTATCTATCTATCTATCTATCTATCTATCTATTC
D8S1179	14	[TCTA]14		21	-	4	11	6	0.0299572	-	0.0243902	0.0666667	0.0291262	TTGTATTTCATGTGTACATTCGTA	[TCTA][TCTA][TCTA][TCTA][TCTA][TCTA][TCTA][TCTA][TCTA][TCTA][TCTA][TCTA][TCTA][TCTA]	TTC	TTGTATTTCATGTGTACATTCGTATCTATCTATCTATCTATCTATCTATCTATCTATCTATCTATCTATCTATCTATCTATTC
D8S1179	14	[TCTA]2 TCTG [TCTA]11		59	24	4	16	15	0.0841655	0.144578	0.0243902	0.0969697	0.0728155	TTGTATTTCATGTGTACATTCGTA	[TCTA][TCTA][TCTG][TCTA][TCTA][TCTA][TCTA][TCTA][TCTA][TCTA][TCTA][TCTA][TCTA][TCTA]	TTC	TTGTATTTCATGTGTACATTCGTATCTATCTATCTGTCTATCTATCTATCTATCTATCTATCTATCTATCTATCTATCTATTC
D8S1179	14	TCTA TCTG [TCTA]12		92	37	12	23	20	0.131241	0.222892	0.0731707	0.139394	0.0970874	TTGTATTTCATGTGTACATTCGTA	[TCTA][TCTG][TCTA][TCTA][TCTA][TCTA][TCTA][TCTA][TCTA][TCTA][TCTA][TCTA][TCTA][TCTA]	TTC	TTGTATTTCATGTGTACATTCGTATCTATCTGTCTATCTATCTATCTATCTATCTATCTATCTATCTATCTATCTATCTATTC
D8S1179	14	TCTA TCTG TGTA [TCTA]11		2	1	1	-	-	0.00285307	0.0060241	0.00609756	-	-	TTGTATTTCATGTGTACATTCGTA	[TCTA][TCTG][TGTA][TCTA][TCTA][TCTA][TCTA][TCTA][TCTA][TCTA][TCTA][TCTA][TCTA][TCTA]	TTC	TTGTATTTCATGTGTACATTCGTATCTATCTGTGTATCTATCTATCTATCTATCTATCTATCTATCTATCTATCTATCTATTC
D8S1179	15	[TCTA]15		6	-	2	2	2	0.0085592	-	0.0121951	0.0121212	0.00970874	TTGTATTTCATGTGTACATTCGTA	[TCTA][TCTA][TCTA][TCTA][TCTA][TCTA][TCTA][TCTA][TCTA][TCTA][TCTA][TCTA][TCTA][TCTA][TCTA]	TTC	TTGTATTTCATGTGTACATTCGTATCTATCTATCTATCTATCTATCTATCTATCTATCTATCTATCTATCTATCTATCTATCTATTC
D8S1179	15	[TCTA]2 TCTG [TCTA]12		70	18	9	12	31	0.0998573	0.108434	0.054878	0.0727273	0.150485	TTGTATTTCATGTGTACATTCGTA	[TCTA][TCTA][TCTG][TCTA][TCTA][TCTA][TCTA][TCTA][TCTA][TCTA][TCTA][TCTA][TCTA][TCTA][TCTA]	TTC	TTGTATTTCATGTGTACATTCGTATCTATCTATCTGTCTATCTATCTATCTATCTATCTATCTATCTATCTATCTATCTATCTATTC
D8S1179	15	[TCTA]2 [TCTG]2 [TCTA]11		4	4	-	-	-	0.00570613	0.0240964	-	-	-	TTGTATTTCATGTGTACATTCGTA	[TCTA][TCTA][TCTG][TCTG][TCTA][TCTA][TCTA][TCTA][TCTA][TCTA][TCTA][TCTA][TCTA][TCTA][TCTA]	TTC	TTGTATTTCATGTGTACATTCGTATCTATCTATCTGTCTGTCTATCTATCTATCTATCTATCTATCTATCTATCTATCTATCTATTC
D8S1179	15	TCTA TCTG [TCTA]13		25	7	8	6	4	0.0356633	0.0421687	0.0487805	0.0363636	0.0194175	TTGTATTTCATGTGTACATTCGTA	[TCTA][TCTG][TCTA][TCTA][TCTA][TCTA][TCTA][TCTA][TCTA][TCTA][TCTA][TCTA][TCTA][TCTA][TCTA]	TTC	TTGTATTTCATGTGTACATTCGTATCTATCTGTCTATCTATCTATCTATCTATCTATCTATCTATCTATCTATCTATCTATCTATTC
D8S1179	16	[TCTA]2 TCTG [TCTA]13		27	8	7	2	10	0.0385164	0.0481928	0.0426829	0.0121212	0.0485437	TTGTATTTCATGTGTACATTCGTA	[TCTA][TCTA][TCTG][TCTA][TCTA][TCTA][TCTA][TCTA][TCTA][TCTA][TCTA][TCTA][TCTA][TCTA][TCTA][TCTA]	TTC	TTGTATTTCATGTGTACATTCGTATCTATCTATCTGTCTATCTATCTATCTATCTATCTATCTATCTATCTATCTATCTATCTATCTATTC
D8S1179	16	[TCTA]2 [TCTG]2 [TCTA]12		3	3	-	-	-	0.0042796	0.0180723	-	-	-	TTGTATTTCATGTGTACATTCGTA	[TCTA][TCTA][TCTG][TCTG][TCTA][TCTA][TCTA][TCTA][TCTA][TCTA][TCTA][TCTA][TCTA][TCTA][TCTA][TCTA]	TTC	TTGTATTTCATGTGTACATTCGTATCTATCTATCTGTCTGTCTATCTATCTATCTATCTATCTATCTATCTATCTATCTATCTATCTATTC
D8S1179	16	TCTA TCTG [TCTA]14		1	-	-	1	-	0.00142653	-	-	0.00606061	-	TTGTATTTCATGTGTACATTCGTA	[TCTA][TCTG][TCTA][TCTA][TCTA][TCTA][TCTA][TCTA][TCTA][TCTA][TCTA][TCTA][TCTA][TCTA][TCTA][TCTA]	TTC	TTGTATTTCATGTGTACATTCGTATCTATCTGTCTATCTATCTATCTATCTATCTATCTATCTATCTATCTATCTATCTATCTATCTATTC
D8S1179	17	[TCTA]2 TCTG [TCTA]14		7	3	2	1	1	0.00998573	0.0180723	0.0121951	0.00606061	0.00485437	TTGTATTTCATGTGTACATTCGTA	[TCTA][TCTA][TCTG][TCTA][TCTA][TCTA][TCTA][TCTA][TCTA][TCTA][TCTA][TCTA][TCTA][TCTA][TCTA][TCTA][TCTA]	TTC	TTGTATTTCATGTGTACATTCGTATCTATCTATCTGTCTATCTATCTATCTATCTATCTATCTATCTATCTATCTATCTATCTATCTATCTATTC
D8S1179	17	TCTA TCTG [TCTA]15		1	-	-	1	-	0.00142653	-	-	0.00606061	-	TTGTATTTCATGTGTACATTCGTA	[TCTA][TCTG][TCTA][TCTA][TCTA][TCTA][TCTA][TCTA][TCTA][TCTA][TCTA][TCTA][TCTA][TCTA][TCTA][TCTA][TCTA]	TTC	TTGTATTTCATGTGTACATTCGTATCTATCTGTCTATCTATCTATCTATCTATCTATCTATCTATCTATCTATCTATCTATCTATCTATCTATTC
D8S1179	18	[TCTA]2 TCTG [TCTA]15		1	-	-	-	1	0.00142653	-	-	-	0.00485437	TTGTATTTCATGTGTACATTCGTA	[TCTA][TCTA][TCTG][TCTA][TCTA][TCTA][TCTA][TCTA][TCTA][TCTA][TCTA][TCTA][TCTA][TCTA][TCTA][TCTA][TCTA][TCTA]	TTC	TTGTATTTCATGTGTACATTCGTATCTATCTATCTGTCTATCTATCTATCTATCTATCTATCTATCTATCTATCTATCTATCTATCTATCTATCTATTC
D8S1179				701	166	164	165	206	1	1	1	1	1
D10S1248	10	[GGAA]10		1	-	-	-	1	0.00142857	-	-	-	0.00485437	T	[GGAA][GGAA][GGAA][GGAA][GGAA][GGAA][GGAA][GGAA][GGAA][GGAA]	ATGA	TGGAAGGAAGGAAGGAAGGAAGGAAGGAAGGAAGGAAGGAAATGA
D10S1248	11	[GGAA]11		9	4	3	1	1	0.0128571	0.0240964	0.0182927	0.00609756	0.00485437	T	[GGAA][GGAA][GGAA][GGAA][GGAA][GGAA][GGAA][GGAA][GGAA][GGAA][GGAA]	ATGA	TGGAAGGAAGGAAGGAAGGAAGGAAGGAAGGAAGGAAGGAAGGAAATGA
D10S1248	12	[GGAA]12		46	17	4	2	23	0.0657143	0.10241	0.0243902	0.0121951	0.11165	T	[GGAA][GGAA][GGAA][GGAA][GGAA][GGAA][GGAA][GGAA][GGAA][GGAA][GGAA][GGAA]	ATGA	TGGAAGGAAGGAAGGAAGGAAGGAAGGAAGGAAGGAAGGAAGGAAGGAAATGA
D10S1248	13	[GGAA]13		217	55	48	37	77	0.31	0.331325	0.292683	0.22561	0.373786	T	[GGAA][GGAA][GGAA][GGAA][GGAA][GGAA][GGAA][GGAA][GGAA][GGAA][GGAA][GGAA][GGAA]	ATGA	TGGAAGGAAGGAAGGAAGGAAGGAAGGAAGGAAGGAAGGAAGGAAGGAAGGAAATGA
D10S1248	14	[GGAA]14		177	38	38	63	38	0.252857	0.228916	0.231707	0.384146	0.184466	T	[GGAA][GGAA][GGAA][GGAA][GGAA][GGAA][GGAA][GGAA][GGAA][GGAA][GGAA][GGAA][GGAA][GGAA]	ATGA	TGGAAGGAAGGAAGGAAGGAAGGAAGGAAGGAAGGAAGGAAGGAAGGAAGGAAGGAAATGA
D10S1248	15	[GGAA]15		154	32	38	40	44	0.22	0.192771	0.231707	0.243902	0.213592	T	[GGAA][GGAA][GGAA][GGAA][GGAA][GGAA][GGAA][GGAA][GGAA][GGAA][GGAA][GGAA][GGAA][GGAA][GGAA]	ATGA	TGGAAGGAAGGAAGGAAGGAAGGAAGGAAGGAAGGAAGGAAGGAAGGAAGGAAGGAAGGAAATGA
D10S1248	16	[GGAA]16		76	14	26	18	18	0.108571	0.0843373	0.158537	0.109756	0.0873786	T	[GGAA][GGAA][GGAA][GGAA][GGAA][GGAA][GGAA][GGAA][GGAA][GGAA][GGAA][GGAA][GGAA][GGAA][GGAA][GGAA]	ATGA	TGGAAGGAAGGAAGGAAGGAAGGAAGGAAGGAAGGAAGGAAGGAAGGAAGGAAGGAAGGAAGGAAATGA
D10S1248	17	[GGAA]17		20	6	7	3	4	0.0285714	0.0361446	0.0426829	0.0182927	0.0194175	T	[GGAA][GGAA][GGAA][GGAA][GGAA][GGAA][GGAA][GGAA][GGAA][GGAA][GGAA][GGAA][GGAA][GGAA][GGAA][GGAA][GGAA]	ATGA	TGGAAGGAAGGAAGGAAGGAAGGAAGGAAGGAAGGAAGGAAGGAAGGAAGGAAGGAAGGAAGGAAGGAAATGA
D10S1248				700	166	164	164	206	1	1	1	1	1
TH01	5	[AATG]5		2	1	-	1	-	0.00285714	0.0060241	-	0.00609756	-	CTCCATGGTG	[AATG][AATG][AATG][AATG][AATG]	AGGGAAATAAGGGAG	CTCCATGGTGAATGAATGAATGAATGAATGAGGGAAATAAGGGAG
TH01	6	[AATG]6		140	23	33	45	39	0.2	0.138554	0.20122	0.27439	0.18932	CTCCATGGTG	[AATG][AATG][AATG][AATG][AATG][AATG]	AGGGAAATAAGGGAG	CTCCATGGTGAATGAATGAATGAATGAATGAATGAGGGAAATAAGGGAG
TH01	7	[AATG]7		183	73	25	42	43	0.261429	0.439759	0.152439	0.256098	0.208738	CTCCATGGTG	[AATG][AATG][AATG][AATG][AATG][AATG][AATG]	AGGGAAATAAGGGAG	CTCCATGGTGAATGAATGAATGAATGAATGAATGAATGAGGGAAATAAGGGAG
TH01	8	[AATG]8		66	31	21	8	6	0.0942857	0.186747	0.128049	0.0487805	0.0291262	CTCCATGGTG	[AATG][AATG][AATG][AATG][AATG][AATG][AATG][AATG]	AGGGAAATAAGGGAG	CTCCATGGTGAATGAATGAATGAATGAATGAATGAATGAATGAGGGAAATAAGGGAG
TH01	9	[AATG]9		172	21	25	23	103	0.245714	0.126506	0.152439	0.140244	0.5	CTCCATGGTG	[AATG][AATG][AATG][AATG][AATG][AATG][AATG][AATG][AATG]	AGGGAAATAAGGGAG	CTCCATGGTGAATGAATGAATGAATGAATGAATGAATGAATGAATGAGGGAAATAAGGGAG
TH01	9.3	[AATG]6 ATG [AATG]3		129	17	57	44	11	0.184286	0.10241	0.347561	0.268293	0.0533981	CTCCATGGTG	[AATG][AATG][AATG][AATG][AATG][AATG]ATG[AATG][AATG][AATG]	AGGGAAATAAGGGAG	CTCCATGGTGAATGAATGAATGAATGAATGAATGATGAATGAATGAATGAGGGAAATAAGGGAG
TH01	10	[AATG]10		8	-	3	1	4	0.0114286	-	0.0182927	0.00609756	0.0194175	CTCCATGGTG	[AATG][AATG][AATG][AATG][AATG][AATG][AATG][AATG][AATG][AATG]	AGGGAAATAAGGGAG	CTCCATGGTGAATGAATGAATGAATGAATGAATGAATGAATGAATGAATGAGGGAAATAAGGGAG
TH01				700	166	164	164	206	1	1	1	1	1
vWA	11	[TAGA]7 [CAGA]3 TAGA		2	2	-	-	-	0.00286944	0.0122699	-	-	-	ATAGATGGA	[TAGA][TAGA][TAGA][TAGA][TAGA][TAGA][TAGA][CAGA][CAGA][CAGA][TAGA]	TCAATCCAAGTCACATACTGATTA	ATAGATGGATAGATAGATAGATAGATAGATAGATAGACAGACAGACAGATAGATCAATCCAAGTCACATACTGATTA
vWA	14	[TAGA]9 [CAGA]4 TAGA	rs199970098 (G>A)	1	1	-	-	-	0.00143472	0.00613497	-	-	-	ATAGATAGA	[TAGA][TAGA][TAGA][TAGA][TAGA][TAGA][TAGA][TAGA][TAGA][CAGA][CAGA][CAGA][CAGA][TAGA]	TCAATCCAAGTCACATACTGATTA	ATAGATAGATAGATAGATAGATAGATAGATAGATAGATAGATAGACAGACAGACAGACAGATAGATCAATCCAAGTCACATACTGATTA
vWA	14	[TAGA]9 [CAGA]4 TAGA		4	2	-	2	-	0.00573888	0.0122699	-	0.0121951	-	ATAGATGGA	[TAGA][TAGA][TAGA][TAGA][TAGA][TAGA][TAGA][TAGA][TAGA][CAGA][CAGA][CAGA][CAGA][TAGA]	TCAATCCAAGTCACATACTGATTA	ATAGATGGATAGATAGATAGATAGATAGATAGATAGATAGATAGACAGACAGACAGACAGATAGATCAATCCAAGTCACATACTGATTA
vWA	14	[TAGA]10 [CAGA]3 TAGA		3	1	1	1	-	0.00430416	0.00613497	0.00609756	0.00609756	-	ATAGATGGA	[TAGA][TAGA][TAGA][TAGA][TAGA][TAGA][TAGA][TAGA][TAGA][TAGA][CAGA][CAGA][CAGA][TAGA]	TCAATCCAAGTCACATACTGATTA	ATAGATGGATAGATAGATAGATAGATAGATAGATAGATAGATAGATAGACAGACAGACAGATAGATCAATCCAAGTCACATACTGATTA
vWA	14	[TAGA]3 TGGA [TAGA]3 [CAGA]4 TAGA CAGA TAGA	rs75219269 (A>G)	70	7	12	9	42	0.10043	0.0429448	0.0731707	0.054878	0.203883	ATGGATGGA	[TAGA][TAGA][TAGA][TGGA][TAGA][TAGA][TAGA][CAGA][CAGA][CAGA][CAGA][TAGA][CAGA][TAGA]	TCAATCCAAGTCACATACTGATTA	ATGGATGGATAGATAGATAGATGGATAGATAGATAGACAGACAGACAGACAGATAGACAGATAGATCAATCCAAGTCACATACTGATTA
vWA	15	[TAGA]10 [CAGA]4 TAGA		47	27	7	7	6	0.0674319	0.165644	0.0426829	0.0426829	0.0291262	ATAGATGGA	[TAGA][TAGA][TAGA][TAGA][TAGA][TAGA][TAGA][TAGA][TAGA][TAGA][CAGA][CAGA][CAGA][CAGA][TAGA]	TCAATCCAAGTCACATACTGATTA	ATAGATGGATAGATAGATAGATAGATAGATAGATAGATAGATAGATAGACAGACAGACAGACAGATAGATCAATCCAAGTCACATACTGATTA
vWA	15	[TAGA]11 [CAGA]3 TAGA		28	8	12	8	-	0.0401722	0.0490798	0.0731707	0.0487805	-	ATAGATGGA	[TAGA][TAGA][TAGA][TAGA][TAGA][TAGA][TAGA][TAGA][TAGA][TAGA][TAGA][CAGA][CAGA][CAGA][TAGA]	TCAATCCAAGTCACATACTGATTA	ATAGATGGATAGATAGATAGATAGATAGATAGATAGATAGATAGATAGATAGACAGACAGACAGATAGATCAATCCAAGTCACATACTGATTA
vWA	15	TGGA [TAGA]3 TGGA [TAGA]3 [CAGA]4 TAGA CAGA TAGA	rs75219269 (A>G)	1	-	1	-	-	0.00143472	-	0.00609756	-	-	ATGGATGGA	[TGGA][TAGA][TAGA][TAGA][TGGA][TAGA][TAGA][TAGA][CAGA][CAGA][CAGA][CAGA][TAGA][CAGA][TAGA]	TCAATCCAAGTCACATACTGATTA	ATGGATGGATGGATAGATAGATAGATGGATAGATAGATAGACAGACAGACAGACAGATAGACAGATAGATCAATCCAAGTCACATACTGATTA
vWA	16	[TAGA]11 [CAGA]5		3	-	-	-	3	0.00430416	-	-	-	0.0145631	ATAGATGGA	[TAGA][TAGA][TAGA][TAGA][TAGA][TAGA][TAGA][TAGA][TAGA][TAGA][TAGA][CAGA][CAGA][CAGA][CAGA][CAGA]	TCAATCCAAGTCACATACTGATTA	ATAGATGGATAGATAGATAGATAGATAGATAGATAGATAGATAGATAGATAGACAGACAGACAGACAGACAGATCAATCCAAGTCACATACTGATTA
vWA	16	[TAGA]11 [CAGA]4 TAGA		141	29	31	50	31	0.202296	0.177914	0.189024	0.304878	0.150485	ATAGATGGA	[TAGA][TAGA][TAGA][TAGA][TAGA][TAGA][TAGA][TAGA][TAGA][TAGA][TAGA][CAGA][CAGA][CAGA][CAGA][TAGA]	TCAATCCAAGTCACATACTGATTA	ATAGATGGATAGATAGATAGATAGATAGATAGATAGATAGATAGATAGATAGACAGACAGACAGACAGATAGATCAATCCAAGTCACATACTGATTA
vWA	16	[TAGA]12 [CAGA]3 TAGA		21	13	4	2	2	0.0301291	0.0797546	0.0243902	0.0121951	0.00970874	ATAGATGGA	[TAGA][TAGA][TAGA][TAGA][TAGA][TAGA][TAGA][TAGA][TAGA][TAGA][TAGA][TAGA][CAGA][CAGA][CAGA][TAGA]	TCAATCCAAGTCACATACTGATTA	ATAGATGGATAGATAGATAGATAGATAGATAGATAGATAGATAGATAGATAGATAGACAGACAGACAGATAGATCAATCCAAGTCACATACTGATTA
vWA	16.1	[TAGA]9 T [TAGA]2 [CAGA]4 TAGA		1	1	-	-	-	0.00143472	0.00613497	-	-	-	ATAGATGGA	[TAGA][TAGA][TAGA][TAGA][TAGA][TAGA][TAGA][TAGA][TAGA]T[TAGA][TAGA][CAGA][CAGA][CAGA][CAGA][TAGA]	TCAATCCAAGTCACATACTGATTA	ATAGATGGATAGATAGATAGATAGATAGATAGATAGATAGATAGATTAGATAGACAGACAGACAGACAGATAGATCAATCCAAGTCACATACTGATTA
vWA	17	[TAGA]11 [CAGA]5 TAGA		2	-	1	-	1	0.00286944	-	0.00609756	-	0.00485437	ATAGATGGA	[TAGA][TAGA][TAGA][TAGA][TAGA][TAGA][TAGA][TAGA][TAGA][TAGA][TAGA][CAGA][CAGA][CAGA][CAGA][CAGA][TAGA]	TCAATCCAAGTCACATACTGATTA	ATAGATGGATAGATAGATAGATAGATAGATAGATAGATAGATAGATAGATAGACAGACAGACAGACAGACAGATAGATCAATCCAAGTCACATACTGATTA
vWA	17	[TAGA]12 [CAGA]4 TAGA		163	27	43	42	51	0.233859	0.165644	0.262195	0.256098	0.247573	ATAGATGGA	[TAGA][TAGA][TAGA][TAGA][TAGA][TAGA][TAGA][TAGA][TAGA][TAGA][TAGA][TAGA][CAGA][CAGA][CAGA][CAGA][TAGA]	TCAATCCAAGTCACATACTGATTA	ATAGATGGATAGATAGATAGATAGATAGATAGATAGATAGATAGATAGATAGATAGACAGACAGACAGACAGATAGATCAATCCAAGTCACATACTGATTA
vWA	17	[TAGA]13 [CAGA]3 TAGA		9	3	3	2	1	0.0129125	0.0184049	0.0182927	0.0121951	0.00485437	ATAGATGGA	[TAGA][TAGA][TAGA][TAGA][TAGA][TAGA][TAGA][TAGA][TAGA][TAGA][TAGA][TAGA][TAGA][CAGA][CAGA][CAGA][TAGA]	TCAATCCAAGTCACATACTGATTA	ATAGATGGATAGATAGATAGATAGATAGATAGATAGATAGATAGATAGATAGATAGATAGACAGACAGACAGATAGATCAATCCAAGTCACATACTGATTA
vWA	17	TGGA TAGA TGGA [TAGA]9 [CAGA]4 TAGA		1	-	1	-	-	0.00143472	-	0.00609756	-	-	ATAGATGGA	[TGGA][TAGA][TGGA][TAGA][TAGA][TAGA][TAGA][TAGA][TAGA][TAGA][TAGA][TAGA][CAGA][CAGA][CAGA][CAGA][TAGA]	TCAATCCAAGTCACATACTGATTA	ATAGATGGATGGATAGATGGATAGATAGATAGATAGATAGATAGATAGATAGATAGACAGACAGACAGACAGATAGATCAATCCAAGTCACATACTGATTA
vWA	18	[TAGA]11 [CAGA]6 TAGA		1	1	-	-	-	0.00143472	0.00613497	-	-	-	ATAGATGGA	[TAGA][TAGA][TAGA][TAGA][TAGA][TAGA][TAGA][TAGA][TAGA][TAGA][TAGA][CAGA][CAGA][CAGA][CAGA][CAGA][CAGA][TAGA]	TCAATCCAAGTCACATACTGATTA	ATAGATGGATAGATAGATAGATAGATAGATAGATAGATAGATAGATAGATAGACAGACAGACAGACAGACAGACAGATAGATCAATCCAAGTCACATACTGATTA
vWA	18	[TAGA]12 [CAGA]5 TAGA		2	-	-	1	1	0.00286944	-	-	0.00609756	0.00485437	ATAGATGGA	[TAGA][TAGA][TAGA][TAGA][TAGA][TAGA][TAGA][TAGA][TAGA][TAGA][TAGA][TAGA][CAGA][CAGA][CAGA][CAGA][CAGA][TAGA]	TCAATCCAAGTCACATACTGATTA	ATAGATGGATAGATAGATAGATAGATAGATAGATAGATAGATAGATAGATAGATAGACAGACAGACAGACAGACAGATAGATCAATCCAAGTCACATACTGATTA
vWA	18	[TAGA]13 [CAGA]4 TAGA		120	23	28	28	41	0.172166	0.141104	0.170732	0.170732	0.199029	ATAGATGGA	[TAGA][TAGA][TAGA][TAGA][TAGA][TAGA][TAGA][TAGA][TAGA][TAGA][TAGA][TAGA][TAGA][CAGA][CAGA][CAGA][CAGA][TAGA]	TCAATCCAAGTCACATACTGATTA	ATAGATGGATAGATAGATAGATAGATAGATAGATAGATAGATAGATAGATAGATAGATAGACAGACAGACAGACAGATAGATCAATCCAAGTCACATACTGATTA
vWA	18	[TAGA]14 [CAGA]3 TAGA		4	2	1	1	-	0.00573888	0.0122699	0.00609756	0.00609756	-	ATAGATGGA	[TAGA][TAGA][TAGA][TAGA][TAGA][TAGA][TAGA][TAGA][TAGA][TAGA][TAGA][TAGA][TAGA][TAGA][CAGA][CAGA][CAGA][TAGA]	TCAATCCAAGTCACATACTGATTA	ATAGATGGATAGATAGATAGATAGATAGATAGATAGATAGATAGATAGATAGATAGATAGATAGACAGACAGACAGATAGATCAATCCAAGTCACATACTGATTA
vWA	19	[TAGA]12 [CAGA]6 TAGA		3	3	-	-	-	0.00430416	0.0184049	-	-	-	ATAGATGGA	[TAGA][TAGA][TAGA][TAGA][TAGA][TAGA][TAGA][TAGA][TAGA][TAGA][TAGA][TAGA][CAGA][CAGA][CAGA][CAGA][CAGA][CAGA][TAGA]	TCAATCCAAGTCACATACTGATTA	ATAGATGGATAGATAGATAGATAGATAGATAGATAGATAGATAGATAGATAGATAGACAGACAGACAGACAGACAGACAGATAGATCAATCCAAGTCACATACTGATTA
vWA	19	[TAGA]13 [CAGA]5 TAGA		4	-	1	1	2	0.00573888	-	0.00609756	0.00609756	0.00970874	ATAGATGGA	[TAGA][TAGA][TAGA][TAGA][TAGA][TAGA][TAGA][TAGA][TAGA][TAGA][TAGA][TAGA][TAGA][CAGA][CAGA][CAGA][CAGA][CAGA][TAGA]	TCAATCCAAGTCACATACTGATTA	ATAGATGGATAGATAGATAGATAGATAGATAGATAGATAGATAGATAGATAGATAGATAGACAGACAGACAGACAGACAGATAGATCAATCCAAGTCACATACTGATTA
vWA	19	[TAGA]14 [CAGA]4 TAGA		49	8	13	7	21	0.0703013	0.0490798	0.0792683	0.0426829	0.101942	ATAGATGGA	[TAGA][TAGA][TAGA][TAGA][TAGA][TAGA][TAGA][TAGA][TAGA][TAGA][TAGA][TAGA][TAGA][TAGA][CAGA][CAGA][CAGA][CAGA][TAGA]	TCAATCCAAGTCACATACTGATTA	ATAGATGGATAGATAGATAGATAGATAGATAGATAGATAGATAGATAGATAGATAGATAGATAGACAGACAGACAGACAGATAGATCAATCCAAGTCACATACTGATTA
vWA	19	[TAGA]14 [CAGA]4 TAGT		1	-	1	-	-	0.00143472	-	0.00609756	-	-	ATAGATGGA	[TAGA][TAGA][TAGA][TAGA][TAGA][TAGA][TAGA][TAGA][TAGA][TAGA][TAGA][TAGA][TAGA][TAGA][CAGA][CAGA][CAGA][CAGA][TAGT]	TCAATCCAAGTCACATACTGATTA	ATAGATGGATAGATAGATAGATAGATAGATAGATAGATAGATAGATAGATAGATAGATAGATAGACAGACAGACAGACAGATAGTTCAATCCAAGTCACATACTGATTA
vWA	19	[TAGA]15 [CAGA]3 TAGA		1	1	-	-	-	0.00143472	0.00613497	-	-	-	ATAGATGGA	[TAGA][TAGA][TAGA][TAGA][TAGA][TAGA][TAGA][TAGA][TAGA][TAGA][TAGA][TAGA][TAGA][TAGA][TAGA][CAGA][CAGA][CAGA][TAGA]	TCAATCCAAGTCACATACTGATTA	ATAGATGGATAGATAGATAGATAGATAGATAGATAGATAGATAGATAGATAGATAGATAGATAGATAGACAGACAGACAGATAGATCAATCCAAGTCACATACTGATTA
vWA	20	[TAGA]13 [CAGA]6 TAGA		3	3	-	-	-	0.00430416	0.0184049	-	-	-	ATAGATGGA	[TAGA][TAGA][TAGA][TAGA][TAGA][TAGA][TAGA][TAGA][TAGA][TAGA][TAGA][TAGA][TAGA][CAGA][CAGA][CAGA][CAGA][CAGA][CAGA][TAGA]	TCAATCCAAGTCACATACTGATTA	ATAGATGGATAGATAGATAGATAGATAGATAGATAGATAGATAGATAGATAGATAGATAGACAGACAGACAGACAGACAGACAGATAGATCAATCCAAGTCACATACTGATTA
vWA	20	[TAGA]15 [CAGA]4 TAGA		10	-	4	3	3	0.0143472	-	0.0243902	0.0182927	0.0145631	ATAGATGGA	[TAGA][TAGA][TAGA][TAGA][TAGA][TAGA][TAGA][TAGA][TAGA][TAGA][TAGA][TAGA][TAGA][TAGA][TAGA][CAGA][CAGA][CAGA][CAGA][TAGA]	TCAATCCAAGTCACATACTGATTA	ATAGATGGATAGATAGATAGATAGATAGATAGATAGATAGATAGATAGATAGATAGATAGATAGATAGACAGACAGACAGACAGATAGATCAATCCAAGTCACATACTGATTA
vWA	21	[TAGA]16 [CAGA]4 TAGA		1	-	-	-	1	0.00143472	-	-	-	0.00485437	ATAGATGGA	[TAGA][TAGA][TAGA][TAGA][TAGA][TAGA][TAGA][TAGA][TAGA][TAGA][TAGA][TAGA][TAGA][TAGA][TAGA][TAGA][CAGA][CAGA][CAGA][CAGA][TAGA]	TCAATCCAAGTCACATACTGATTA	ATAGATGGATAGATAGATAGATAGATAGATAGATAGATAGATAGATAGATAGATAGATAGATAGATAGATAGACAGACAGACAGACAGATAGATCAATCCAAGTCACATACTGATTA
vWA	22	[TAGA]16 [CAGA]5 TAGA		1	1	-	-	-	0.00143472	0.00613497	-	-	-	ATAGATGGA	[TAGA][TAGA][TAGA][TAGA][TAGA][TAGA][TAGA][TAGA][TAGA][TAGA][TAGA][TAGA][TAGA][TAGA][TAGA][TAGA][CAGA][CAGA][CAGA][CAGA][CAGA][TAGA]	TCAATCCAAGTCACATACTGATTA	ATAGATGGATAGATAGATAGATAGATAGATAGATAGATAGATAGATAGATAGATAGATAGATAGATAGATAGACAGACAGACAGACAGACAGATAGATCAATCCAAGTCACATACTGATTA
vWA				697	163	164	164	206	1	1	1	1	1
D12S391	15	[AGAT]8 [AGAC]6 AGAT		22	10	5	2	5	0.0313837	0.0598802	0.0304878	0.0121951	0.0242718	ATCAATGGATGCATAGGT	[AGAT][AGAT][AGAT][AGAT][AGAT][AGAT][AGAT][AGAT][AGAC][AGAC][AGAC][AGAC][AGAC][AGAC][AGAT]		ATCAATGGATGCATAGGTAGATAGATAGATAGATAGATAGATAGATAGATAGACAGACAGACAGACAGACAGACAGAT
D12S391	15	[AGAT]9 [AGAC]5 AGAT		1	1	-	-	-	0.00142653	0.00598802	-	-	-	ATCAATGGATGCATAGGT	[AGAT][AGAT][AGAT][AGAT][AGAT][AGAT][AGAT][AGAT][AGAT][AGAC][AGAC][AGAC][AGAC][AGAC][AGAT]		ATCAATGGATGCATAGGTAGATAGATAGATAGATAGATAGATAGATAGATAGATAGACAGACAGACAGACAGACAGAT
D12S391	16	[AGAT]8 [AGAC]7 AGAT		2	-	-	-	2	0.00285307	-	-	-	0.00970874	ATCAATGGATGCATAGGT	[AGAT][AGAT][AGAT][AGAT][AGAT][AGAT][AGAT][AGAT][AGAC][AGAC][AGAC][AGAC][AGAC][AGAC][AGAC][AGAT]		ATCAATGGATGCATAGGTAGATAGATAGATAGATAGATAGATAGATAGATAGACAGACAGACAGACAGACAGACAGACAGAT
D12S391	16	[AGAT]9 [AGAC]6 AGAT		13	6	3	2	2	0.0185449	0.0359281	0.0182927	0.0121951	0.00970874	ATCAATGGATGCATAGGT	[AGAT][AGAT][AGAT][AGAT][AGAT][AGAT][AGAT][AGAT][AGAT][AGAC][AGAC][AGAC][AGAC][AGAC][AGAC][AGAT]		ATCAATGGATGCATAGGTAGATAGATAGATAGATAGATAGATAGATAGATAGATAGACAGACAGACAGACAGACAGACAGAT
D12S391	16	[AGAT]10 [AGAC]5 AGAT		4	4	-	-	-	0.00570613	0.0239521	-	-	-	ATCAATGGATGCATAGGT	[AGAT][AGAT][AGAT][AGAT][AGAT][AGAT][AGAT][AGAT][AGAT][AGAT][AGAC][AGAC][AGAC][AGAC][AGAC][AGAT]		ATCAATGGATGCATAGGTAGATAGATAGATAGATAGATAGATAGATAGATAGATAGATAGACAGACAGACAGACAGACAGAT
D12S391	17	[AGAT]9 [AGAC]7 AGAT		10	6	2	2	-	0.0142653	0.0359281	0.0121951	0.0121951	-	ATCAATGGATGCATAGGT	[AGAT][AGAT][AGAT][AGAT][AGAT][AGAT][AGAT][AGAT][AGAT][AGAC][AGAC][AGAC][AGAC][AGAC][AGAC][AGAC][AGAT]		ATCAATGGATGCATAGGTAGATAGATAGATAGATAGATAGATAGATAGATAGATAGACAGACAGACAGACAGACAGACAGACAGAT
D12S391	17	[AGAT]10 [AGAC]6 AGAT		48	13	12	6	17	0.0684736	0.0778443	0.0731707	0.0365854	0.0825243	ATCAATGGATGCATAGGT	[AGAT][AGAT][AGAT][AGAT][AGAT][AGAT][AGAT][AGAT][AGAT][AGAT][AGAC][AGAC][AGAC][AGAC][AGAC][AGAC][AGAT]		ATCAATGGATGCATAGGTAGATAGATAGATAGATAGATAGATAGATAGATAGATAGATAGACAGACAGACAGACAGACAGACAGAT
D12S391	17	[AGAT]11 [AGAC]5 AGAT		10	8	1	1	-	0.0142653	0.0479042	0.00609756	0.00609756	-	ATCAATGGATGCATAGGT	[AGAT][AGAT][AGAT][AGAT][AGAT][AGAT][AGAT][AGAT][AGAT][AGAT][AGAT][AGAC][AGAC][AGAC][AGAC][AGAC][AGAT]		ATCAATGGATGCATAGGTAGATAGATAGATAGATAGATAGATAGATAGATAGATAGATAGATAGACAGACAGACAGACAGACAGAT
D12S391	17.1	AGAT T [AGAT]9 [AGAC]6 AGAT		3	3	-	-	-	0.0042796	0.0179641	-	-	-	ATCAATGGATGCATAGGT	[AGAT]T[AGAT][AGAT][AGAT][AGAT][AGAT][AGAT][AGAT][AGAT][AGAT][AGAC][AGAC][AGAC][AGAC][AGAC][AGAC][AGAT]		ATCAATGGATGCATAGGTAGATTAGATAGATAGATAGATAGATAGATAGATAGATAGATAGACAGACAGACAGACAGACAGACAGAT
D12S391	17.3	AGAT GAT [AGAT]8 [AGAC]7 AGAT		8	-	6	2	-	0.0114123	-	0.0365854	0.0121951	-	ATCAATGGATGCATAGGT	[AGAT]GAT[AGAT][AGAT][AGAT][AGAT][AGAT][AGAT][AGAT][AGAT][AGAC][AGAC][AGAC][AGAC][AGAC][AGAC][AGAC][AGAT]		ATCAATGGATGCATAGGTAGATGATAGATAGATAGATAGATAGATAGATAGATAGATAGACAGACAGACAGACAGACAGACAGACAGAT
D12S391	18	[AGAT]10 [AGAC]7 AGAT		7	1	2	-	4	0.00998573	0.00598802	0.0121951	-	0.0194175	ATCAATGGATGCATAGGT	[AGAT][AGAT][AGAT][AGAT][AGAT][AGAT][AGAT][AGAT][AGAT][AGAT][AGAC][AGAC][AGAC][AGAC][AGAC][AGAC][AGAC][AGAT]		ATCAATGGATGCATAGGTAGATAGATAGATAGATAGATAGATAGATAGATAGATAGATAGACAGACAGACAGACAGACAGACAGACAGAT
D12S391	18	[AGAT]11 [AGAC]6 AGAT		154	32	28	36	58	0.219686	0.191617	0.170732	0.219512	0.281553	ATCAATGGATGCATAGGT	[AGAT][AGAT][AGAT][AGAT][AGAT][AGAT][AGAT][AGAT][AGAT][AGAT][AGAT][AGAC][AGAC][AGAC][AGAC][AGAC][AGAC][AGAT]		ATCAATGGATGCATAGGTAGATAGATAGATAGATAGATAGATAGATAGATAGATAGATAGATAGACAGACAGACAGACAGACAGACAGAT
D12S391	18	[AGAT]12 [AGAC]5 AGAT		13	10	-	2	1	0.0185449	0.0598802	-	0.0121951	0.00485437	ATCAATGGATGCATAGGT	[AGAT][AGAT][AGAT][AGAT][AGAT][AGAT][AGAT][AGAT][AGAT][AGAT][AGAT][AGAT][AGAC][AGAC][AGAC][AGAC][AGAC][AGAT]		ATCAATGGATGCATAGGTAGATAGATAGATAGATAGATAGATAGATAGATAGATAGATAGATAGATAGACAGACAGACAGACAGACAGAT
D12S391	18.3	AGAT GAT [AGAT]9 [AGAC]7 AGAT		3	-	1	2	-	0.0042796	-	0.00609756	0.0121951	-	ATCAATGGATGCATAGGT	[AGAT]GAT[AGAT][AGAT][AGAT][AGAT][AGAT][AGAT][AGAT][AGAT][AGAT][AGAC][AGAC][AGAC][AGAC][AGAC][AGAC][AGAC][AGAT]		ATCAATGGATGCATAGGTAGATGATAGATAGATAGATAGATAGATAGATAGATAGATAGATAGACAGACAGACAGACAGACAGACAGACAGAT
D12S391	19	[AGAT]10 [AGAC]8 AGAT		3	2	-	1	-	0.0042796	0.011976	-	0.00609756	-	ATCAATGGATGCATAGGT	[AGAT][AGAT][AGAT][AGAT][AGAT][AGAT][AGAT][AGAT][AGAT][AGAT][AGAC][AGAC][AGAC][AGAC][AGAC][AGAC][AGAC][AGAC][AGAT]		ATCAATGGATGCATAGGTAGATAGATAGATAGATAGATAGATAGATAGATAGATAGATAGACAGACAGACAGACAGACAGACAGACAGACAGAT
D12S391	19	[AGAT]11 [AGAC]7 AGAT		27	7	5	9	6	0.0385164	0.0419162	0.0304878	0.054878	0.0291262	ATCAATGGATGCATAGGT	[AGAT][AGAT][AGAT][AGAT][AGAT][AGAT][AGAT][AGAT][AGAT][AGAT][AGAT][AGAC][AGAC][AGAC][AGAC][AGAC][AGAC][AGAC][AGAT]		ATCAATGGATGCATAGGTAGATAGATAGATAGATAGATAGATAGATAGATAGATAGATAGATAGACAGACAGACAGACAGACAGACAGACAGAT
D12S391	19	[AGAT]12 [AGAC]7		1	1	-	-	-	0.00142653	0.00598802	-	-	-	ATCAATGGATGCATAGGT	[AGAT][AGAT][AGAT][AGAT][AGAT][AGAT][AGAT][AGAT][AGAT][AGAT][AGAT][AGAT][AGAC][AGAC][AGAC][AGAC][AGAC][AGAC][AGAC]		ATCAATGGATGCATAGGTAGATAGATAGATAGATAGATAGATAGATAGATAGATAGATAGATAGATAGACAGACAGACAGACAGACAGACAGAC
D12S391	19	[AGAT]12 [AGAC]6 AGAT		82	9	14	25	34	0.116976	0.0538922	0.0853659	0.152439	0.165049	ATCAATGGATGCATAGGT	[AGAT][AGAT][AGAT][AGAT][AGAT][AGAT][AGAT][AGAT][AGAT][AGAT][AGAT][AGAT][AGAC][AGAC][AGAC][AGAC][AGAC][AGAC][AGAT]		ATCAATGGATGCATAGGTAGATAGATAGATAGATAGATAGATAGATAGATAGATAGATAGATAGATAGACAGACAGACAGACAGACAGACAGAT
D12S391	19	[AGAT]13 [AGAC]5 AGAT		4	2	-	1	1	0.00570613	0.011976	-	0.00609756	0.00485437	ATCAATGGATGCATAGGT	[AGAT][AGAT][AGAT][AGAT][AGAT][AGAT][AGAT][AGAT][AGAT][AGAT][AGAT][AGAT][AGAT][AGAC][AGAC][AGAC][AGAC][AGAC][AGAT]		ATCAATGGATGCATAGGTAGATAGATAGATAGATAGATAGATAGATAGATAGATAGATAGATAGATAGATAGACAGACAGACAGACAGACAGAT
D12S391	19.1	AGAT T [AGAT]11 [AGAC]6 AGAT		3	3	-	-	-	0.0042796	0.0179641	-	-	-	ATCAATGGATGCATAGGT	[AGAT]T[AGAT][AGAT][AGAT][AGAT][AGAT][AGAT][AGAT][AGAT][AGAT][AGAT][AGAT][AGAC][AGAC][AGAC][AGAC][AGAC][AGAC][AGAT]		ATCAATGGATGCATAGGTAGATTAGATAGATAGATAGATAGATAGATAGATAGATAGATAGATAGATAGACAGACAGACAGACAGACAGACAGAT
D12S391	19.3	[AGAT]5 GAT [AGAT]7 [AGAC]6 AGAT		2	-	1	1	-	0.00285307	-	0.00609756	0.00609756	-	ATCAATGGATGCATAGGT	[AGAT][AGAT][AGAT][AGAT][AGAT]GAT[AGAT][AGAT][AGAT][AGAT][AGAT][AGAT][AGAT][AGAC][AGAC][AGAC][AGAC][AGAC][AGAC][AGAT]		ATCAATGGATGCATAGGTAGATAGATAGATAGATAGATGATAGATAGATAGATAGATAGATAGATAGATAGACAGACAGACAGACAGACAGACAGAT
D12S391	20	[AGAT]11 [AGAC]9		4	-	1	2	1	0.00570613	-	0.00609756	0.0121951	0.00485437	ATCAATGGATGCATAGGT	[AGAT][AGAT][AGAT][AGAT][AGAT][AGAT][AGAT][AGAT][AGAT][AGAT][AGAT][AGAC][AGAC][AGAC][AGAC][AGAC][AGAC][AGAC][AGAC][AGAC]		ATCAATGGATGCATAGGTAGATAGATAGATAGATAGATAGATAGATAGATAGATAGATAGATAGACAGACAGACAGACAGACAGACAGACAGACAGAC
D12S391	20	[AGAT]11 [AGAC]8 AGAT		6	3	-	1	2	0.0085592	0.0179641	-	0.00609756	0.00970874	ATCAATGGATGCATAGGT	[AGAT][AGAT][AGAT][AGAT][AGAT][AGAT][AGAT][AGAT][AGAT][AGAT][AGAT][AGAC][AGAC][AGAC][AGAC][AGAC][AGAC][AGAC][AGAC][AGAT]		ATCAATGGATGCATAGGTAGATAGATAGATAGATAGATAGATAGATAGATAGATAGATAGATAGACAGACAGACAGACAGACAGACAGACAGACAGAT
D12S391	20	[AGAT]12 [AGAC]8		3	2	-	-	1	0.0042796	0.011976	-	-	0.00485437	ATCAATGGATGCATAGGT	[AGAT][AGAT][AGAT][AGAT][AGAT][AGAT][AGAT][AGAT][AGAT][AGAT][AGAT][AGAT][AGAC][AGAC][AGAC][AGAC][AGAC][AGAC][AGAC][AGAC]		ATCAATGGATGCATAGGTAGATAGATAGATAGATAGATAGATAGATAGATAGATAGATAGATAGATAGACAGACAGACAGACAGACAGACAGACAGAC
D12S391	20	[AGAT]12 [AGAC]7 AGAT		42	9	10	17	6	0.0599144	0.0538922	0.0609756	0.103659	0.0291262	ATCAATGGATGCATAGGT	[AGAT][AGAT][AGAT][AGAT][AGAT][AGAT][AGAT][AGAT][AGAT][AGAT][AGAT][AGAT][AGAC][AGAC][AGAC][AGAC][AGAC][AGAC][AGAC][AGAT]		ATCAATGGATGCATAGGTAGATAGATAGATAGATAGATAGATAGATAGATAGATAGATAGATAGATAGACAGACAGACAGACAGACAGACAGACAGAT
D12S391	20	[AGAT]13 [AGAC]7		2	1	-	-	1	0.00285307	0.00598802	-	-	0.00485437	ATCAATGGATGCATAGGT	[AGAT][AGAT][AGAT][AGAT][AGAT][AGAT][AGAT][AGAT][AGAT][AGAT][AGAT][AGAT][AGAT][AGAC][AGAC][AGAC][AGAC][AGAC][AGAC][AGAC]		ATCAATGGATGCATAGGTAGATAGATAGATAGATAGATAGATAGATAGATAGATAGATAGATAGATAGATAGACAGACAGACAGACAGACAGACAGAC
D12S391	20	[AGAT]13 [AGAC]6 AGAT		55	11	8	13	23	0.0784593	0.0658683	0.0487805	0.0792683	0.11165	ATCAATGGATGCATAGGT	[AGAT][AGAT][AGAT][AGAT][AGAT][AGAT][AGAT][AGAT][AGAT][AGAT][AGAT][AGAT][AGAT][AGAC][AGAC][AGAC][AGAC][AGAC][AGAC][AGAT]		ATCAATGGATGCATAGGTAGATAGATAGATAGATAGATAGATAGATAGATAGATAGATAGATAGATAGATAGACAGACAGACAGACAGACAGACAGAT
D12S391	20	[AGAT]14 [AGAC]5 AGAT		3	2	-	1	-	0.0042796	0.011976	-	0.00609756	-	ATCAATGGATGCATAGGT	[AGAT][AGAT][AGAT][AGAT][AGAT][AGAT][AGAT][AGAT][AGAT][AGAT][AGAT][AGAT][AGAT][AGAT][AGAC][AGAC][AGAC][AGAC][AGAC][AGAT]		ATCAATGGATGCATAGGTAGATAGATAGATAGATAGATAGATAGATAGATAGATAGATAGATAGATAGATAGATAGACAGACAGACAGACAGACAGAT
D12S391	21	[AGAT]11 [AGAC]10		2	-	1	1	-	0.00285307	-	0.00609756	0.00609756	-	ATCAATGGATGCATAGGT	[AGAT][AGAT][AGAT][AGAT][AGAT][AGAT][AGAT][AGAT][AGAT][AGAT][AGAT][AGAC][AGAC][AGAC][AGAC][AGAC][AGAC][AGAC][AGAC][AGAC][AGAC]		ATCAATGGATGCATAGGTAGATAGATAGATAGATAGATAGATAGATAGATAGATAGATAGATAGACAGACAGACAGACAGACAGACAGACAGACAGACAGAC
D12S391	21	[AGAT]12 [AGAC]9		17	2	12	1	2	0.0242511	0.011976	0.0731707	0.00609756	0.00970874	ATCAATGGATGCATAGGT	[AGAT][AGAT][AGAT][AGAT][AGAT][AGAT][AGAT][AGAT][AGAT][AGAT][AGAT][AGAT][AGAC][AGAC][AGAC][AGAC][AGAC][AGAC][AGAC][AGAC][AGAC]		ATCAATGGATGCATAGGTAGATAGATAGATAGATAGATAGATAGATAGATAGATAGATAGATAGATAGACAGACAGACAGACAGACAGACAGACAGACAGAC
D12S391	21	[AGAT]12 [AGAC]8 AGAT		14	1	1	2	10	0.0199715	0.00598802	0.00609756	0.0121951	0.0485437	ATCAATGGATGCATAGGT	[AGAT][AGAT][AGAT][AGAT][AGAT][AGAT][AGAT][AGAT][AGAT][AGAT][AGAT][AGAT][AGAC][AGAC][AGAC][AGAC][AGAC][AGAC][AGAC][AGAC][AGAT]		ATCAATGGATGCATAGGTAGATAGATAGATAGATAGATAGATAGATAGATAGATAGATAGATAGATAGACAGACAGACAGACAGACAGACAGACAGACAGAT
D12S391	21	[AGAT]13 [AGAC]8		3	1	1	-	1	0.0042796	0.00598802	0.00609756	-	0.00485437	ATCAATGGATGCATAGGT	[AGAT][AGAT][AGAT][AGAT][AGAT][AGAT][AGAT][AGAT][AGAT][AGAT][AGAT][AGAT][AGAT][AGAC][AGAC][AGAC][AGAC][AGAC][AGAC][AGAC][AGAC]		ATCAATGGATGCATAGGTAGATAGATAGATAGATAGATAGATAGATAGATAGATAGATAGATAGATAGATAGACAGACAGACAGACAGACAGACAGACAGAC
D12S391	21	[AGAT]13 [AGAC]7 AGAT		9	1	1	5	2	0.0128388	0.00598802	0.00609756	0.0304878	0.00970874	ATCAATGGATGCATAGGT	[AGAT][AGAT][AGAT][AGAT][AGAT][AGAT][AGAT][AGAT][AGAT][AGAT][AGAT][AGAT][AGAT][AGAC][AGAC][AGAC][AGAC][AGAC][AGAC][AGAC][AGAT]		ATCAATGGATGCATAGGTAGATAGATAGATAGATAGATAGATAGATAGATAGATAGATAGATAGATAGATAGACAGACAGACAGACAGACAGACAGACAGAT
D12S391	21	[AGAT]14 [AGAC]6 AGAT		6	1	-	2	3	0.0085592	0.00598802	-	0.0121951	0.0145631	ATCAATGGATGCATAGGT	[AGAT][AGAT][AGAT][AGAT][AGAT][AGAT][AGAT][AGAT][AGAT][AGAT][AGAT][AGAT][AGAT][AGAT][AGAC][AGAC][AGAC][AGAC][AGAC][AGAC][AGAT]		ATCAATGGATGCATAGGTAGATAGATAGATAGATAGATAGATAGATAGATAGATAGATAGATAGATAGATAGATAGACAGACAGACAGACAGACAGACAGAT
D12S391	22	[AGAT]11 [AGAC]10 AGAT		1	1	-	-	-	0.00142653	0.00598802	-	-	-	ATCAATGGATGCATAGGT	[AGAT][AGAT][AGAT][AGAT][AGAT][AGAT][AGAT][AGAT][AGAT][AGAT][AGAT][AGAC][AGAC][AGAC][AGAC][AGAC][AGAC][AGAC][AGAC][AGAC][AGAC][AGAT]		ATCAATGGATGCATAGGTAGATAGATAGATAGATAGATAGATAGATAGATAGATAGATAGATAGACAGACAGACAGACAGACAGACAGACAGACAGACAGACAGAT
D12S391	22	[AGAT]12 [AGAC]10		4	-	3	-	1	0.00570613	-	0.0182927	-	0.00485437	ATCAATGGATGCATAGGT	[AGAT][AGAT][AGAT][AGAT][AGAT][AGAT][AGAT][AGAT][AGAT][AGAT][AGAT][AGAT][AGAC][AGAC][AGAC][AGAC][AGAC][AGAC][AGAC][AGAC][AGAC][AGAC]		ATCAATGGATGCATAGGTAGATAGATAGATAGATAGATAGATAGATAGATAGATAGATAGATAGATAGACAGACAGACAGACAGACAGACAGACAGACAGACAGAC
D12S391	22	[AGAT]12 [AGAC]9 AGAT		1	-	-	1	-	0.00142653	-	-	0.00609756	-	ATCAATGGATGCATAGGT	[AGAT][AGAT][AGAT][AGAT][AGAT][AGAT][AGAT][AGAT][AGAT][AGAT][AGAT][AGAT][AGAC][AGAC][AGAC][AGAC][AGAC][AGAC][AGAC][AGAC][AGAC][AGAT]		ATCAATGGATGCATAGGTAGATAGATAGATAGATAGATAGATAGATAGATAGATAGATAGATAGATAGACAGACAGACAGACAGACAGACAGACAGACAGACAGAT
D12S391	22	[AGAT]13 [AGAC]9		30	4	16	4	6	0.042796	0.0239521	0.097561	0.0243902	0.0291262	ATCAATGGATGCATAGGT	[AGAT][AGAT][AGAT][AGAT][AGAT][AGAT][AGAT][AGAT][AGAT][AGAT][AGAT][AGAT][AGAT][AGAC][AGAC][AGAC][AGAC][AGAC][AGAC][AGAC][AGAC][AGAC]		ATCAATGGATGCATAGGTAGATAGATAGATAGATAGATAGATAGATAGATAGATAGATAGATAGATAGATAGACAGACAGACAGACAGACAGACAGACAGACAGAC
D12S391	22	[AGAT]13 [AGAC]8 AGAT		17	3	4	5	5	0.0242511	0.0179641	0.0243902	0.0304878	0.0242718	ATCAATGGATGCATAGGT	[AGAT][AGAT][AGAT][AGAT][AGAT][AGAT][AGAT][AGAT][AGAT][AGAT][AGAT][AGAT][AGAT][AGAC][AGAC][AGAC][AGAC][AGAC][AGAC][AGAC][AGAC][AGAT]		ATCAATGGATGCATAGGTAGATAGATAGATAGATAGATAGATAGATAGATAGATAGATAGATAGATAGATAGACAGACAGACAGACAGACAGACAGACAGACAGAT
D12S391	22	[AGAT]14 [AGAC]8		5	-	3	2	-	0.00713267	-	0.0182927	0.0121951	-	ATCAATGGATGCATAGGT	[AGAT][AGAT][AGAT][AGAT][AGAT][AGAT][AGAT][AGAT][AGAT][AGAT][AGAT][AGAT][AGAT][AGAT][AGAC][AGAC][AGAC][AGAC][AGAC][AGAC][AGAC][AGAC]		ATCAATGGATGCATAGGTAGATAGATAGATAGATAGATAGATAGATAGATAGATAGATAGATAGATAGATAGATAGACAGACAGACAGACAGACAGACAGACAGAC
D12S391	22	[AGAT]14 [AGAC]7 AGAT		2	-	1	-	1	0.00285307	-	0.00609756	-	0.00485437	ATCAATGGATGCATAGGT	[AGAT][AGAT][AGAT][AGAT][AGAT][AGAT][AGAT][AGAT][AGAT][AGAT][AGAT][AGAT][AGAT][AGAT][AGAC][AGAC][AGAC][AGAC][AGAC][AGAC][AGAC][AGAT]		ATCAATGGATGCATAGGTAGATAGATAGATAGATAGATAGATAGATAGATAGATAGATAGATAGATAGATAGATAGACAGACAGACAGACAGACAGACAGACAGAT
D12S391	22	[AGAT]15 [AGAC]6 AGAT		1	-	-	-	1	0.00142653	-	-	-	0.00485437	ATCAATGGATGCATAGGT	[AGAT][AGAT][AGAT][AGAT][AGAT][AGAT][AGAT][AGAT][AGAT][AGAT][AGAT][AGAT][AGAT][AGAT][AGAT][AGAC][AGAC][AGAC][AGAC][AGAC][AGAC][AGAT]		ATCAATGGATGCATAGGTAGATAGATAGATAGATAGATAGATAGATAGATAGATAGATAGATAGATAGATAGATAGATAGACAGACAGACAGACAGACAGACAGAT
D12S391	23	[AGAT]12 [AGAC]11		2	-	1	-	1	0.00285307	-	0.00609756	-	0.00485437	ATCAATGGATGCATAGGT	[AGAT][AGAT][AGAT][AGAT][AGAT][AGAT][AGAT][AGAT][AGAT][AGAT][AGAT][AGAT][AGAC][AGAC][AGAC][AGAC][AGAC][AGAC][AGAC][AGAC][AGAC][AGAC][AGAC]		ATCAATGGATGCATAGGTAGATAGATAGATAGATAGATAGATAGATAGATAGATAGATAGATAGATAGACAGACAGACAGACAGACAGACAGACAGACAGACAGACAGAC
D12S391	23	[AGAT]12 [AGAC]10 AGAT		2	-	2	-	-	0.00285307	-	0.0121951	-	-	ATCAATGGATGCATAGGT	[AGAT][AGAT][AGAT][AGAT][AGAT][AGAT][AGAT][AGAT][AGAT][AGAT][AGAT][AGAT][AGAC][AGAC][AGAC][AGAC][AGAC][AGAC][AGAC][AGAC][AGAC][AGAC][AGAT]		ATCAATGGATGCATAGGTAGATAGATAGATAGATAGATAGATAGATAGATAGATAGATAGATAGATAGACAGACAGACAGACAGACAGACAGACAGACAGACAGACAGAT
D12S391	23	[AGAT]13 [AGAC]10		1	-	-	1	-	0.00142653	-	-	0.00609756	-	ATCAATGGATGCATAGGT	[AGAT][AGAT][AGAT][AGAT][AGAT][AGAT][AGAT][AGAT][AGAT][AGAT][AGAT][AGAT][AGAT][AGAC][AGAC][AGAC][AGAC][AGAC][AGAC][AGAC][AGAC][AGAC][AGAC]		ATCAATGGATGCATAGGTAGATAGATAGATAGATAGATAGATAGATAGATAGATAGATAGATAGATAGATAGACAGACAGACAGACAGACAGACAGACAGACAGACAGAC
D12S391	23	[AGAT]14 [AGAC]9		11	1	4	5	1	0.0156919	0.00598802	0.0243902	0.0304878	0.00485437	ATCAATGGATGCATAGGT	[AGAT][AGAT][AGAT][AGAT][AGAT][AGAT][AGAT][AGAT][AGAT][AGAT][AGAT][AGAT][AGAT][AGAT][AGAC][AGAC][AGAC][AGAC][AGAC][AGAC][AGAC][AGAC][AGAC]		ATCAATGGATGCATAGGTAGATAGATAGATAGATAGATAGATAGATAGATAGATAGATAGATAGATAGATAGATAGACAGACAGACAGACAGACAGACAGACAGACAGAC
D12S391	23	[AGAT]14 [AGAC]8 AGAT		10	1	4	2	3	0.0142653	0.00598802	0.0243902	0.0121951	0.0145631	ATCAATGGATGCATAGGT	[AGAT][AGAT][AGAT][AGAT][AGAT][AGAT][AGAT][AGAT][AGAT][AGAT][AGAT][AGAT][AGAT][AGAT][AGAC][AGAC][AGAC][AGAC][AGAC][AGAC][AGAC][AGAC][AGAT]		ATCAATGGATGCATAGGTAGATAGATAGATAGATAGATAGATAGATAGATAGATAGATAGATAGATAGATAGATAGACAGACAGACAGACAGACAGACAGACAGACAGAT
D12S391	24	[AGAT]13 [AGAC]11		1	-	1	-	-	0.00142653	-	0.00609756	-	-	ATCAATGGATGCATAGGT	[AGAT][AGAT][AGAT][AGAT][AGAT][AGAT][AGAT][AGAT][AGAT][AGAT][AGAT][AGAT][AGAT][AGAC][AGAC][AGAC][AGAC][AGAC][AGAC][AGAC][AGAC][AGAC][AGAC][AGAC]		ATCAATGGATGCATAGGTAGATAGATAGATAGATAGATAGATAGATAGATAGATAGATAGATAGATAGATAGACAGACAGACAGACAGACAGACAGACAGACAGACAGACAGAC
D12S391	24	[AGAT]14 [AGAC]10		2	-	1	-	1	0.00285307	-	0.00609756	-	0.00485437	ATCAATGGATGCATAGGT	[AGAT][AGAT][AGAT][AGAT][AGAT][AGAT][AGAT][AGAT][AGAT][AGAT][AGAT][AGAT][AGAT][AGAT][AGAC][AGAC][AGAC][AGAC][AGAC][AGAC][AGAC][AGAC][AGAC][AGAC]		ATCAATGGATGCATAGGTAGATAGATAGATAGATAGATAGATAGATAGATAGATAGATAGATAGATAGATAGATAGACAGACAGACAGACAGACAGACAGACAGACAGACAGAC
D12S391	24	[AGAT]14 [AGAC]9 AGAT		1	-	1	-	-	0.00142653	-	0.00609756	-	-	ATCAATGGATGCATAGGT	[AGAT][AGAT][AGAT][AGAT][AGAT][AGAT][AGAT][AGAT][AGAT][AGAT][AGAT][AGAT][AGAT][AGAT][AGAC][AGAC][AGAC][AGAC][AGAC][AGAC][AGAC][AGAC][AGAC][AGAT]		ATCAATGGATGCATAGGTAGATAGATAGATAGATAGATAGATAGATAGATAGATAGATAGATAGATAGATAGATAGACAGACAGACAGACAGACAGACAGACAGACAGACAGAT
D12S391	24	[AGAT]15 [AGAC]9		5	-	2	3	-	0.00713267	-	0.0121951	0.0182927	-	ATCAATGGATGCATAGGT	[AGAT][AGAT][AGAT][AGAT][AGAT][AGAT][AGAT][AGAT][AGAT][AGAT][AGAT][AGAT][AGAT][AGAT][AGAT][AGAC][AGAC][AGAC][AGAC][AGAC][AGAC][AGAC][AGAC][AGAC]		ATCAATGGATGCATAGGTAGATAGATAGATAGATAGATAGATAGATAGATAGATAGATAGATAGATAGATAGATAGATAGACAGACAGACAGACAGACAGACAGACAGACAGAC
D12S391	24	[AGAT]15 [AGAC]8 AGAT		5	1	-	2	2	0.00713267	0.00598802	-	0.0121951	0.00970874	ATCAATGGATGCATAGGT	[AGAT][AGAT][AGAT][AGAT][AGAT][AGAT][AGAT][AGAT][AGAT][AGAT][AGAT][AGAT][AGAT][AGAT][AGAT][AGAC][AGAC][AGAC][AGAC][AGAC][AGAC][AGAC][AGAC][AGAT]		ATCAATGGATGCATAGGTAGATAGATAGATAGATAGATAGATAGATAGATAGATAGATAGATAGATAGATAGATAGATAGACAGACAGACAGACAGACAGACAGACAGACAGAT
D12S391	24	[AGAT]16 [AGAC]7 AGAT		1	-	1	-	-	0.00142653	-	0.00609756	-	-	ATCAATGGATGCATAGGT	[AGAT][AGAT][AGAT][AGAT][AGAT][AGAT][AGAT][AGAT][AGAT][AGAT][AGAT][AGAT][AGAT][AGAT][AGAT][AGAT][AGAC][AGAC][AGAC][AGAC][AGAC][AGAC][AGAC][AGAT]		ATCAATGGATGCATAGGTAGATAGATAGATAGATAGATAGATAGATAGATAGATAGATAGATAGATAGATAGATAGATAGATAGACAGACAGACAGACAGACAGACAGACAGAT
D12S391	25	[AGAT]14 [AGAC]11		1	1	-	-	-	0.00142653	0.00598802	-	-	-	ATCAATGGATGCATAGGT	[AGAT][AGAT][AGAT][AGAT][AGAT][AGAT][AGAT][AGAT][AGAT][AGAT][AGAT][AGAT][AGAT][AGAT][AGAC][AGAC][AGAC][AGAC][AGAC][AGAC][AGAC][AGAC][AGAC][AGAC][AGAC]		ATCAATGGATGCATAGGTAGATAGATAGATAGATAGATAGATAGATAGATAGATAGATAGATAGATAGATAGATAGACAGACAGACAGACAGACAGACAGACAGACAGACAGACAGAC
D12S391	25	[AGAT]15 [AGAC]10		3	-	2	1	-	0.0042796	-	0.0121951	0.00609756	-	ATCAATGGATGCATAGGT	[AGAT][AGAT][AGAT][AGAT][AGAT][AGAT][AGAT][AGAT][AGAT][AGAT][AGAT][AGAT][AGAT][AGAT][AGAT][AGAC][AGAC][AGAC][AGAC][AGAC][AGAC][AGAC][AGAC][AGAC][AGAC]		ATCAATGGATGCATAGGTAGATAGATAGATAGATAGATAGATAGATAGATAGATAGATAGATAGATAGATAGATAGATAGACAGACAGACAGACAGACAGACAGACAGACAGACAGAC
D12S391	25	[AGAT]15 [AGAC]9 AGAT		2	1	-	-	1	0.00285307	0.00598802	-	-	0.00485437	ATCAATGGATGCATAGGT	[AGAT][AGAT][AGAT][AGAT][AGAT][AGAT][AGAT][AGAT][AGAT][AGAT][AGAT][AGAT][AGAT][AGAT][AGAT][AGAC][AGAC][AGAC][AGAC][AGAC][AGAC][AGAC][AGAC][AGAC][AGAT]		ATCAATGGATGCATAGGTAGATAGATAGATAGATAGATAGATAGATAGATAGATAGATAGATAGATAGATAGATAGATAGACAGACAGACAGACAGACAGACAGACAGACAGACAGAT
D12S391	25	[AGAT]16 [AGAC]9		2	-	2	-	-	0.00285307	-	0.0121951	-	-	ATCAATGGATGCATAGGT	[AGAT][AGAT][AGAT][AGAT][AGAT][AGAT][AGAT][AGAT][AGAT][AGAT][AGAT][AGAT][AGAT][AGAT][AGAT][AGAT][AGAC][AGAC][AGAC][AGAC][AGAC][AGAC][AGAC][AGAC][AGAC]		ATCAATGGATGCATAGGTAGATAGATAGATAGATAGATAGATAGATAGATAGATAGATAGATAGATAGATAGATAGATAGATAGACAGACAGACAGACAGACAGACAGACAGACAGAC
D12S391	25	[AGAT]16 [AGAC]8 AGAT		3	1	-	1	1	0.0042796	0.00598802	-	0.00609756	0.00485437	ATCAATGGATGCATAGGT	[AGAT][AGAT][AGAT][AGAT][AGAT][AGAT][AGAT][AGAT][AGAT][AGAT][AGAT][AGAT][AGAT][AGAT][AGAT][AGAT][AGAC][AGAC][AGAC][AGAC][AGAC][AGAC][AGAC][AGAC][AGAT]		ATCAATGGATGCATAGGTAGATAGATAGATAGATAGATAGATAGATAGATAGATAGATAGATAGATAGATAGATAGATAGATAGACAGACAGACAGACAGACAGACAGACAGACAGAT
D12S391	26	[AGAT]16 [AGAC]10		1	1	-	-	-	0.00142653	0.00598802	-	-	-	ATCAATGGATGCATAGGT	[AGAT][AGAT][AGAT][AGAT][AGAT][AGAT][AGAT][AGAT][AGAT][AGAT][AGAT][AGAT][AGAT][AGAT][AGAT][AGAT][AGAC][AGAC][AGAC][AGAC][AGAC][AGAC][AGAC][AGAC][AGAC][AGAC]		ATCAATGGATGCATAGGTAGATAGATAGATAGATAGATAGATAGATAGATAGATAGATAGATAGATAGATAGATAGATAGATAGACAGACAGACAGACAGACAGACAGACAGACAGACAGAC
D12S391	26	[AGAT]16 [AGAC]9 AGAT		1	-	1	-	-	0.00142653	-	0.00609756	-	-	ATCAATGGATGCATAGGT	[AGAT][AGAT][AGAT][AGAT][AGAT][AGAT][AGAT][AGAT][AGAT][AGAT][AGAT][AGAT][AGAT][AGAT][AGAT][AGAT][AGAC][AGAC][AGAC][AGAC][AGAC][AGAC][AGAC][AGAC][AGAC][AGAT]		ATCAATGGATGCATAGGTAGATAGATAGATAGATAGATAGATAGATAGATAGATAGATAGATAGATAGATAGATAGATAGATAGACAGACAGACAGACAGACAGACAGACAGACAGACAGAT
D12S391				701	167	164	164	206	1	1	1	1	1
D13S317	7	[TATC]7		1	-	-	-	1	0.00142857	-	-	-	0.00485437	AACGCCTATCTGTATTTACAAATACAT	[TATC][TATC][TATC][TATC][TATC][TATC][TATC]	AATCAATCATCTATCTATCTTTCTGTC	AACGCCTATCTGTATTTACAAATACATTATCTATCTATCTATCTATCTATCTATCAATCAATCATCTATCTATCTTTCTGTC
D13S317	8	[TATC]8		96	4	19	17	56	0.137143	0.0240964	0.115854	0.103659	0.271845	AACGCCTATCTGTATTTACAAATACAT	[TATC][TATC][TATC][TATC][TATC][TATC][TATC][TATC]	AATCAATCATCTATCTATCTTTCTGTC	AACGCCTATCTGTATTTACAAATACATTATCTATCTATCTATCTATCTATCTATCTATCAATCAATCATCTATCTATCTTTCTGTC
D13S317	9	[TATC]9		66	3	11	35	17	0.0942857	0.0180723	0.0670732	0.213415	0.0825243	AACGCCTATCTGTATTTACAAATACAT	[TATC][TATC][TATC][TATC][TATC][TATC][TATC][TATC][TATC]	AATCAATCATCTATCTATCTTTCTGTC	AACGCCTATCTGTATTTACAAATACATTATCTATCTATCTATCTATCTATCTATCTATCTATCAATCAATCATCTATCTATCTTTCTGTC
D13S317	9	[TATC]9	rs9546005 (A>T)	6	-	1	-	5	0.00857143	-	0.00609756	-	0.0242718	AACGCCTATCTGTATTTACAAATACAT	[TATC][TATC][TATC][TATC][TATC][TATC][TATC][TATC][TATC]	TATCAATCATCTATCTATCTTTCTGTC	AACGCCTATCTGTATTTACAAATACATTATCTATCTATCTATCTATCTATCTATCTATCTATCTATCAATCATCTATCTATCTTTCTGTC
D13S317	9	[TATC]10	rs9546005 (A>T); rs561167308 (delGTCT)	1	1	-	-	-	0.00142857	0.0060241	-	-	-	AACGCCTATCTGTATTTACAAATACAT	[TATC][TATC][TATC][TATC][TATC][TATC][TATC][TATC][TATC][TATC]	TATCAATCATCTATCTATCTTTC ----	AACGCCTATCTGTATTTACAAATACATTATCTATCTATCTATCTATCTATCTATCTATCTATCTATCTATCAATCATCTATCTATCTTTC
D13S317	10	[TATC]10		25	3	3	11	8	0.0357143	0.0180723	0.0182927	0.0670732	0.038835	AACGCCTATCTGTATTTACAAATACAT	[TATC][TATC][TATC][TATC][TATC][TATC][TATC][TATC][TATC][TATC]	AATCAATCATCTATCTATCTTTCTGTC	AACGCCTATCTGTATTTACAAATACATTATCTATCTATCTATCTATCTATCTATCTATCTATCTATCAATCAATCATCTATCTATCTTTCTGTC
D13S317	10	[TATC]10	rs768323113 (C>T)	2	1	1	-	-	0.00285714	0.0060241	0.00609756	-	-	AACGCCTATCTGTATTTACAAATACAT	[TATC][TATC][TATC][TATC][TATC][TATC][TATC][TATC][TATC][TATC]	AATCAATCATCTATCTATCTTTTTGTC	AACGCCTATCTGTATTTACAAATACATTATCTATCTATCTATCTATCTATCTATCTATCTATCTATCAATCAATCATCTATCTATCTTTTTGTC
D13S317	10	[TATC]10	rs9546005 (A>T)	28	1	2	10	15	0.04	0.0060241	0.0121951	0.0609756	0.0728155	AACGCCTATCTGTATTTACAAATACAT	[TATC][TATC][TATC][TATC][TATC][TATC][TATC][TATC][TATC][TATC]	TATCAATCATCTATCTATCTTTCTGTC	AACGCCTATCTGTATTTACAAATACATTATCTATCTATCTATCTATCTATCTATCTATCTATCTATCTATCAATCATCTATCTATCTTTCTGTC
D13S317	10	[TATC]10	rs9546005 (A>T); rs202043589 (A>T)	1	-	-	-	1	0.00142857	-	-	-	0.00485437	AACGCCTATCTGTATTTACAAATACAT	[TATC][TATC][TATC][TATC][TATC][TATC][TATC][TATC][TATC][TATC]	TATCTATCATCTATCTATCTTTCTGTC	AACGCCTATCTGTATTTACAAATACATTATCTATCTATCTATCTATCTATCTATCTATCTATCTATCTATCTATCATCTATCTATCTTTCTGTC
D13S317	11	[TATC]11		83	36	27	13	7	0.118571	0.216867	0.164634	0.0792683	0.0339806	AACGCCTATCTGTATTTACAAATACAT	[TATC][TATC][TATC][TATC][TATC][TATC][TATC][TATC][TATC][TATC][TATC]	AATCAATCATCTATCTATCTTTCTGTC	AACGCCTATCTGTATTTACAAATACATTATCTATCTATCTATCTATCTATCTATCTATCTATCTATCTATCAATCAATCATCTATCTATCTTTCTGTC
D13S317	11	[TATC]11	rs9546005 (A>T)	101	19	22	15	45	0.144286	0.114458	0.134146	0.0914634	0.218447	AACGCCTATCTGTATTTACAAATACAT	[TATC][TATC][TATC][TATC][TATC][TATC][TATC][TATC][TATC][TATC][TATC]	TATCAATCATCTATCTATCTTTCTGTC	AACGCCTATCTGTATTTACAAATACATTATCTATCTATCTATCTATCTATCTATCTATCTATCTATCTATCTATCAATCATCTATCTATCTTTCTGTC
D13S317	11	[TATC]11	rs9546005 (A>T); rs202043589 (A>T)	4	-	-	-	4	0.00571429	-	-	-	0.0194175	AACGCCTATCTGTATTTACAAATACAT	[TATC][TATC][TATC][TATC][TATC][TATC][TATC][TATC][TATC][TATC][TATC]	TATCTATCATCTATCTATCTTTCTGTC	AACGCCTATCTGTATTTACAAATACATTATCTATCTATCTATCTATCTATCTATCTATCTATCTATCTATCTATCTATCATCTATCTATCTTTCTGTC
D13S317	11	[TATC]8 TGTC [TATC]2	rs9546005 (A>T)	1	-	-	-	1	0.00142857	-	-	-	0.00485437	AACGCCTATCTGTATTTACAAATACAT	[TATC][TATC][TATC][TATC][TATC][TATC][TATC][TATC][TGTC][TATC][TATC]	TATCAATCATCTATCTATCTTTCTGTC	AACGCCTATCTGTATTTACAAATACATTATCTATCTATCTATCTATCTATCTATCTATCTGTCTATCTATCTATCAATCATCTATCTATCTTTCTGTC
D13S317	11	[TATC]11	rs73250432 (C>T); rs9546005 (A>T)	4	-	4	-	-	0.00571429	-	0.0243902	-	-	AATGCCTATCTGTATTTACAAATACAT	[TATC][TATC][TATC][TATC][TATC][TATC][TATC][TATC][TATC][TATC][TATC]	TATCAATCATCTATCTATCTTTCTGTC	AATGCCTATCTGTATTTACAAATACATTATCTATCTATCTATCTATCTATCTATCTATCTATCTATCTATCTATCAATCATCTATCTATCTTTCTGTC
D13S317	12	[TATC]12	rs146621667 (G>A); rs9546005 (A>T)	1	1	-	-	-	0.00142857	0.0060241	-	-	-	AACACCTATCTGTATTTACAAATACAT	[TATC][TATC][TATC][TATC][TATC][TATC][TATC][TATC][TATC][TATC][TATC][TATC]	TATCAATCATCTATCTATCTTTCTGTC	AACACCTATCTGTATTTACAAATACATTATCTATCTATCTATCTATCTATCTATCTATCTATCTATCTATCTATCTATCAATCATCTATCTATCTTTCTGTC
D13S317	12	[TATC]5 TAAC [TATC]6	rs9546005 (A>T)	1	-	1	-	-	0.00142857	-	0.00609756	-	-	AACGCCTATCTGTATTTACAAATACAT	[TATC][TATC][TATC][TATC][TATC][TAAC][TATC][TATC][TATC][TATC][TATC][TATC]	TATCAATCATCTATCTATCTTTCTGTC	AACGCCTATCTGTATTTACAAATACATTATCTATCTATCTATCTATCTAACTATCTATCTATCTATCTATCTATCTATCAATCATCTATCTATCTTTCTGTC
D13S317	12	[TATC]12		103	45	30	22	6	0.147143	0.271084	0.182927	0.134146	0.0291262	AACGCCTATCTGTATTTACAAATACAT	[TATC][TATC][TATC][TATC][TATC][TATC][TATC][TATC][TATC][TATC][TATC][TATC]	AATCAATCATCTATCTATCTTTCTGTC	AACGCCTATCTGTATTTACAAATACATTATCTATCTATCTATCTATCTATCTATCTATCTATCTATCTATCTATCAATCAATCATCTATCTATCTTTCTGTC
D13S317	12	[TATC]12	rs9546005 (A>T)	76	12	17	15	32	0.108571	0.0722892	0.103659	0.0914634	0.15534	AACGCCTATCTGTATTTACAAATACAT	[TATC][TATC][TATC][TATC][TATC][TATC][TATC][TATC][TATC][TATC][TATC][TATC]	TATCAATCATCTATCTATCTTTCTGTC	AACGCCTATCTGTATTTACAAATACATTATCTATCTATCTATCTATCTATCTATCTATCTATCTATCTATCTATCTATCAATCATCTATCTATCTTTCTGTC
D13S317	12	[TATC]12	rs9546005 (A>T); rs202043589 (A>T)	3	-	-	-	3	0.00428571	-	-	-	0.0145631	AACGCCTATCTGTATTTACAAATACAT	[TATC][TATC][TATC][TATC][TATC][TATC][TATC][TATC][TATC][TATC][TATC][TATC]	TATCTATCATCTATCTATCTTTCTGTC	AACGCCTATCTGTATTTACAAATACATTATCTATCTATCTATCTATCTATCTATCTATCTATCTATCTATCTATCTATCTATCATCTATCTATCTTTCTGTC
D13S317	12	[TATC]12	rs73250432 (C>T); rs9546005 (A>T)	1	-	1	-	-	0.00142857	-	0.00609756	-	-	AATGCCTATCTGTATTTACAAATACAT	[TATC][TATC][TATC][TATC][TATC][TATC][TATC][TATC][TATC][TATC][TATC][TATC]	TATCAATCATCTATCTATCTTTCTGTC	AATGCCTATCTGTATTTACAAATACATTATCTATCTATCTATCTATCTATCTATCTATCTATCTATCTATCTATCTATCAATCATCTATCTATCTTTCTGTC
D13S317	13	[TATC]13		50	27	9	13	1	0.0714286	0.162651	0.054878	0.0792683	0.00485437	AACGCCTATCTGTATTTACAAATACAT	[TATC][TATC][TATC][TATC][TATC][TATC][TATC][TATC][TATC][TATC][TATC][TATC][TATC]	AATCAATCATCTATCTATCTTTCTGTC	AACGCCTATCTGTATTTACAAATACATTATCTATCTATCTATCTATCTATCTATCTATCTATCTATCTATCTATCTATCAATCAATCATCTATCTATCTTTCTGTC
D13S317	13	[TATC]13	rs9546005 (A>T)	21	5	10	2	4	0.03	0.0301205	0.0609756	0.0121951	0.0194175	AACGCCTATCTGTATTTACAAATACAT	[TATC][TATC][TATC][TATC][TATC][TATC][TATC][TATC][TATC][TATC][TATC][TATC][TATC]	TATCAATCATCTATCTATCTTTCTGTC	AACGCCTATCTGTATTTACAAATACATTATCTATCTATCTATCTATCTATCTATCTATCTATCTATCTATCTATCTATCTATCAATCATCTATCTATCTTTCTGTC
D13S317	14	[TATC]14		21	6	5	10	-	0.03	0.0361446	0.0304878	0.0609756	-	AACGCCTATCTGTATTTACAAATACAT	[TATC][TATC][TATC][TATC][TATC][TATC][TATC][TATC][TATC][TATC][TATC][TATC][TATC][TATC]	AATCAATCATCTATCTATCTTTCTGTC	AACGCCTATCTGTATTTACAAATACATTATCTATCTATCTATCTATCTATCTATCTATCTATCTATCTATCTATCTATCTATCAATCAATCATCTATCTATCTTTCTGTC
D13S317	14	[TATC]14	rs9546005 (A>T)	3	1	1	1	-	0.00428571	0.0060241	0.00609756	0.00609756	-	AACGCCTATCTGTATTTACAAATACAT	[TATC][TATC][TATC][TATC][TATC][TATC][TATC][TATC][TATC][TATC][TATC][TATC][TATC][TATC]	TATCAATCATCTATCTATCTTTCTGTC	AACGCCTATCTGTATTTACAAATACATTATCTATCTATCTATCTATCTATCTATCTATCTATCTATCTATCTATCTATCTATCTATCAATCATCTATCTATCTTTCTGTC
D13S317	15	[TATC]15		1	1	-	-	-	0.00142857	0.0060241	-	-	-	AACGCCTATCTGTATTTACAAATACAT	[TATC][TATC][TATC][TATC][TATC][TATC][TATC][TATC][TATC][TATC][TATC][TATC][TATC][TATC][TATC]	AATCAATCATCTATCTATCTTTCTGTC	AACGCCTATCTGTATTTACAAATACATTATCTATCTATCTATCTATCTATCTATCTATCTATCTATCTATCTATCTATCTATCTATCAATCAATCATCTATCTATCTTTCTGTC
D13S317				700	166	164	164	206	1	1	1	1	1
PentaE	5	[TCTTT]5		48	12	13	9	14	0.0684736	0.0722892	0.0792683	0.0545455	0.0679612	TTATTAATTGAGAAAACTCCTTACAATTT	[TCTTT][TCTTT][TCTTT][TCTTT][TCTTT]	GAGAC	TTATTAATTGAGAAAACTCCTTACAATTTTCTTTTCTTTTCTTTTCTTTTCTTTGAGAC
PentaE	7	[TCTTT]7		51	15	25	11	-	0.0727532	0.0903614	0.152439	0.0666667	-	TTATTAATTGAGAAAACTCCTTACAATTT	[TCTTT][TCTTT][TCTTT][TCTTT][TCTTT][TCTTT][TCTTT]	GAGAC	TTATTAATTGAGAAAACTCCTTACAATTTTCTTTTCTTTTCTTTTCTTTTCTTTTCTTTTCTTTGAGAC
PentaE	8	[TCTTT]8		36	28	3	4	1	0.0513552	0.168675	0.0182927	0.0242424	0.00485437	TTATTAATTGAGAAAACTCCTTACAATTT	[TCTTT][TCTTT][TCTTT][TCTTT][TCTTT][TCTTT][TCTTT][TCTTT]	GAGAC	TTATTAATTGAGAAAACTCCTTACAATTTTCTTTTCTTTTCTTTTCTTTTCTTTTCTTTTCTTTTCTTTGAGAC
PentaE	9	[TCTTT]9		12	8	1	2	1	0.0171184	0.0481928	0.00609756	0.0121212	0.00485437	TTATTAATTGAGAAAACTCCTTACAATTT	[TCTTT][TCTTT][TCTTT][TCTTT][TCTTT][TCTTT][TCTTT][TCTTT][TCTTT]	GAGAC	TTATTAATTGAGAAAACTCCTTACAATTTTCTTTTCTTTTCTTTTCTTTTCTTTTCTTTTCTTTTCTTTTCTTTGAGAC
PentaE	10	[TCTTT]10		31	7	11	7	6	0.0442225	0.0421687	0.0670732	0.0424242	0.0291262	TTATTAATTGAGAAAACTCCTTACAATTT	[TCTTT][TCTTT][TCTTT][TCTTT][TCTTT][TCTTT][TCTTT][TCTTT][TCTTT][TCTTT]	GAGAC	TTATTAATTGAGAAAACTCCTTACAATTTTCTTTTCTTTTCTTTTCTTTTCTTTTCTTTTCTTTTCTTTTCTTTTCTTTGAGAC
PentaE	11	[TCTTT]11		71	15	22	14	20	0.101284	0.0903614	0.134146	0.0848485	0.0970874	TTATTAATTGAGAAAACTCCTTACAATTT	[TCTTT][TCTTT][TCTTT][TCTTT][TCTTT][TCTTT][TCTTT][TCTTT][TCTTT][TCTTT][TCTTT]	GAGAC	TTATTAATTGAGAAAACTCCTTACAATTTTCTTTTCTTTTCTTTTCTTTTCTTTTCTTTTCTTTTCTTTTCTTTTCTTTTCTTTGAGAC
PentaE	12	[TCTTT]12		110	19	33	30	28	0.156919	0.114458	0.20122	0.181818	0.135922	TTATTAATTGAGAAAACTCCTTACAATTT	[TCTTT][TCTTT][TCTTT][TCTTT][TCTTT][TCTTT][TCTTT][TCTTT][TCTTT][TCTTT][TCTTT][TCTTT]	GAGAC	TTATTAATTGAGAAAACTCCTTACAATTTTCTTTTCTTTTCTTTTCTTTTCTTTTCTTTTCTTTTCTTTTCTTTTCTTTTCTTTTCTTTGAGAC
PentaE	13	[TCTTT]13		58	24	16	12	6	0.0827389	0.144578	0.097561	0.0727273	0.0291262	TTATTAATTGAGAAAACTCCTTACAATTT	[TCTTT][TCTTT][TCTTT][TCTTT][TCTTT][TCTTT][TCTTT][TCTTT][TCTTT][TCTTT][TCTTT][TCTTT][TCTTT]	GAGAC	TTATTAATTGAGAAAACTCCTTACAATTTTCTTTTCTTTTCTTTTCTTTTCTTTTCTTTTCTTTTCTTTTCTTTTCTTTTCTTTTCTTTTCTTTGAGAC
PentaE	14	[TCTTT]14		43	10	9	16	8	0.0613409	0.060241	0.054878	0.0969697	0.038835	TTATTAATTGAGAAAACTCCTTACAATTT	[TCTTT][TCTTT][TCTTT][TCTTT][TCTTT][TCTTT][TCTTT][TCTTT][TCTTT][TCTTT][TCTTT][TCTTT][TCTTT][TCTTT]	GAGAC	TTATTAATTGAGAAAACTCCTTACAATTTTCTTTTCTTTTCTTTTCTTTTCTTTTCTTTTCTTTTCTTTTCTTTTCTTTTCTTTTCTTTTCTTTTCTTTGAGAC
PentaE	15	TATTT [TCTTT]14		1	1	-	-	-	0.00142653	0.0060241	-	-	-	TTATTAATTGAGAAAACTCCTTACAATTT	[TATTT][TCTTT][TCTTT][TCTTT][TCTTT][TCTTT][TCTTT][TCTTT][TCTTT][TCTTT][TCTTT][TCTTT][TCTTT][TCTTT][TCTTT]	GAGAC	TTATTAATTGAGAAAACTCCTTACAATTTTATTTTCTTTTCTTTTCTTTTCTTTTCTTTTCTTTTCTTTTCTTTTCTTTTCTTTTCTTTTCTTTTCTTTTCTTTGAGAC
PentaE	15	[TCTTT]15		60	14	5	15	26	0.085592	0.0843373	0.0304878	0.0909091	0.126214	TTATTAATTGAGAAAACTCCTTACAATTT	[TCTTT][TCTTT][TCTTT][TCTTT][TCTTT][TCTTT][TCTTT][TCTTT][TCTTT][TCTTT][TCTTT][TCTTT][TCTTT][TCTTT][TCTTT]	GAGAC	TTATTAATTGAGAAAACTCCTTACAATTTTCTTTTCTTTTCTTTTCTTTTCTTTTCTTTTCTTTTCTTTTCTTTTCTTTTCTTTTCTTTTCTTTTCTTTTCTTTGAGAC
PentaE	16	TATTT [TCTTT]15		1	1	-	-	-	0.00142653	0.0060241	-	-	-	TTATTAATTGAGAAAACTCCTTACAATTT	[TATTT][TCTTT][TCTTT][TCTTT][TCTTT][TCTTT][TCTTT][TCTTT][TCTTT][TCTTT][TCTTT][TCTTT][TCTTT][TCTTT][TCTTT][TCTTT]	GAGAC	TTATTAATTGAGAAAACTCCTTACAATTTTATTTTCTTTTCTTTTCTTTTCTTTTCTTTTCTTTTCTTTTCTTTTCTTTTCTTTTCTTTTCTTTTCTTTTCTTTTCTTTGAGAC
PentaE	16	[TCTTT]16		45	6	5	15	19	0.064194	0.0361446	0.0304878	0.0909091	0.092233	TTATTAATTGAGAAAACTCCTTACAATTT	[TCTTT][TCTTT][TCTTT][TCTTT][TCTTT][TCTTT][TCTTT][TCTTT][TCTTT][TCTTT][TCTTT][TCTTT][TCTTT][TCTTT][TCTTT][TCTTT]	GAGAC	TTATTAATTGAGAAAACTCCTTACAATTTTCTTTTCTTTTCTTTTCTTTTCTTTTCTTTTCTTTTCTTTTCTTTTCTTTTCTTTTCTTTTCTTTTCTTTTCTTTTCTTTGAGAC
PentaE	17	[TCTTT]13 TCCTT [TCTTT]3		1	-	-	1	-	0.00142653	-	-	0.00606061	-	TTATTAATTGAGAAAACTCCTTACAATTT	[TCTTT][TCTTT][TCTTT][TCTTT][TCTTT][TCTTT][TCTTT][TCTTT][TCTTT][TCTTT][TCTTT][TCTTT][TCTTT][TCCTT][TCTTT][TCTTT][TCTTT]	GAGAC	TTATTAATTGAGAAAACTCCTTACAATTTTCTTTTCTTTTCTTTTCTTTTCTTTTCTTTTCTTTTCTTTTCTTTTCTTTTCTTTTCTTTTCTTTTCCTTTCTTTTCTTTTCTTTGAGAC
PentaE	17	[TCTTT]17		38	5	5	10	18	0.0542083	0.0301205	0.0304878	0.0606061	0.0873786	TTATTAATTGAGAAAACTCCTTACAATTT	[TCTTT][TCTTT][TCTTT][TCTTT][TCTTT][TCTTT][TCTTT][TCTTT][TCTTT][TCTTT][TCTTT][TCTTT][TCTTT][TCTTT][TCTTT][TCTTT][TCTTT]	GAGAC	TTATTAATTGAGAAAACTCCTTACAATTTTCTTTTCTTTTCTTTTCTTTTCTTTTCTTTTCTTTTCTTTTCTTTTCTTTTCTTTTCTTTTCTTTTCTTTTCTTTTCTTTTCTTTGAGAC
PentaE	18	[TCTTT]18		24	1	6	3	14	0.0342368	0.0060241	0.0365854	0.0181818	0.0679612	TTATTAATTGAGAAAACTCCTTACAATTT	[TCTTT][TCTTT][TCTTT][TCTTT][TCTTT][TCTTT][TCTTT][TCTTT][TCTTT][TCTTT][TCTTT][TCTTT][TCTTT][TCTTT][TCTTT][TCTTT][TCTTT][TCTTT]	GAGAC	TTATTAATTGAGAAAACTCCTTACAATTTTCTTTTCTTTTCTTTTCTTTTCTTTTCTTTTCTTTTCTTTTCTTTTCTTTTCTTTTCTTTTCTTTTCTTTTCTTTTCTTTTCTTTTCTTTGAGAC
PentaE	19	[TCTTT]19		26	-	4	5	17	0.0370899	-	0.0243902	0.030303	0.0825243	TTATTAATTGAGAAAACTCCTTACAATTT	[TCTTT][TCTTT][TCTTT][TCTTT][TCTTT][TCTTT][TCTTT][TCTTT][TCTTT][TCTTT][TCTTT][TCTTT][TCTTT][TCTTT][TCTTT][TCTTT][TCTTT][TCTTT][TCTTT]	GAGAC	TTATTAATTGAGAAAACTCCTTACAATTTTCTTTTCTTTTCTTTTCTTTTCTTTTCTTTTCTTTTCTTTTCTTTTCTTTTCTTTTCTTTTCTTTTCTTTTCTTTTCTTTTCTTTTCTTTTCTTTGAGAC
PenatE	19.4	[TCTTT]13 TTTT [TCTT]6		2	-	-	-	2	0.00285307	-	-	-	0.00970874	TTATTAATTGAGAAAACTCCTTACAATTT	[TCTTT][TCTTT][TCTTT][TCTTT][TCTTT][TCTTT][TCTTT][TCTTT][TCTTT][TCTTT][TCTTT][TCTTT][TCTTT]TTTT[TCTTT][TCTTT][TCTTT][TCTTT][TCTTT][TCTTT]	GAGAC	TTATTAATTGAGAAAACTCCTTACAATTTTCTTTTCTTTTCTTTTCTTTTCTTTTCTTTTCTTTTCTTTTCTTTTCTTTTCTTTTCTTTTCTTTTTTTTCTTTTCTTTTCTTTTCTTTTCTTTTCTTTGAGAC
PentaE	20	[TCTTT]20		22	-	4	6	12	0.0313837	-	0.0243902	0.0363636	0.0582524	TTATTAATTGAGAAAACTCCTTACAATTT	[TCTTT][TCTTT][TCTTT][TCTTT][TCTTT][TCTTT][TCTTT][TCTTT][TCTTT][TCTTT][TCTTT][TCTTT][TCTTT][TCTTT][TCTTT][TCTTT][TCTTT][TCTTT][TCTTT][TCTTT]	GAGAC	TTATTAATTGAGAAAACTCCTTACAATTTTCTTTTCTTTTCTTTTCTTTTCTTTTCTTTTCTTTTCTTTTCTTTTCTTTTCTTTTCTTTTCTTTTCTTTTCTTTTCTTTTCTTTTCTTTTCTTTTCTTTGAGAC
PentaE	21	[TCTTT]21		11	-	2	4	5	0.0156919	-	0.0121951	0.0242424	0.0242718	TTATTAATTGAGAAAACTCCTTACAATTT	[TCTTT][TCTTT][TCTTT][TCTTT][TCTTT][TCTTT][TCTTT][TCTTT][TCTTT][TCTTT][TCTTT][TCTTT][TCTTT][TCTTT][TCTTT][TCTTT][TCTTT][TCTTT][TCTTT][TCTTT][TCTTT]	GAGAC	TTATTAATTGAGAAAACTCCTTACAATTTTCTTTTCTTTTCTTTTCTTTTCTTTTCTTTTCTTTTCTTTTCTTTTCTTTTCTTTTCTTTTCTTTTCTTTTCTTTTCTTTTCTTTTCTTTTCTTTTCTTTTCTTTGAGAC
PentaE	22	[TCTTT]22		3	-	-	-	3	0.0042796	-	-	-	0.0145631	TTATTAATTGAGAAAACTCCTTACAATTT	[TCTTT][TCTTT][TCTTT][TCTTT][TCTTT][TCTTT][TCTTT][TCTTT][TCTTT][TCTTT][TCTTT][TCTTT][TCTTT][TCTTT][TCTTT][TCTTT][TCTTT][TCTTT][TCTTT][TCTTT][TCTTT][TCTTT]	GAGAC	TTATTAATTGAGAAAACTCCTTACAATTTTCTTTTCTTTTCTTTTCTTTTCTTTTCTTTTCTTTTCTTTTCTTTTCTTTTCTTTTCTTTTCTTTTCTTTTCTTTTCTTTTCTTTTCTTTTCTTTTCTTTTCTTTTCTTTGAGAC
PentaE	23	[TCTTT]23		4	-	-	-	4	0.00570613	-	-	-	0.0194175	TTATTAATTGAGAAAACTCCTTACAATTT	[TCTTT][TCTTT][TCTTT][TCTTT][TCTTT][TCTTT][TCTTT][TCTTT][TCTTT][TCTTT][TCTTT][TCTTT][TCTTT][TCTTT][TCTTT][TCTTT][TCTTT][TCTTT][TCTTT][TCTTT][TCTTT][TCTTT][TCTTT]	GAGAC	TTATTAATTGAGAAAACTCCTTACAATTTTCTTTTCTTTTCTTTTCTTTTCTTTTCTTTTCTTTTCTTTTCTTTTCTTTTCTTTTCTTTTCTTTTCTTTTCTTTTCTTTTCTTTTCTTTTCTTTTCTTTTCTTTTCTTTTCTTTGAGAC
PentaE	24	[TCTTT]24		2	-	-	1	1	0.00285307	-	-	0.00606061	0.00485437	TTATTAATTGAGAAAACTCCTTACAATTT	[TCTTT][TCTTT][TCTTT][TCTTT][TCTTT][TCTTT][TCTTT][TCTTT][TCTTT][TCTTT][TCTTT][TCTTT][TCTTT][TCTTT][TCTTT][TCTTT][TCTTT][TCTTT][TCTTT][TCTTT][TCTTT][TCTTT][TCTTT][TCTTT]	GAGAC	TTATTAATTGAGAAAACTCCTTACAATTTTCTTTTCTTTTCTTTTCTTTTCTTTTCTTTTCTTTTCTTTTCTTTTCTTTTCTTTTCTTTTCTTTTCTTTTCTTTTCTTTTCTTTTCTTTTCTTTTCTTTTCTTTTCTTTTCTTTTCTTTGAGAC
PentaE	25	[TCTTT]25		1	-	-	-	1	0.00142653	-	-	-	0.00485437	TTATTAATTGAGAAAACTCCTTACAATTT	[TCTTT][TCTTT][TCTTT][TCTTT][TCTTT][TCTTT][TCTTT][TCTTT][TCTTT][TCTTT][TCTTT][TCTTT][TCTTT][TCTTT][TCTTT][TCTTT][TCTTT][TCTTT][TCTTT][TCTTT][TCTTT][TCTTT][TCTTT][TCTTT][TCTTT]	GAGAC	TTATTAATTGAGAAAACTCCTTACAATTTTCTTTTCTTTTCTTTTCTTTTCTTTTCTTTTCTTTTCTTTTCTTTTCTTTTCTTTTCTTTTCTTTTCTTTTCTTTTCTTTTCTTTTCTTTTCTTTTCTTTTCTTTTCTTTTCTTTTCTTTTCTTTGAGAC
PentaE				701	166	164	165	206	1	1	1	1	1
D16S539	8	[GATA]8		6	2	2	2	-	0.0085592	0.0120482	0.0121212	0.0121951	-	AGATCAATACAGACAGACAGACAGGTG	[GATA][GATA][GATA][GATA][GATA][GATA][GATA][GATA]	TCATTGAAAGACAAAACAGAGATGGATGATAGATACATGCTTAC	AGATCAATACAGACAGACAGACAGGTGGATAGATAGATAGATAGATAGATAGATAGATATCATTGAAAGACAAAACAGAGATGGATGATAGATACATGCTTAC
D16S539	8	[GATA]8	rs563997442 (C>G)	2	-	1	-	1	0.00285307	-	0.00606061	-	0.00485437	AGATCAATACAGACAGAGAGACAGGTG	[GATA][GATA][GATA][GATA][GATA][GATA][GATA][GATA]	TCATTGAAAGACAAAACAGAGATGGATGATAGATACATGCTTAC	AGATCAATACAGACAGAGAGACAGGTGGATAGATAGATAGATAGATAGATAGATAGATATCATTGAAAGACAAAACAGAGATGGATGATAGATACATGCTTAC
D16S539	9	[GATA]9		24	6	13	2	3	0.0342368	0.0361446	0.0787879	0.0121951	0.0145631	AGATCAATACAGACAGACAGACAGGTG	[GATA][GATA][GATA][GATA][GATA][GATA][GATA][GATA][GATA]	TCATTGAAAGACAAAACAGAGATGGATGATAGATACATGCTTAC	AGATCAATACAGACAGACAGACAGGTGGATAGATAGATAGATAGATAGATAGATAGATAGATATCATTGAAAGACAAAACAGAGATGGATGATAGATACATGCTTAC
D16S539	9	[GATA]9	rs11642858 (A>C)	107	33	6	11	57	0.152639	0.198795	0.0363636	0.0670732	0.276699	AGATCAATACAGACAGACAGACAGGTG	[GATA][GATA][GATA][GATA][GATA][GATA][GATA][GATA][GATA]	TCATTGAAAGACAAACCAGAGATGGATGATAGATACATGCTTAC	AGATCAATACAGACAGACAGACAGGTGGATAGATAGATAGATAGATAGATAGATAGATAGATATCATTGAAAGACAAACCAGAGATGGATGATAGATACATGCTTAC
D16S539	10	[GATA]10	rs148505465 (T>A)	1	-	-	1	-	0.00142653	-	-	0.00609756	-	AGATCAATACAGACAGACAGACAGGTG	[GATA][GATA][GATA][GATA][GATA][GATA][GATA][GATA][GATA][GATA]	TCATTGAAAGACAAAACAGAGATGGATGATAGATACAAGCTTAC	AGATCAATACAGACAGACAGACAGGTGGATAGATAGATAGATAGATAGATAGATAGATAGATAGATATCATTGAAAGACAAAACAGAGATGGATGATAGATACAAGCTTAC
D16S539	10	[GATA]10		16	8	4	3	1	0.0228245	0.0481928	0.0242424	0.0182927	0.00485437	AGATCAATACAGACAGACAGACAGGTG	[GATA][GATA][GATA][GATA][GATA][GATA][GATA][GATA][GATA][GATA]	TCATTGAAAGACAAAACAGAGATGGATGATAGATACATGCTTAC	AGATCAATACAGACAGACAGACAGGTGGATAGATAGATAGATAGATAGATAGATAGATAGATAGATATCATTGAAAGACAAAACAGAGATGGATGATAGATACATGCTTAC
D16S539	10	[GATA]10	rs11642858 (A>C)	66	14	5	25	22	0.0941512	0.0843373	0.030303	0.152439	0.106796	AGATCAATACAGACAGACAGACAGGTG	[GATA][GATA][GATA][GATA][GATA][GATA][GATA][GATA][GATA][GATA]	TCATTGAAAGACAAACCAGAGATGGATGATAGATACATGCTTAC	AGATCAATACAGACAGACAGACAGGTGGATAGATAGATAGATAGATAGATAGATAGATAGATAGATATCATTGAAAGACAAACCAGAGATGGATGATAGATACATGCTTAC
D16S539	11	[GATA]11	rs114697632 (T>C)	2	2	-	-	-	0.00285307	0.0120482	-	-	-	AGATCAATACAGACAGACAGACAGGTG	[GATA][GATA][GATA][GATA][GATA][GATA][GATA][GATA][GATA][GATA][GATA]	TCATTGAAAGACAAAACAGAGATGGATGATAGACACATGCTTAC	AGATCAATACAGACAGACAGACAGGTGGATAGATAGATAGATAGATAGATAGATAGATAGATAGATAGATATCATTGAAAGACAAAACAGAGATGGATGATAGACACATGCTTAC
D16S539	11	[GATA]11		173	41	46	43	43	0.24679	0.246988	0.278788	0.262195	0.208738	AGATCAATACAGACAGACAGACAGGTG	[GATA][GATA][GATA][GATA][GATA][GATA][GATA][GATA][GATA][GATA][GATA]	TCATTGAAAGACAAAACAGAGATGGATGATAGATACATGCTTAC	AGATCAATACAGACAGACAGACAGGTGGATAGATAGATAGATAGATAGATAGATAGATAGATAGATAGATATCATTGAAAGACAAAACAGAGATGGATGATAGATACATGCTTAC
D16S539	11	[GATA]11	rs11642858 (A>C)	14	1	2	2	9	0.0199715	0.0060241	0.0121212	0.0121951	0.0436893	AGATCAATACAGACAGACAGACAGGTG	[GATA][GATA][GATA][GATA][GATA][GATA][GATA][GATA][GATA][GATA][GATA]	TCATTGAAAGACAAACCAGAGATGGATGATAGATACATGCTTAC	AGATCAATACAGACAGACAGACAGGTGGATAGATAGATAGATAGATAGATAGATAGATAGATAGATAGATATCATTGAAAGACAAACCAGAGATGGATGATAGATACATGCTTAC
D16S539	12	[GATA]12	rs148505465 (T>A)	1	1	-	-	-	0.00142653	0.0060241	-	-	-	AGATCAATACAGACAGACAGACAGGTG	[GATA][GATA][GATA][GATA][GATA][GATA][GATA][GATA][GATA][GATA][GATA][GATA]	TCATTGAAAGACAAAACAGAGATGGATGATAGATACAAGCTTAC	AGATCAATACAGACAGACAGACAGGTGGATAGATAGATAGATAGATAGATAGATAGATAGATAGATAGATAGATATCATTGAAAGACAAAACAGAGATGGATGATAGATACAAGCTTAC
D16S539	12	[GATA]12		183	37	49	49	48	0.261056	0.222892	0.29697	0.29878	0.23301	AGATCAATACAGACAGACAGACAGGTG	[GATA][GATA][GATA][GATA][GATA][GATA][GATA][GATA][GATA][GATA][GATA][GATA]	TCATTGAAAGACAAAACAGAGATGGATGATAGATACATGCTTAC	AGATCAATACAGACAGACAGACAGGTGGATAGATAGATAGATAGATAGATAGATAGATAGATAGATAGATAGATATCATTGAAAGACAAAACAGAGATGGATGATAGATACATGCTTAC
D16S539	12	[GATA]12	rs11642858 (A>C)	3	-	-	2	1	0.0042796	-	-	0.0121951	0.00485437	AGATCAATACAGACAGACAGACAGGTG	[GATA][GATA][GATA][GATA][GATA][GATA][GATA][GATA][GATA][GATA][GATA][GATA]	TCATTGAAAGACAAACCAGAGATGGATGATAGATACATGCTTAC	AGATCAATACAGACAGACAGACAGGTGGATAGATAGATAGATAGATAGATAGATAGATAGATAGATAGATAGATATCATTGAAAGACAAACCAGAGATGGATGATAGATACATGCTTAC
D16S539	13	[GATA]13	rs148505465 (T>A)	1	1	-	-	-	0.00142653	0.0060241	-	-	-	AGATCAATACAGACAGACAGACAGGTG	[GATA][GATA][GATA][GATA][GATA][GATA][GATA][GATA][GATA][GATA][GATA][GATA][GATA]	TCATTGAAAGACAAAACAGAGATGGATGATAGATACAAGCTTAC	AGATCAATACAGACAGACAGACAGGTGGATAGATAGATAGATAGATAGATAGATAGATAGATAGATAGATAGATAGATATCATTGAAAGACAAAACAGAGATGGATGATAGATACAAGCTTAC
D16S539	13	[GATA]13		88	17	32	20	19	0.125535	0.10241	0.193939	0.121951	0.092233	AGATCAATACAGACAGACAGACAGGTG	[GATA][GATA][GATA][GATA][GATA][GATA][GATA][GATA][GATA][GATA][GATA][GATA][GATA]	TCATTGAAAGACAAAACAGAGATGGATGATAGATACATGCTTAC	AGATCAATACAGACAGACAGACAGGTGGATAGATAGATAGATAGATAGATAGATAGATAGATAGATAGATAGATAGATATCATTGAAAGACAAAACAGAGATGGATGATAGATACATGCTTAC
D16S539	13	[GATA]13	rs11642858 (A>C)	1	-	-	-	1	0.00142653	-	-	-	0.00485437	AGATCAATACAGACAGACAGACAGGTG	[GATA][GATA][GATA][GATA][GATA][GATA][GATA][GATA][GATA][GATA][GATA][GATA][GATA]	TCATTGAAAGACAAACCAGAGATGGATGATAGATACATGCTTAC	AGATCAATACAGACAGACAGACAGGTGGATAGATAGATAGATAGATAGATAGATAGATAGATAGATAGATAGATAGATATCATTGAAAGACAAACCAGAGATGGATGATAGATACATGCTTAC
D16S539	13.3	[GATA]2 GAT [GATA]11		1	1	-	-	-	0.00142653	0.0060241	-	-	-	AGATCAATACAGACAGACAGACAGGTG	[GATA][GATA]GAT[GATA][GATA][GATA][GATA][GATA][GATA][GATA][GATA][GATA][GATA][GATA]	TCATTGAAAGACAAAACAGAGATGGATGATAGATACATGCTTAC	AGATCAATACAGACAGACAGACAGGTGGATAGATAGATGATAGATAGATAGATAGATAGATAGATAGATAGATAGATAGATATCATTGAAAGACAAAACAGAGATGGATGATAGATACATGCTTAC
D16S539	14	[GATA]14		10	1	5	3	1	0.0142653	0.0060241	0.030303	0.0182927	0.00485437	AGATCAATACAGACAGACAGACAGGTG	[GATA][GATA][GATA][GATA][GATA][GATA][GATA][GATA][GATA][GATA][GATA][GATA][GATA][GATA]	TCATTGAAAGACAAAACAGAGATGGATGATAGATACATGCTTAC	AGATCAATACAGACAGACAGACAGGTGGATAGATAGATAGATAGATAGATAGATAGATAGATAGATAGATAGATAGATAGATATCATTGAAAGACAAAACAGAGATGGATGATAGATACATGCTTAC
D16S539	15	[GATA]15		2	1	-	1	-	0.00285307	0.0060241	-	0.00609756	-	AGATCAATACAGACAGACAGACAGGTG	[GATA][GATA][GATA][GATA][GATA][GATA][GATA][GATA][GATA][GATA][GATA][GATA][GATA][GATA][GATA]	TCATTGAAAGACAAAACAGAGATGGATGATAGATACATGCTTAC	AGATCAATACAGACAGACAGACAGGTGGATAGATAGATAGATAGATAGATAGATAGATAGATAGATAGATAGATAGATAGATAGATATCATTGAAAGACAAAACAGAGATGGATGATAGATACATGCTTAC
D16S539				701	166	165	164	206	1	1	1	1	1
D18S51	10	[AGAA]10		2	-	-	1	1	0.00284495	-	-	0.00609756	0.00485437	GTGACAAATTGAGACCTTGTCTC	[AGAA][AGAA][AGAA][AGAA][AGAA][AGAA][AGAA][AGAA][AGAA][AGAA]	AAAGAGAGAGGAAAGAAA	GTGACAAATTGAGACCTTGTCTCAGAAAGAAAGAAAGAAAGAAAGAAAGAAAGAAAGAAAGAAAAAGAGAGAGGAAAGAAA
D18S51	11	[AGAA]11		5	-	4	1	-	0.00711238	-	0.0239521	0.00609756	-	GTGACAAATTGAGACCTTGTCTC	[AGAA][AGAA][AGAA][AGAA][AGAA][AGAA][AGAA][AGAA][AGAA][AGAA][AGAA]	AAAGAGAGAGGAAAGAAA	GTGACAAATTGAGACCTTGTCTCAGAAAGAAAGAAAGAAAGAAAGAAAGAAAGAAAGAAAGAAAGAAAAAGAGAGAGGAAAGAAA
D18S51	12	[AGAA]12		57	6	23	18	10	0.0810811	0.0361446	0.137725	0.109756	0.0485437	GTGACAAATTGAGACCTTGTCTC	[AGAA][AGAA][AGAA][AGAA][AGAA][AGAA][AGAA][AGAA][AGAA][AGAA][AGAA][AGAA]	AAAGAGAGAGGAAAGAAA	GTGACAAATTGAGACCTTGTCTCAGAAAGAAAGAAAGAAAGAAAGAAAGAAAGAAAGAAAGAAAGAAAGAAAAAGAGAGAGGAAAGAAA
D18S51	13	[AGAA]13		98	9	23	23	43	0.139403	0.0542169	0.137725	0.140244	0.208738	GTGACAAATTGAGACCTTGTCTC	[AGAA][AGAA][AGAA][AGAA][AGAA][AGAA][AGAA][AGAA][AGAA][AGAA][AGAA][AGAA][AGAA]	AAAGAGAGAGGAAAGAAA	GTGACAAATTGAGACCTTGTCTCAGAAAGAAAGAAAGAAAGAAAGAAAGAAAGAAAGAAAGAAAGAAAGAAAGAAAAAGAGAGAGGAAAGAAA
D18S51	13.2	[AGAA]13 AG	rs535823682 (A>G)	1	1	-	-	-	0.00142248	0.0060241	-	-	-	GTGACAAATTGAGACCTTGTCTC	[AGAA][AGAA][AGAA][AGAA][AGAA][AGAA][AGAA][AGAA][AGAA][AGAA][AGAA][AGAA][AGAA]AG	AGAGAGAGAGGAAAGAAA	GTGACAAATTGAGACCTTGTCTCAGAAAGAAAGAAAGAAAGAAAGAAAGAAAGAAAGAAAGAAAGAAAGAAAGAAAGAGAGAGAGAGGAAAGAAA
D18S51	14	[AGAA]14		113	15	30	25	43	0.16074	0.0903614	0.179641	0.152439	0.208738	GTGACAAATTGAGACCTTGTCTC	[AGAA][AGAA][AGAA][AGAA][AGAA][AGAA][AGAA][AGAA][AGAA][AGAA][AGAA][AGAA][AGAA][AGAA]	AAAGAGAGAGGAAAGAAA	GTGACAAATTGAGACCTTGTCTCAGAAAGAAAGAAAGAAAGAAAGAAAGAAAGAAAGAAAGAAAGAAAGAAAGAAAGAAAAAGAGAGAGGAAAGAAA
D18S51	14	AGAA AGCA [AGAA]12		2	-	1	1	-	0.00284495	-	0.00598802	0.00609756	-	GTGACAAATTGAGACCTTGTCTC	[AGAA][AGCA][AGAA][AGAA][AGAA][AGAA][AGAA][AGAA][AGAA][AGAA][AGAA][AGAA][AGAA][AGAA]	AAAGAGAGAGGAAAGAAA	GTGACAAATTGAGACCTTGTCTCAGAAAGCAAGAAAGAAAGAAAGAAAGAAAGAAAGAAAGAAAGAAAGAAAGAAAGAAAAAGAGAGAGGAAAGAAA
D18S51	14.2	[AGAA]14 AG	rs535823682 (A>G)	1	1	-	-	-	0.00142248	0.0060241	-	-	-	GTGACAAATTGAGACCTTGTCTC	[AGAA][AGAA][AGAA][AGAA][AGAA][AGAA][AGAA][AGAA][AGAA][AGAA][AGAA][AGAA][AGAA][AGAA]AG	AGAGAGAGAGGAAAGAAA	GTGACAAATTGAGACCTTGTCTCAGAAAGAAAGAAAGAAAGAAAGAAAGAAAGAAAGAAAGAAAGAAAGAAAGAAAGAAAGAGAGAGAGAGGAAAGAAA
D18S51	15	[AGAA]15		87	21	19	20	27	0.123755	0.126506	0.113772	0.121951	0.131068	GTGACAAATTGAGACCTTGTCTC	[AGAA][AGAA][AGAA][AGAA][AGAA][AGAA][AGAA][AGAA][AGAA][AGAA][AGAA][AGAA][AGAA][AGAA][AGAA]	AAAGAGAGAGGAAAGAAA	GTGACAAATTGAGACCTTGTCTCAGAAAGAAAGAAAGAAAGAAAGAAAGAAAGAAAGAAAGAAAGAAAGAAAGAAAGAAAGAAAAAGAGAGAGGAAAGAAA
D18S51	15	AGAA AGCA [AGAA]13		1	-	1	-	-	0.00142248	-	0.00598802	-	-	GTGACAAATTGAGACCTTGTCTC	[AGAA][AGCA][AGAA][AGAA][AGAA][AGAA][AGAA][AGAA][AGAA][AGAA][AGAA][AGAA][AGAA][AGAA][AGAA]	AAAGAGAGAGGAAAGAAA	GTGACAAATTGAGACCTTGTCTCAGAAAGCAAGAAAGAAAGAAAGAAAGAAAGAAAGAAAGAAAGAAAGAAAGAAAGAAAGAAAAAGAGAGAGGAAAGAAA
D18S51	16	[AGAA]16		106	35	21	20	30	0.150782	0.210843	0.125749	0.121951	0.145631	GTGACAAATTGAGACCTTGTCTC	[AGAA][AGAA][AGAA][AGAA][AGAA][AGAA][AGAA][AGAA][AGAA][AGAA][AGAA][AGAA][AGAA][AGAA][AGAA][AGAA]	AAAGAGAGAGGAAAGAAA	GTGACAAATTGAGACCTTGTCTCAGAAAGAAAGAAAGAAAGAAAGAAAGAAAGAAAGAAAGAAAGAAAGAAAGAAAGAAAGAAAGAAAAAGAGAGAGGAAAGAAA
D18S51	17	[AGAA]17		91	29	23	21	18	0.129445	0.174699	0.137725	0.128049	0.0873786	GTGACAAATTGAGACCTTGTCTC	[AGAA][AGAA][AGAA][AGAA][AGAA][AGAA][AGAA][AGAA][AGAA][AGAA][AGAA][AGAA][AGAA][AGAA][AGAA][AGAA][AGAA]	AAAGAGAGAGGAAAGAAA	GTGACAAATTGAGACCTTGTCTCAGAAAGAAAGAAAGAAAGAAAGAAAGAAAGAAAGAAAGAAAGAAAGAAAGAAAGAAAGAAAGAAAGAAAAAGAGAGAGGAAAGAAA
D18S51	17	[AGAA]14 AGAT [AGAA]2		1	1	-	-	-	0.00142248	0.0060241	-	-	-	GTGACAAATTGAGACCTTGTCTC	[AGAA][AGAA][AGAA][AGAA][AGAA][AGAA][AGAA][AGAA][AGAA][AGAA][AGAA][AGAA][AGAA][AGAA][AGAT][AGAA][AGAA]	AAAGAGAGAGGAAAGAAA	GTGACAAATTGAGACCTTGTCTCAGAAAGAAAGAAAGAAAGAAAGAAAGAAAGAAAGAAAGAAAGAAAGAAAGAAAGAAAGATAGAAAGAAAAAGAGAGAGGAAAGAAA
D18S51	18	[AGAA]18		55	23	9	11	12	0.0782361	0.138554	0.0538922	0.0670732	0.0582524	GTGACAAATTGAGACCTTGTCTC	[AGAA][AGAA][AGAA][AGAA][AGAA][AGAA][AGAA][AGAA][AGAA][AGAA][AGAA][AGAA][AGAA][AGAA][AGAA][AGAA][AGAA][AGAA]	AAAGAGAGAGGAAAGAAA	GTGACAAATTGAGACCTTGTCTCAGAAAGAAAGAAAGAAAGAAAGAAAGAAAGAAAGAAAGAAAGAAAGAAAGAAAGAAAGAAAGAAAGAAAGAAAAAGAGAGAGGAAAGAAA
D18S51	18	[AGAA]18	rs535823682 (A>G)	1	-	-	1	-	0.00142248	-	-	0.00609756	-	GTGACAAATTGAGACCTTGTCTC	[AGAA][AGAA][AGAA][AGAA][AGAA][AGAA][AGAA][AGAA][AGAA][AGAA][AGAA][AGAA][AGAA][AGAA][AGAA][AGAA][AGAA][AGAA]	AGAGAGAGAGGAAAGAAA	GTGACAAATTGAGACCTTGTCTCAGAAAGAAAGAAAGAAAGAAAGAAAGAAAGAAAGAAAGAAAGAAAGAAAGAAAGAAAGAAAGAAAGAAAGAAAGAGAGAGAGGAAAGAAA
D18S51	19	[AGAA]19		39	10	5	12	12	0.0554765	0.060241	0.0299401	0.0731707	0.0582524	GTGACAAATTGAGACCTTGTCTC	[AGAA][AGAA][AGAA][AGAA][AGAA][AGAA][AGAA][AGAA][AGAA][AGAA][AGAA][AGAA][AGAA][AGAA][AGAA][AGAA][AGAA][AGAA][AGAA]	AAAGAGAGAGGAAAGAAA	GTGACAAATTGAGACCTTGTCTCAGAAAGAAAGAAAGAAAGAAAGAAAGAAAGAAAGAAAGAAAGAAAGAAAGAAAGAAAGAAAGAAAGAAAGAAAGAAAAAGAGAGAGGAAAGAAA
D18S51	20	[AGAA]20		16	7	5	1	3	0.0227596	0.0421687	0.0299401	0.00609756	0.0145631	GTGACAAATTGAGACCTTGTCTC	[AGAA][AGAA][AGAA][AGAA][AGAA][AGAA][AGAA][AGAA][AGAA][AGAA][AGAA][AGAA][AGAA][AGAA][AGAA][AGAA][AGAA][AGAA][AGAA][AGAA]	AAAGAGAGAGGAAAGAAA	GTGACAAATTGAGACCTTGTCTCAGAAAGAAAGAAAGAAAGAAAGAAAGAAAGAAAGAAAGAAAGAAAGAAAGAAAGAAAGAAAGAAAGAAAGAAAGAAAGAAAAAGAGAGAGGAAAGAAA
D18S51	20	[AGAA]20	rs535823682 (A>G)	1	-	-	1	-	0.00142248	-	-	0.00609756	-	GTGACAAATTGAGACCTTGTCTC	[AGAA][AGAA][AGAA][AGAA][AGAA][AGAA][AGAA][AGAA][AGAA][AGAA][AGAA][AGAA][AGAA][AGAA][AGAA][AGAA][AGAA][AGAA][AGAA][AGAA]	AGAGAGAGAGGAAAGAAA	GTGACAAATTGAGACCTTGTCTCAGAAAGAAAGAAAGAAAGAAAGAAAGAAAGAAAGAAAGAAAGAAAGAAAGAAAGAAAGAAAGAAAGAAAGAAAGAAAGAAAGAGAGAGAGGAAAGAAA
D18S51	21	[AGAA]21		17	6	3	6	2	0.0241821	0.0361446	0.0179641	0.0365854	0.00970874	GTGACAAATTGAGACCTTGTCTC	[AGAA][AGAA][AGAA][AGAA][AGAA][AGAA][AGAA][AGAA][AGAA][AGAA][AGAA][AGAA][AGAA][AGAA][AGAA][AGAA][AGAA][AGAA][AGAA][AGAA][AGAA]	AAAGAGAGAGGAAAGAAA	GTGACAAATTGAGACCTTGTCTCAGAAAGAAAGAAAGAAAGAAAGAAAGAAAGAAAGAAAGAAAGAAAGAAAGAAAGAAAGAAAGAAAGAAAGAAAGAAAGAAAGAAAAAGAGAGAGGAAAGAAA
D18S51	22	[AGAA]22		3	1	-	-	2	0.00426743	0.0060241	-	-	0.00970874	GTGACAAATTGAGACCTTGTCTC	[AGAA][AGAA][AGAA][AGAA][AGAA][AGAA][AGAA][AGAA][AGAA][AGAA][AGAA][AGAA][AGAA][AGAA][AGAA][AGAA][AGAA][AGAA][AGAA][AGAA][AGAA][AGAA]	AAAGAGAGAGGAAAGAAA	GTGACAAATTGAGACCTTGTCTCAGAAAGAAAGAAAGAAAGAAAGAAAGAAAGAAAGAAAGAAAGAAAGAAAGAAAGAAAGAAAGAAAGAAAGAAAGAAAGAAAGAAAGAAAAAGAGAGAGGAAAGAAA
D18S51	23	[AGAA]23		3	1	-	2	-	0.00426743	0.0060241	-	0.0121951	-	GTGACAAATTGAGACCTTGTCTC	[AGAA][AGAA][AGAA][AGAA][AGAA][AGAA][AGAA][AGAA][AGAA][AGAA][AGAA][AGAA][AGAA][AGAA][AGAA][AGAA][AGAA][AGAA][AGAA][AGAA][AGAA][AGAA][AGAA]	AAAGAGAGAGGAAAGAAA	GTGACAAATTGAGACCTTGTCTCAGAAAGAAAGAAAGAAAGAAAGAAAGAAAGAAAGAAAGAAAGAAAGAAAGAAAGAAAGAAAGAAAGAAAGAAAGAAAGAAAGAAAGAAAGAAAAAGAGAGAGGAAAGAAA
D18S51	25	[AGAA]25		2	-	-	-	2	0.00284495	-	-	-	0.00970874	GTGACAAATTGAGACCTTGTCTC	[AGAA][AGAA][AGAA][AGAA][AGAA][AGAA][AGAA][AGAA][AGAA][AGAA][AGAA][AGAA][AGAA][AGAA][AGAA][AGAA][AGAA][AGAA][AGAA][AGAA][AGAA][AGAA][AGAA][AGAA][AGAA]	AAAGAGAGAGGAAAGAAA	GTGACAAATTGAGACCTTGTCTCAGAAAGAAAGAAAGAAAGAAAGAAAGAAAGAAAGAAAGAAAGAAAGAAAGAAAGAAAGAAAGAAAGAAAGAAAGAAAGAAAGAAAGAAAGAAAGAAAGAAAAAGAGAGAGGAAAGAAA
D18S51	27	[AGAA]27		1	-	-	-	1	0.00142248	-	-	-	0.00485437	GTGACAAATTGAGACCTTGTCTC	[AGAA][AGAA][AGAA][AGAA][AGAA][AGAA][AGAA][AGAA][AGAA][AGAA][AGAA][AGAA][AGAA][AGAA][AGAA][AGAA][AGAA][AGAA][AGAA][AGAA][AGAA][AGAA][AGAA][AGAA][AGAA][AGAA][AGAA]	AAAGAGAGAGGAAAGAAA	GTGACAAATTGAGACCTTGTCTCAGAAAGAAAGAAAGAAAGAAAGAAAGAAAGAAAGAAAGAAAGAAAGAAAGAAAGAAAGAAAGAAAGAAAGAAAGAAAGAAAGAAAGAAAGAAAGAAAGAAAGAAAGAAAAAGAGAGAGGAAAGAAA
D18S51				703	166	167	164	206	1	1	1	1	1
D19S433	10	[CCTT]8 ccta CCTT cttt CCTT		2	2	-	-	-	0.00285714	0.0120482	-	-	-	T	[CCTT][CCTT][CCTT][CCTT][CCTT][CCTT][CCTT][CCTT]ccta[CCTT]cttt[CCTT]	CAACAGAATCTTATTCTGTTGCCCAGGCTGGAGTGCAG	TCCTTCCTTCCTTCCTTCCTTCCTTCCTTCCTTCCTACCTTCTTTCCTTCAACAGAATCTTATTCTGTTGCCCAGGCTGGAGTGCAG
D19S433	11	[CCTT]9 ccta CCTT cttt CCTT		8	8	-	-	-	0.0114286	0.0481928	-	-	-	T	[CCTT][CCTT][CCTT][CCTT][CCTT][CCTT][CCTT][CCTT][CCTT]ccta[CCTT]cttt[CCTT]	CAACAGAATCTTATTCTGTTGCCCAGGCTGGAGTGCAG	TCCTTCCTTCCTTCCTTCCTTCCTTCCTTCCTTCCTTCCTACCTTCTTTCCTTCAACAGAATCTTATTCTGTTGCCCAGGCTGGAGTGCAG
D19S433	12	[CCTT]10 ccta CCTT cttt CCTT		50	14	14	11	11	0.0714286	0.0843373	0.0853659	0.0670732	0.0533981	T	[CCTT][CCTT][CCTT][CCTT][CCTT][CCTT][CCTT][CCTT][CCTT][CCTT]ccta[CCTT]cttt[CCTT]	CAACAGAATCTTATTCTGTTGCCCAGGCTGGAGTGCAG	TCCTTCCTTCCTTCCTTCCTTCCTTCCTTCCTTCCTTCCTTCCTACCTTCTTTCCTTCAACAGAATCTTATTCTGTTGCCCAGGCTGGAGTGCAG
D19S433	12.2	[CCTT]4 CCCT [CCTT]6 ccta CCTT tt CCTT		2	2	-	-	-	0.00285714	0.0120482	-	-	-	T	[CCTT][CCTT][CCTT][CCTT][CCCT][CCTT][CCTT][CCTT][CCTT][CCTT][CCTT]ccta[CCTT]tt[CCTT]	CAACAGAATCTTATTCTGTTGCCCAGGCTGGAGTGCAG	TCCTTCCTTCCTTCCTTCCCTCCTTCCTTCCTTCCTTCCTTCCTTCCTACCTTTTCCTTCAACAGAATCTTATTCTGTTGCCCAGGCTGGAGTGCAG
D19S433	12.2	[CCTT]11 ccta CCTT tt CCTT		7	5	-	1	1	0.01	0.0301205	-	0.00609756	0.00485437	T	[CCTT][CCTT][CCTT][CCTT][CCTT][CCTT][CCTT][CCTT][CCTT][CCTT][CCTT]ccta[CCTT]tt[CCTT]	CAACAGAATCTTATTCTGTTGCCCAGGCTGGAGTGCAG	TCCTTCCTTCCTTCCTTCCTTCCTTCCTTCCTTCCTTCCTTCCTTCCTACCTTTTCCTTCAACAGAATCTTATTCTGTTGCCCAGGCTGGAGTGCAG
D19S433	13	[CCTT]11 ccta CCTT cttt CCTT		172	44	39	28	61	0.245714	0.26506	0.237805	0.170732	0.296117	T	[CCTT][CCTT][CCTT][CCTT][CCTT][CCTT][CCTT][CCTT][CCTT][CCTT][CCTT]ccta[CCTT]cttt[CCTT]	CAACAGAATCTTATTCTGTTGCCCAGGCTGGAGTGCAG	TCCTTCCTTCCTTCCTTCCTTCCTTCCTTCCTTCCTTCCTTCCTTCCTACCTTCTTTCCTTCAACAGAATCTTATTCTGTTGCCCAGGCTGGAGTGCAG
D19S433	13	[CCTT]11 cctt CCTT cttt CCTT		1	-	-	1	-	0.00142857	-	-	0.00609756	-	T	[CCTT][CCTT][CCTT][CCTT][CCTT][CCTT][CCTT][CCTT][CCTT][CCTT][CCTT]cctt[CCTT]cttt[CCTT]	CAACAGAATCTTATTCTGTTGCCCAGGCTGGAGTGCAG	TCCTTCCTTCCTTCCTTCCTTCCTTCCTTCCTTCCTTCCTTCCTTCCTTCCTTCTTTCCTTCAACAGAATCTTATTCTGTTGCCCAGGCTGGAGTGCAG
D19S433	13.2	[CCTT]12 ccta CCTT tt CCTT		35	10	-	20	5	0.05	0.060241	-	0.121951	0.0242718	T	[CCTT][CCTT][CCTT][CCTT][CCTT][CCTT][CCTT][CCTT][CCTT][CCTT][CCTT][CCTT]ccta[CCTT]tt[CCTT]	CAACAGAATCTTATTCTGTTGCCCAGGCTGGAGTGCAG	TCCTTCCTTCCTTCCTTCCTTCCTTCCTTCCTTCCTTCCTTCCTTCCTTCCTACCTTTTCCTTCAACAGAATCTTATTCTGTTGCCCAGGCTGGAGTGCAG
D19S433	14	[CCTT]12 ccta CCTT cttt CCTT		203	42	57	46	58	0.29	0.253012	0.347561	0.280488	0.281553	T	[CCTT][CCTT][CCTT][CCTT][CCTT][CCTT][CCTT][CCTT][CCTT][CCTT][CCTT][CCTT]ccta[CCTT]cttt[CCTT]	CAACAGAATCTTATTCTGTTGCCCAGGCTGGAGTGCAG	TCCTTCCTTCCTTCCTTCCTTCCTTCCTTCCTTCCTTCCTTCCTTCCTTCCTACCTTCTTTCCTTCAACAGAATCTTATTCTGTTGCCCAGGCTGGAGTGCAG
D19S433	14.2	[CCTT]13 ccta CCTT tt CCTT		32	3	2	11	16	0.0457143	0.0180723	0.0121951	0.0670732	0.0776699	T	[CCTT][CCTT][CCTT][CCTT][CCTT][CCTT][CCTT][CCTT][CCTT][CCTT][CCTT][CCTT][CCTT]ccta[CCTT]tt[CCTT]	CAACAGAATCTTATTCTGTTGCCCAGGCTGGAGTGCAG	TCCTTCCTTCCTTCCTTCCTTCCTTCCTTCCTTCCTTCCTTCCTTCCTTCCTTCCTACCTTTTCCTTCAACAGAATCTTATTCTGTTGCCCAGGCTGGAGTGCAG
D19S433	15	[CCTT]13 ccta CCTT cttt CCTT		69	14	29	19	7	0.0985714	0.0843373	0.176829	0.115854	0.0339806	T	[CCTT][CCTT][CCTT][CCTT][CCTT][CCTT][CCTT][CCTT][CCTT][CCTT][CCTT][CCTT][CCTT]ccta[CCTT]cttt[CCTT]	CAACAGAATCTTATTCTGTTGCCCAGGCTGGAGTGCAG	TCCTTCCTTCCTTCCTTCCTTCCTTCCTTCCTTCCTTCCTTCCTTCCTTCCTTCCTACCTTCTTTCCTTCAACAGAATCTTATTCTGTTGCCCAGGCTGGAGTGCAG
D19S433	15.2	[CCTT]14 ccta CCTT tt CCTT		67	8	6	19	34	0.0957143	0.0481928	0.0365854	0.115854	0.165049	T	[CCTT][CCTT][CCTT][CCTT][CCTT][CCTT][CCTT][CCTT][CCTT][CCTT][CCTT][CCTT][CCTT][CCTT]ccta[CCTT]tt[CCTT]	CAACAGAATCTTATTCTGTTGCCCAGGCTGGAGTGCAG	TCCTTCCTTCCTTCCTTCCTTCCTTCCTTCCTTCCTTCCTTCCTTCCTTCCTTCCTTCCTACCTTTTCCTTCAACAGAATCTTATTCTGTTGCCCAGGCTGGAGTGCAG
D19S433	16	[CCTT]14 ccta CCTT cttt CCTT		19	4	11	3	1	0.0271429	0.0240964	0.0670732	0.0182927	0.00485437	T	[CCTT][CCTT][CCTT][CCTT][CCTT][CCTT][CCTT][CCTT][CCTT][CCTT][CCTT][CCTT][CCTT][CCTT]ccta[CCTT]cttt[CCTT]	CAACAGAATCTTATTCTGTTGCCCAGGCTGGAGTGCAG	TCCTTCCTTCCTTCCTTCCTTCCTTCCTTCCTTCCTTCCTTCCTTCCTTCCTTCCTTCCTACCTTCTTTCCTTCAACAGAATCTTATTCTGTTGCCCAGGCTGGAGTGCAG
D19S433	16.2	[CCTT]15 ccta CCTT tt CCTT		24	7	3	4	10	0.0342857	0.0421687	0.0182927	0.0243902	0.0485437	T	[CCTT][CCTT][CCTT][CCTT][CCTT][CCTT][CCTT][CCTT][CCTT][CCTT][CCTT][CCTT][CCTT][CCTT][CCTT]ccta[CCTT]tt[CCTT]	CAACAGAATCTTATTCTGTTGCCCAGGCTGGAGTGCAG	TCCTTCCTTCCTTCCTTCCTTCCTTCCTTCCTTCCTTCCTTCCTTCCTTCCTTCCTTCCTTCCTACCTTTTCCTTCAACAGAATCTTATTCTGTTGCCCAGGCTGGAGTGCAG
D19S433	17	[CCTT]15 ccta CCTT cttt CCTT		3	1	2	-	-	0.00428571	0.0060241	0.0121951	-	-	T	[CCTT][CCTT][CCTT][CCTT][CCTT][CCTT][CCTT][CCTT][CCTT][CCTT][CCTT][CCTT][CCTT][CCTT][CCTT]ccta[CCTT]cttt[CCTT]	CAACAGAATCTTATTCTGTTGCCCAGGCTGGAGTGCAG	TCCTTCCTTCCTTCCTTCCTTCCTTCCTTCCTTCCTTCCTTCCTTCCTTCCTTCCTTCCTTCCTACCTTCTTTCCTTCAACAGAATCTTATTCTGTTGCCCAGGCTGGAGTGCAG
D19S433	17.2	[CCTT]16 ccta CCTT tt CCTT		6	2	1	1	2	0.00857143	0.0120482	0.00609756	0.00609756	0.00970874	T	[CCTT][CCTT][CCTT][CCTT][CCTT][CCTT][CCTT][CCTT][CCTT][CCTT][CCTT][CCTT][CCTT][CCTT][CCTT][CCTT]ccta[CCTT]tt[CCTT]	CAACAGAATCTTATTCTGTTGCCCAGGCTGGAGTGCAG	TCCTTCCTTCCTTCCTTCCTTCCTTCCTTCCTTCCTTCCTTCCTTCCTTCCTTCCTTCCTTCCTTCCTACCTTTTCCTTCAACAGAATCTTATTCTGTTGCCCAGGCTGGAGTGCAG
D19S433				700	166	164	164	206	1	1	1	1	1
D21S11	25	[TCTA]5 [TCTG]5 [TCTA]3 ta [TCTA]3 tca [TCTA]2 tccata [TCTA]7		1	1	-	-	-	0.00142857	0.0060241	-	-	-	T	[TCTA][TCTA][TCTA][TCTA][TCTA][TCTG][TCTG][TCTG][TCTG][TCTG][TCTA][TCTA][TCTA]ta[TCTA][TCTA][TCTA]tca[TCTA][TCTA]tccata[TCTA][TCTA][TCTA][TCTA][TCTA][TCTA][TCTA]	TCGTCTATCT	TTCTATCTATCTATCTATCTATCTGTCTGTCTGTCTGTCTGTCTATCTATCTATATCTATCTATCTATCATCTATCTATCCATATCTATCTATCTATCTATCTATCTATCTATCGTCTATCT
D21S11	25.2	[TCTA]5 [TCTG]6 [TCTA]3 tca [TCTA]2 tccata [TCTA]10		2	1	1	-	-	0.00285714	0.0060241	0.00609756	-	-	T	[TCTA][TCTA][TCTA][TCTA][TCTA][TCTG][TCTG][TCTG][TCTG][TCTG][TCTG][TCTA][TCTA][TCTA]tca[TCTA][TCTA]tccata[TCTA][TCTA][TCTA][TCTA][TCTA][TCTA][TCTA][TCTA][TCTA][TCTA]	TCGTCTATCT	TTCTATCTATCTATCTATCTATCTGTCTGTCTGTCTGTCTGTCTGTCTATCTATCTATCATCTATCTATCCATATCTATCTATCTATCTATCTATCTATCTATCTATCTATCTATCGTCTATCT
D21S11	27	[TCTA]6 [TCTG]5 [TCTA]3 ta [TCTA]3 tca [TCTA]2 tccata [TCTA]8		1	-	1	-	-	0.00142857	-	0.00609756	-	-	T	[TCTA][TCTA][TCTA][TCTA][TCTA][TCTA][TCTG][TCTG][TCTG][TCTG][TCTG][TCTA][TCTA][TCTA]ta[TCTA][TCTA][TCTA]tca[TCTA][TCTA]tccata[TCTA][TCTA][TCTA][TCTA][TCTA][TCTA][TCTA][TCTA]	TCGTCTATCT	TTCTATCTATCTATCTATCTATCTATCTGTCTGTCTGTCTGTCTGTCTATCTATCTATATCTATCTATCTATCATCTATCTATCCATATCTATCTATCTATCTATCTATCTATCTATCTATCGTCTATCT
D21S11	27	[TCTA]5 [TCTG]5 [TCTA]3 ta [TCTA]3 tca [TCTA]2 tccata [TCTA]9		5	4	-	1	-	0.00714286	0.0240964	-	0.00609756	-	T	[TCTA][TCTA][TCTA][TCTA][TCTA][TCTG][TCTG][TCTG][TCTG][TCTG][TCTA][TCTA][TCTA]ta[TCTA][TCTA][TCTA]tca[TCTA][TCTA]tccata[TCTA][TCTA][TCTA][TCTA][TCTA][TCTA][TCTA][TCTA][TCTA]	TCGTCTATCT	TTCTATCTATCTATCTATCTATCTGTCTGTCTGTCTGTCTGTCTATCTATCTATATCTATCTATCTATCATCTATCTATCCATATCTATCTATCTATCTATCTATCTATCTATCTATCTATCGTCTATCT
D21S11	27	[TCTA]4 [TCTG]6 [TCTA]3 ta [TCTA]3 tca [TCTA]2 tccata [TCTA]9		10	4	4	2	-	0.0142857	0.0240964	0.0243902	0.0121951	-	T	[TCTA][TCTA][TCTA][TCTA][TCTG][TCTG][TCTG][TCTG][TCTG][TCTG][TCTA][TCTA][TCTA]ta[TCTA][TCTA][TCTA]tca[TCTA][TCTA]tccata[TCTA][TCTA][TCTA][TCTA][TCTA][TCTA][TCTA][TCTA][TCTA]	TCGTCTATCT	TTCTATCTATCTATCTATCTGTCTGTCTGTCTGTCTGTCTGTCTATCTATCTATATCTATCTATCTATCATCTATCTATCCATATCTATCTATCTATCTATCTATCTATCTATCTATCTATCGTCTATCT
D21S11	27	[TCTA]4 [TCTG]6 [TCTA]3 ta [TCTA]2 tca [TCTA]2 tccata [TCTA]10		1	1	-	-	-	0.00142857	0.0060241	-	-	-	T	[TCTA][TCTA][TCTA][TCTA][TCTG][TCTG][TCTG][TCTG][TCTG][TCTG][TCTA][TCTA][TCTA]ta[TCTA][TCTA]tca[TCTA][TCTA]tccata[TCTA][TCTA][TCTA][TCTA][TCTA][TCTA][TCTA][TCTA][TCTA][TCTA]	TCGTCTATCT	TTCTATCTATCTATCTATCTGTCTGTCTGTCTGTCTGTCTGTCTATCTATCTATATCTATCTATCATCTATCTATCCATATCTATCTATCTATCTATCTATCTATCTATCTATCTATCTATCGTCTATCT
D21S11	28	[TCTA]6 [TCTG]5 [TCTA]3 ta [TCTA]3 tca [TCTA]2 tccata [TCTA]9		2	-	-	-	2	0.00285714	-	-	-	0.00970874	T	[TCTA][TCTA][TCTA][TCTA][TCTA][TCTA][TCTG][TCTG][TCTG][TCTG][TCTG][TCTA][TCTA][TCTA]ta[TCTA][TCTA][TCTA]tca[TCTA][TCTA]tccata[TCTA][TCTA][TCTA][TCTA][TCTA][TCTA][TCTA][TCTA][TCTA]	TCGTCTATCT	TTCTATCTATCTATCTATCTATCTATCTGTCTGTCTGTCTGTCTGTCTATCTATCTATATCTATCTATCTATCATCTATCTATCCATATCTATCTATCTATCTATCTATCTATCTATCTATCTATCGTCTATCT
D21S11	28	[TCTA]5 [TCTG]5 [TCTA]3 ta [TCTA]3 tca [TCTA]2 tccata [TCTA]10		3	3	-	-	-	0.00428571	0.0180723	-	-	-	T	[TCTA][TCTA][TCTA][TCTA][TCTA][TCTG][TCTG][TCTG][TCTG][TCTG][TCTA][TCTA][TCTA]ta[TCTA][TCTA][TCTA]tca[TCTA][TCTA]tccata[TCTA][TCTA][TCTA][TCTA][TCTA][TCTA][TCTA][TCTA][TCTA][TCTA]	TCGTCTATCT	TTCTATCTATCTATCTATCTATCTGTCTGTCTGTCTGTCTGTCTATCTATCTATATCTATCTATCTATCATCTATCTATCCATATCTATCTATCTATCTATCTATCTATCTATCTATCTATCTATCGTCTATCT
D21S11	28	[TCTA]5 [TCTG]5 [TCTA]3 ta [TCTA]2 tca [TCTA]2 tccata [TCTA]11		2	-	-	-	2	0.00285714	-	-	-	0.00970874	T	[TCTA][TCTA][TCTA][TCTA][TCTA][TCTG][TCTG][TCTG][TCTG][TCTG][TCTA][TCTA][TCTA]ta[TCTA][TCTA]tca[TCTA][TCTA]tccata[TCTA][TCTA][TCTA][TCTA][TCTA][TCTA][TCTA][TCTA][TCTA][TCTA][TCTA]	TCGTCTATCT	TTCTATCTATCTATCTATCTATCTGTCTGTCTGTCTGTCTGTCTATCTATCTATATCTATCTATCATCTATCTATCCATATCTATCTATCTATCTATCTATCTATCTATCTATCTATCTATCTATCGTCTATCT
D21S11	28	[TCTA]5 [TCTG]6 [TCTA]3 ta [TCTA]3 tca [TCTA]2 tccata [TCTA]9		7	3	-	2	2	0.01	0.0180723	-	0.0121951	0.00970874	T	[TCTA][TCTA][TCTA][TCTA][TCTA][TCTG][TCTG][TCTG][TCTG][TCTG][TCTG][TCTA][TCTA][TCTA]ta[TCTA][TCTA][TCTA]tca[TCTA][TCTA]tccata[TCTA][TCTA][TCTA][TCTA][TCTA][TCTA][TCTA][TCTA][TCTA]	TCGTCTATCT	TTCTATCTATCTATCTATCTATCTGTCTGTCTGTCTGTCTGTCTGTCTATCTATCTATATCTATCTATCTATCATCTATCTATCCATATCTATCTATCTATCTATCTATCTATCTATCTATCTATCGTCTATCT
D21S11	28	[TCTA]5 [TCTG]6 [TCTA]3 ta [TCTA]2 tca [TCTA]2 tccata [TCTA]10		1	-	-	-	1	0.00142857	-	-	-	0.00485437	T	[TCTA][TCTA][TCTA][TCTA][TCTA][TCTG][TCTG][TCTG][TCTG][TCTG][TCTG][TCTA][TCTA][TCTA]ta[TCTA][TCTA]tca[TCTA][TCTA]tccata[TCTA][TCTA][TCTA][TCTA][TCTA][TCTA][TCTA][TCTA][TCTA][TCTA]	TCGTCTATCT	TTCTATCTATCTATCTATCTATCTGTCTGTCTGTCTGTCTGTCTGTCTATCTATCTATATCTATCTATCATCTATCTATCCATATCTATCTATCTATCTATCTATCTATCTATCTATCTATCTATCGTCTATCT
D21S11	28	[TCTA]4 [TCTG]6 [TCTA]3 ta [TCTA]3 tca [TCTA]2 tccata [TCTA]10		82	37	26	15	4	0.117143	0.222892	0.158537	0.0914634	0.0194175	T	[TCTA][TCTA][TCTA][TCTA][TCTG][TCTG][TCTG][TCTG][TCTG][TCTG][TCTA][TCTA][TCTA]ta[TCTA][TCTA][TCTA]tca[TCTA][TCTA]tccata[TCTA][TCTA][TCTA][TCTA][TCTA][TCTA][TCTA][TCTA][TCTA][TCTA]	TCGTCTATCT	TTCTATCTATCTATCTATCTGTCTGTCTGTCTGTCTGTCTGTCTATCTATCTATATCTATCTATCTATCATCTATCTATCCATATCTATCTATCTATCTATCTATCTATCTATCTATCTATCTATCGTCTATCT
D21S11	29	[TCTA]6 [TCTG]5 [TCTA]3 ta [TCTA]3 tca [TCTA]2 tccata [TCTA]10		36	1	12	2	21	0.0514286	0.0060241	0.0731707	0.0121951	0.101942	T	[TCTA][TCTA][TCTA][TCTA][TCTA][TCTA][TCTG][TCTG][TCTG][TCTG][TCTG][TCTA][TCTA][TCTA]ta[TCTA][TCTA][TCTA]tca[TCTA][TCTA]tccata[TCTA][TCTA][TCTA][TCTA][TCTA][TCTA][TCTA][TCTA][TCTA][TCTA]	TCGTCTATCT	TTCTATCTATCTATCTATCTATCTATCTGTCTGTCTGTCTGTCTGTCTATCTATCTATATCTATCTATCTATCATCTATCTATCCATATCTATCTATCTATCTATCTATCTATCTATCTATCTATCTATCGTCTATCT
D21S11	29	[TCTA]6 [TCTG]6 [TCTA]3 ta [TCTA]3 tca [TCTA]2 tccata [TCTA]9		1	-	-	-	1	0.00142857	-	-	-	0.00485437	T	[TCTA][TCTA][TCTA][TCTA][TCTA][TCTA][TCTG][TCTG][TCTG][TCTG][TCTG][TCTG][TCTA][TCTA][TCTA]ta[TCTA][TCTA][TCTA]tca[TCTA][TCTA]tccata[TCTA][TCTA][TCTA][TCTA][TCTA][TCTA][TCTA][TCTA][TCTA]	TCGTCTATCT	TTCTATCTATCTATCTATCTATCTATCTGTCTGTCTGTCTGTCTGTCTGTCTATCTATCTATATCTATCTATCTATCATCTATCTATCCATATCTATCTATCTATCTATCTATCTATCTATCTATCTATCGTCTATCT
D21S11	29	[TCTA]5 [TCTG]6 [TCTA]3 ta [TCTA]3 tca [TCTA]2 tccata [TCTA]10		16	9	1	5	1	0.0228571	0.0542169	0.00609756	0.0304878	0.00485437	T	[TCTA][TCTA][TCTA][TCTA][TCTA][TCTG][TCTG][TCTG][TCTG][TCTG][TCTG][TCTA][TCTA][TCTA]ta[TCTA][TCTA][TCTA]tca[TCTA][TCTA]tccata[TCTA][TCTA][TCTA][TCTA][TCTA][TCTA][TCTA][TCTA][TCTA][TCTA]	TCGTCTATCT	TTCTATCTATCTATCTATCTATCTGTCTGTCTGTCTGTCTGTCTGTCTATCTATCTATATCTATCTATCTATCATCTATCTATCCATATCTATCTATCTATCTATCTATCTATCTATCTATCTATCTATCGTCTATCT
D21S11	29	[TCTA]5 [TCTG]6 [TCTA]3 ta [TCTA]2 tca [TCTA]2 tccata [TCTA]11		1	-	-	-	1	0.00142857	-	-	-	0.00485437	T	[TCTA][TCTA][TCTA][TCTA][TCTA][TCTG][TCTG][TCTG][TCTG][TCTG][TCTG][TCTA][TCTA][TCTA]ta[TCTA][TCTA]tca[TCTA][TCTA]tccata[TCTA][TCTA][TCTA][TCTA][TCTA][TCTA][TCTA][TCTA][TCTA][TCTA][TCTA]	TCGTCTATCT	TTCTATCTATCTATCTATCTATCTGTCTGTCTGTCTGTCTGTCTGTCTATCTATCTATATCTATCTATCATCTATCTATCCATATCTATCTATCTATCTATCTATCTATCTATCTATCTATCTATCTATCGTCTATCT
D21S11	29	[TCTA]4 [TCTG]6 [TCTA]3 ta [TCTA]3 tca [TCTA]2 tccata [TCTA]11		79	19	24	24	12	0.112857	0.114458	0.146341	0.146341	0.0582524	T	[TCTA][TCTA][TCTA][TCTA][TCTG][TCTG][TCTG][TCTG][TCTG][TCTG][TCTA][TCTA][TCTA]ta[TCTA][TCTA][TCTA]tca[TCTA][TCTA]tccata[TCTA][TCTA][TCTA][TCTA][TCTA][TCTA][TCTA][TCTA][TCTA][TCTA][TCTA]	TCGTCTATCT	TTCTATCTATCTATCTATCTGTCTGTCTGTCTGTCTGTCTGTCTATCTATCTATATCTATCTATCTATCATCTATCTATCCATATCTATCTATCTATCTATCTATCTATCTATCTATCTATCTATCTATCGTCTATCT
D21S11	29	[TCTA]4 [TCTG]7 [TCTA]3 ta [TCTA]3 tca [TCTA]2 tccata [TCTA]10		4	4	-	-	-	0.00571429	0.0240964	-	-	-	T	[TCTA][TCTA][TCTA][TCTA][TCTG][TCTG][TCTG][TCTG][TCTG][TCTG][TCTG][TCTA][TCTA][TCTA]ta[TCTA][TCTA][TCTA]tca[TCTA][TCTA]tccata[TCTA][TCTA][TCTA][TCTA][TCTA][TCTA][TCTA][TCTA][TCTA][TCTA]	TCGTCTATCT	TTCTATCTATCTATCTATCTGTCTGTCTGTCTGTCTGTCTGTCTGTCTATCTATCTATATCTATCTATCTATCATCTATCTATCCATATCTATCTATCTATCTATCTATCTATCTATCTATCTATCTATCGTCTATCT
D21S11	29.2	[TCTA]5 [TCTG]5 [TCTA]3 ta [TCTA]3 tca [TCTA]2 tccata [TCTA]10 TA TCTA		1	-	-	-	1	0.00142857	-	-	-	0.00485437	T	[TCTA][TCTA][TCTA][TCTA][TCTA][TCTG][TCTG][TCTG][TCTG][TCTG][TCTA][TCTA][TCTA]ta[TCTA][TCTA][TCTA]tca[TCTA][TCTA]tccata[TCTA][TCTA][TCTA][TCTA][TCTA][TCTA][TCTA][TCTA][TCTA][TCTA]TA[TCTA]	TCGTCTATCT	TTCTATCTATCTATCTATCTATCTGTCTGTCTGTCTGTCTGTCTATCTATCTATATCTATCTATCTATCATCTATCTATCCATATCTATCTATCTATCTATCTATCTATCTATCTATCTATCTATATCTATCGTCTATCT
D21S11	29.2	[TCTA]5 [TCTG]6 [TCTA]3 ta [TCTA]3 tca [TCTA]2 tccata [TCTA]9 TA TCTA		1	-	-	1	-	0.00142857	-	-	0.00609756	-	T	[TCTA][TCTA][TCTA][TCTA][TCTA][TCTG][TCTG][TCTG][TCTG][TCTG][TCTG][TCTA][TCTA][TCTA]ta[TCTA][TCTA][TCTA]tca[TCTA][TCTA]tccata[TCTA][TCTA][TCTA][TCTA][TCTA][TCTA][TCTA][TCTA][TCTA]TA[TCTA]	TCGTCTATCT	TTCTATCTATCTATCTATCTATCTGTCTGTCTGTCTGTCTGTCTGTCTATCTATCTATATCTATCTATCTATCATCTATCTATCCATATCTATCTATCTATCTATCTATCTATCTATCTATCTATATCTATCGTCTATCT
D21S11	30	[TCTA]7 [TCTG]5 [TCTA]3 ta [TCTA]3 tca [TCTA]2 tccata [TCTA]10		13	-	3	-	10	0.0185714	-	0.0182927	-	0.0485437	T	[TCTA][TCTA][TCTA][TCTA][TCTA][TCTA][TCTA][TCTG][TCTG][TCTG][TCTG][TCTG][TCTA][TCTA][TCTA]ta[TCTA][TCTA][TCTA]tca[TCTA][TCTA]tccata[TCTA][TCTA][TCTA][TCTA][TCTA][TCTA][TCTA][TCTA][TCTA][TCTA]	TCGTCTATCT	TTCTATCTATCTATCTATCTATCTATCTATCTGTCTGTCTGTCTGTCTGTCTATCTATCTATATCTATCTATCTATCATCTATCTATCCATATCTATCTATCTATCTATCTATCTATCTATCTATCTATCTATCGTCTATCT
D21S11	30	[TCTA]6 [TCTG]5 [TCTA]3 ta [TCTA]3 tca [TCTA]2 tccata [TCTA]11		77	1	20	13	43	0.11	0.0060241	0.121951	0.0792683	0.208738	T	[TCTA][TCTA][TCTA][TCTA][TCTA][TCTA][TCTG][TCTG][TCTG][TCTG][TCTG][TCTA][TCTA][TCTA]ta[TCTA][TCTA][TCTA]tca[TCTA][TCTA]tccata[TCTA][TCTA][TCTA][TCTA][TCTA][TCTA][TCTA][TCTA][TCTA][TCTA][TCTA]	TCGTCTATCT	TTCTATCTATCTATCTATCTATCTATCTGTCTGTCTGTCTGTCTGTCTATCTATCTATATCTATCTATCTATCATCTATCTATCCATATCTATCTATCTATCTATCTATCTATCTATCTATCTATCTATCTATCGTCTATCT
D21S11	30	[TCTA]6 [TCTG]6 [TCTA]3 ta [TCTA]3 tca [TCTA]2 tccata [TCTA]10		3	2	1	-	-	0.00428571	0.0120482	0.00609756	-	-	T	[TCTA][TCTA][TCTA][TCTA][TCTA][TCTA][TCTG][TCTG][TCTG][TCTG][TCTG][TCTG][TCTA][TCTA][TCTA]ta[TCTA][TCTA][TCTA]tca[TCTA][TCTA]tccata[TCTA][TCTA][TCTA][TCTA][TCTA][TCTA][TCTA][TCTA][TCTA][TCTA]	TCGTCTATCT	TTCTATCTATCTATCTATCTATCTATCTGTCTGTCTGTCTGTCTGTCTGTCTATCTATCTATATCTATCTATCTATCATCTATCTATCCATATCTATCTATCTATCTATCTATCTATCTATCTATCTATCTATCGTCTATCT
D21S11	30	[TCTA]5 [TCTG]5 [TCTA]3 ta [TCTA]3 tca [TCTA]2 tccata [TCTA]12		2	1	1	-	-	0.00285714	0.0060241	0.00609756	-	-	T	[TCTA][TCTA][TCTA][TCTA][TCTA][TCTG][TCTG][TCTG][TCTG][TCTG][TCTA][TCTA][TCTA]ta[TCTA][TCTA][TCTA]tca[TCTA][TCTA]tccata[TCTA][TCTA][TCTA][TCTA][TCTA][TCTA][TCTA][TCTA][TCTA][TCTA][TCTA][TCTA]	TCGTCTATCT	TTCTATCTATCTATCTATCTATCTGTCTGTCTGTCTGTCTGTCTATCTATCTATATCTATCTATCTATCATCTATCTATCCATATCTATCTATCTATCTATCTATCTATCTATCTATCTATCTATCTATCTATCGTCTATCT
D21S11	30	[TCTA]5 [TCTG]5 [TCTA]3 ta [TCTA]2 tca [TCTA]2 tccata [TCTA]13		1	-	-	-	1	0.00142857	-	-	-	0.00485437	T	[TCTA][TCTA][TCTA][TCTA][TCTA][TCTG][TCTG][TCTG][TCTG][TCTG][TCTA][TCTA][TCTA]ta[TCTA][TCTA]tca[TCTA][TCTA]tccata[TCTA][TCTA][TCTA][TCTA][TCTA][TCTA][TCTA][TCTA][TCTA][TCTA][TCTA][TCTA][TCTA]	TCGTCTATCT	TTCTATCTATCTATCTATCTATCTGTCTGTCTGTCTGTCTGTCTATCTATCTATATCTATCTATCATCTATCTATCCATATCTATCTATCTATCTATCTATCTATCTATCTATCTATCTATCTATCTATCTATCGTCTATCT
D21S11	30	[TCTA]5 [TCTG]6 [TCTA]3 ta [TCTA]3 tca [TCTA]2 tccata [TCTA]11		74	23	9	23	19	0.105714	0.138554	0.054878	0.140244	0.092233	T	[TCTA][TCTA][TCTA][TCTA][TCTA][TCTG][TCTG][TCTG][TCTG][TCTG][TCTG][TCTA][TCTA][TCTA]ta[TCTA][TCTA][TCTA]tca[TCTA][TCTA]tccata[TCTA][TCTA][TCTA][TCTA][TCTA][TCTA][TCTA][TCTA][TCTA][TCTA][TCTA]	TCGTCTATCT	TTCTATCTATCTATCTATCTATCTGTCTGTCTGTCTGTCTGTCTGTCTATCTATCTATATCTATCTATCTATCATCTATCTATCCATATCTATCTATCTATCTATCTATCTATCTATCTATCTATCTATCTATCGTCTATCT
D21S11	30	[TCTA]5 [TCTG]6 [TCTA]3 ta [TCTA]2 tca [TCTA]2 tccata [TCTA]12		2	-	-	1	1	0.00285714	-	-	0.00609756	0.00485437	T	[TCTA][TCTA][TCTA][TCTA][TCTA][TCTG][TCTG][TCTG][TCTG][TCTG][TCTG][TCTA][TCTA][TCTA]ta[TCTA][TCTA]tca[TCTA][TCTA]tccata[TCTA][TCTA][TCTA][TCTA][TCTA][TCTA][TCTA][TCTA][TCTA][TCTA][TCTA][TCTA]	TCGTCTATCT	TTCTATCTATCTATCTATCTATCTGTCTGTCTGTCTGTCTGTCTGTCTATCTATCTATATCTATCTATCATCTATCTATCCATATCTATCTATCTATCTATCTATCTATCTATCTATCTATCTATCTATCTATCGTCTATCT
D21S11	30	[TCTA]4 [TCTG]5 [TCTA]3 ta [TCTA]3 tca [TCTA]2 tccata [TCTA]13		1	-	-	1	-	0.00142857	-	-	0.00609756	-	T	[TCTA][TCTA][TCTA][TCTA][TCTG][TCTG][TCTG][TCTG][TCTG][TCTA][TCTA][TCTA]ta[TCTA][TCTA][TCTA]tca[TCTA][TCTA]tccata[TCTA][TCTA][TCTA][TCTA][TCTA][TCTA][TCTA][TCTA][TCTA][TCTA][TCTA][TCTA][TCTA]	TCGTCTATCT	TTCTATCTATCTATCTATCTGTCTGTCTGTCTGTCTGTCTATCTATCTATATCTATCTATCTATCATCTATCTATCCATATCTATCTATCTATCTATCTATCTATCTATCTATCTATCTATCTATCTATCTATCGTCTATCT
D21S11	30	[TCTA]4 [TCTG]6 [TCTA]3 ta [TCTA]3 tca [TCTA]2 tccata [TCTA]12		33	10	8	9	6	0.0471429	0.060241	0.0487805	0.054878	0.0291262	T	[TCTA][TCTA][TCTA][TCTA][TCTG][TCTG][TCTG][TCTG][TCTG][TCTG][TCTA][TCTA][TCTA]ta[TCTA][TCTA][TCTA]tca[TCTA][TCTA]tccata[TCTA][TCTA][TCTA][TCTA][TCTA][TCTA][TCTA][TCTA][TCTA][TCTA][TCTA][TCTA]	TCGTCTATCT	TTCTATCTATCTATCTATCTGTCTGTCTGTCTGTCTGTCTGTCTATCTATCTATATCTATCTATCTATCATCTATCTATCCATATCTATCTATCTATCTATCTATCTATCTATCTATCTATCTATCTATCTATCGTCTATCT
D21S11	30	[TCTA]4 [TCTG]7 [TCTA]3 ta [TCTA]3 tca [TCTA]2 tccata [TCTA]11		1	1	-	-	-	0.00142857	0.0060241	-	-	-	T	[TCTA][TCTA][TCTA][TCTA][TCTG][TCTG][TCTG][TCTG][TCTG][TCTG][TCTG][TCTA][TCTA][TCTA]ta[TCTA][TCTA][TCTA]tca[TCTA][TCTA]tccata[TCTA][TCTA][TCTA][TCTA][TCTA][TCTA][TCTA][TCTA][TCTA][TCTA][TCTA]	TCGTCTATCT	TTCTATCTATCTATCTATCTGTCTGTCTGTCTGTCTGTCTGTCTGTCTATCTATCTATATCTATCTATCTATCATCTATCTATCCATATCTATCTATCTATCTATCTATCTATCTATCTATCTATCTATCTATCGTCTATCT
D21S11	30.2	[TCTA]5 [TCTG]5 [TCTA]3 ta [TCTA]3 tca [TCTA]2 tccata [TCTA]11 TA TCTA		3	1	2	-	-	0.00428571	0.0060241	0.0121951	-	-	T	[TCTA][TCTA][TCTA][TCTA][TCTA][TCTG][TCTG][TCTG][TCTG][TCTG][TCTA][TCTA][TCTA]ta[TCTA][TCTA][TCTA]tca[TCTA][TCTA]tccata[TCTA][TCTA][TCTA][TCTA][TCTA][TCTA][TCTA][TCTA][TCTA][TCTA][TCTA]TA[TCTA]	TCGTCTATCT	TTCTATCTATCTATCTATCTATCTGTCTGTCTGTCTGTCTGTCTATCTATCTATATCTATCTATCTATCATCTATCTATCCATATCTATCTATCTATCTATCTATCTATCTATCTATCTATCTATCTATATCTATCGTCTATCT
D21S11	30.2	[TCTA]5 [TCTG]6 [TCTA]3 ta [TCTA]3 tca [TCTA]2 tccata [TCTA]10 TA TCTA		13	2	4	6	1	0.0185714	0.0120482	0.0243902	0.0365854	0.00485437	T	[TCTA][TCTA][TCTA][TCTA][TCTA][TCTG][TCTG][TCTG][TCTG][TCTG][TCTG][TCTA][TCTA][TCTA]ta[TCTA][TCTA][TCTA]tca[TCTA][TCTA]tccata[TCTA][TCTA][TCTA][TCTA][TCTA][TCTA][TCTA][TCTA][TCTA][TCTA]TA[TCTA]	TCGTCTATCT	TTCTATCTATCTATCTATCTATCTGTCTGTCTGTCTGTCTGTCTGTCTATCTATCTATATCTATCTATCTATCATCTATCTATCCATATCTATCTATCTATCTATCTATCTATCTATCTATCTATCTATATCTATCGTCTATCT
D21S11	30.2	[TCTA]4 [TCTG]6 [TCTA]3 ta [TCTA]3 tca [TCTA]2 tccata [TCTA]11 TA TCTA		1	1	-	-	-	0.00142857	0.0060241	-	-	-	T	[TCTA][TCTA][TCTA][TCTA][TCTG][TCTG][TCTG][TCTG][TCTG][TCTG][TCTA][TCTA][TCTA]ta[TCTA][TCTA][TCTA]tca[TCTA][TCTA]tccata[TCTA][TCTA][TCTA][TCTA][TCTA][TCTA][TCTA][TCTA][TCTA][TCTA][TCTA]TA[TCTA]	TCGTCTATCT	TTCTATCTATCTATCTATCTGTCTGTCTGTCTGTCTGTCTGTCTATCTATCTATATCTATCTATCTATCATCTATCTATCCATATCTATCTATCTATCTATCTATCTATCTATCTATCTATCTATCTATATCTATCGTCTATCT
D21S11	31	[TCTA]7 [TCTG]5 [TCTA]3 ta [TCTA]3 tca [TCTA]2 tccata [TCTA]11		3	-	-	-	3	0.00428571	-	-	-	0.0145631	T	[TCTA][TCTA][TCTA][TCTA][TCTA][TCTA][TCTA][TCTG][TCTG][TCTG][TCTG][TCTG][TCTA][TCTA][TCTA]ta[TCTA][TCTA][TCTA]tca[TCTA][TCTA]tccata[TCTA][TCTA][TCTA][TCTA][TCTA][TCTA][TCTA][TCTA][TCTA][TCTA][TCTA]	TCGTCTATCT	TTCTATCTATCTATCTATCTATCTATCTATCTGTCTGTCTGTCTGTCTGTCTATCTATCTATATCTATCTATCTATCATCTATCTATCCATATCTATCTATCTATCTATCTATCTATCTATCTATCTATCTATCTATCGTCTATCT
D21S11	31	[TCTA]6 [TCTG]5 [TCTA]3 ta [TCTA]3 tca [TCTA]2 tccata [TCTA]12		13	1	3	2	7	0.0185714	0.0060241	0.0182927	0.0121951	0.0339806	T	[TCTA][TCTA][TCTA][TCTA][TCTA][TCTA][TCTG][TCTG][TCTG][TCTG][TCTG][TCTA][TCTA][TCTA]ta[TCTA][TCTA][TCTA]tca[TCTA][TCTA]tccata[TCTA][TCTA][TCTA][TCTA][TCTA][TCTA][TCTA][TCTA][TCTA][TCTA][TCTA][TCTA]	TCGTCTATCT	TTCTATCTATCTATCTATCTATCTATCTGTCTGTCTGTCTGTCTGTCTATCTATCTATATCTATCTATCTATCATCTATCTATCCATATCTATCTATCTATCTATCTATCTATCTATCTATCTATCTATCTATCTATCGTCTATCT
D21S11	31	[TCTA]6 [TCTG]6 [TCTA]3 ta [TCTA]3 tca [TCTA]2 tccata [TCTA]11		3	2	-	1	-	0.00428571	0.0120482	-	0.00609756	-	T	[TCTA][TCTA][TCTA][TCTA][TCTA][TCTA][TCTG][TCTG][TCTG][TCTG][TCTG][TCTG][TCTA][TCTA][TCTA]ta[TCTA][TCTA][TCTA]tca[TCTA][TCTA]tccata[TCTA][TCTA][TCTA][TCTA][TCTA][TCTA][TCTA][TCTA][TCTA][TCTA][TCTA]	TCGTCTATCT	TTCTATCTATCTATCTATCTATCTATCTGTCTGTCTGTCTGTCTGTCTGTCTATCTATCTATATCTATCTATCTATCATCTATCTATCCATATCTATCTATCTATCTATCTATCTATCTATCTATCTATCTATCTATCGTCTATCT
D21S11	31	[TCTA]5 [TCTG]6 [TCTA]3 ta [TCTA]3 tca [TCTA]2 tccata [TCTA]12		25	5	4	10	6	0.0357143	0.0301205	0.0243902	0.0609756	0.0291262	T	[TCTA][TCTA][TCTA][TCTA][TCTA][TCTG][TCTG][TCTG][TCTG][TCTG][TCTG][TCTA][TCTA][TCTA]ta[TCTA][TCTA][TCTA]tca[TCTA][TCTA]tccata[TCTA][TCTA][TCTA][TCTA][TCTA][TCTA][TCTA][TCTA][TCTA][TCTA][TCTA][TCTA]	TCGTCTATCT	TTCTATCTATCTATCTATCTATCTGTCTGTCTGTCTGTCTGTCTGTCTATCTATCTATATCTATCTATCTATCATCTATCTATCCATATCTATCTATCTATCTATCTATCTATCTATCTATCTATCTATCTATCTATCGTCTATCT
D21S11	31	[TCTA]4 [TCTG]6 [TCTA]3 ta [TCTA]3 tca [TCTA]2 tccata [TCTA]13		9	2	3	2	2	0.0128571	0.0120482	0.0182927	0.0121951	0.00970874	T	[TCTA][TCTA][TCTA][TCTA][TCTG][TCTG][TCTG][TCTG][TCTG][TCTG][TCTA][TCTA][TCTA]ta[TCTA][TCTA][TCTA]tca[TCTA][TCTA]tccata[TCTA][TCTA][TCTA][TCTA][TCTA][TCTA][TCTA][TCTA][TCTA][TCTA][TCTA][TCTA][TCTA]	TCGTCTATCT	TTCTATCTATCTATCTATCTGTCTGTCTGTCTGTCTGTCTGTCTATCTATCTATATCTATCTATCTATCATCTATCTATCCATATCTATCTATCTATCTATCTATCTATCTATCTATCTATCTATCTATCTATCTATCGTCTATCT
D21S11	31.2	[TCTA]5 [TCTG]5 [TCTA]3 ta [TCTA]3 tca [TCTA]2 tccata [TCTA]12 TA TCTA		5	-	1	2	2	0.00714286	-	0.00609756	0.0121951	0.00970874	T	[TCTA][TCTA][TCTA][TCTA][TCTA][TCTG][TCTG][TCTG][TCTG][TCTG][TCTA][TCTA][TCTA]ta[TCTA][TCTA][TCTA]tca[TCTA][TCTA]tccata[TCTA][TCTA][TCTA][TCTA][TCTA][TCTA][TCTA][TCTA][TCTA][TCTA][TCTA][TCTA]TA[TCTA]	TCGTCTATCT	TTCTATCTATCTATCTATCTATCTGTCTGTCTGTCTGTCTGTCTATCTATCTATATCTATCTATCTATCATCTATCTATCCATATCTATCTATCTATCTATCTATCTATCTATCTATCTATCTATCTATCTATATCTATCGTCTATCT
D21S11	31.2	[TCTA]5 [TCTG]6 [TCTA]3 ta [TCTA]3 tca [TCTA]2 tccata [TCTA]11 TA TCTA		43	2	13	11	17	0.0614286	0.0120482	0.0792683	0.0670732	0.0825243	T	[TCTA][TCTA][TCTA][TCTA][TCTA][TCTG][TCTG][TCTG][TCTG][TCTG][TCTG][TCTA][TCTA][TCTA]ta[TCTA][TCTA][TCTA]tca[TCTA][TCTA]tccata[TCTA][TCTA][TCTA][TCTA][TCTA][TCTA][TCTA][TCTA][TCTA][TCTA][TCTA]TA[TCTA]	TCGTCTATCT	TTCTATCTATCTATCTATCTATCTGTCTGTCTGTCTGTCTGTCTGTCTATCTATCTATATCTATCTATCTATCATCTATCTATCCATATCTATCTATCTATCTATCTATCTATCTATCTATCTATCTATCTATATCTATCGTCTATCT
D21S11	31.2	[TCTA]5 [TCTG]6 [TCTA]3 ta [TCTA]2 tca [TCTA]2 tccata [TCTA]12 TA TCTA		1	1	-	-	-	0.00142857	0.0060241	-	-	-	T	[TCTA][TCTA][TCTA][TCTA][TCTA][TCTG][TCTG][TCTG][TCTG][TCTG][TCTG][TCTA][TCTA][TCTA]ta[TCTA][TCTA]tca[TCTA][TCTA]tccata[TCTA][TCTA][TCTA][TCTA][TCTA][TCTA][TCTA][TCTA][TCTA][TCTA][TCTA][TCTA]TA[TCTA]	TCGTCTATCT	TTCTATCTATCTATCTATCTATCTGTCTGTCTGTCTGTCTGTCTGTCTATCTATCTATATCTATCTATCATCTATCTATCCATATCTATCTATCTATCTATCTATCTATCTATCTATCTATCTATCTATCTATATCTATCGTCTATCT
D21S11	31.2	[TCTA]4 [TCTG]6 [TCTA]3 ta [TCTA]3 tca [TCTA]2 tccata [TCTA]12 TA TCTA		2	2	-	-	-	0.00285714	0.0120482	-	-	-	T	[TCTA][TCTA][TCTA][TCTA][TCTG][TCTG][TCTG][TCTG][TCTG][TCTG][TCTA][TCTA][TCTA]ta[TCTA][TCTA][TCTA]tca[TCTA][TCTA]tccata[TCTA][TCTA][TCTA][TCTA][TCTA][TCTA][TCTA][TCTA][TCTA][TCTA][TCTA][TCTA]TA[TCTA]	TCGTCTATCT	TTCTATCTATCTATCTATCTGTCTGTCTGTCTGTCTGTCTGTCTATCTATCTATATCTATCTATCTATCATCTATCTATCCATATCTATCTATCTATCTATCTATCTATCTATCTATCTATCTATCTATCTATATCTATCGTCTATCT
D21S11	32	[TCTA]7 [TCTG]5 [TCTA]3 ta [TCTA]3 tca [TCTA]2 tccata [TCTA]12		4	-	1	1	2	0.00571429	-	0.00609756	0.00609756	0.00970874	T	[TCTA][TCTA][TCTA][TCTA][TCTA][TCTA][TCTA][TCTG][TCTG][TCTG][TCTG][TCTG][TCTA][TCTA][TCTA]ta[TCTA][TCTA][TCTA]tca[TCTA][TCTA]tccata[TCTA][TCTA][TCTA][TCTA][TCTA][TCTA][TCTA][TCTA][TCTA][TCTA][TCTA][TCTA]	TCGTCTATCT	TTCTATCTATCTATCTATCTATCTATCTATCTGTCTGTCTGTCTGTCTGTCTATCTATCTATATCTATCTATCTATCATCTATCTATCCATATCTATCTATCTATCTATCTATCTATCTATCTATCTATCTATCTATCTATCGTCTATCT
D21S11	32	[TCTA]6 [TCTG]5 [TCTA]3 ta [TCTA]3 tca [TCTA]2 tccata [TCTA]13		2	-	2	-	-	0.00285714	-	0.0121951	-	-	T	[TCTA][TCTA][TCTA][TCTA][TCTA][TCTA][TCTG][TCTG][TCTG][TCTG][TCTG][TCTA][TCTA][TCTA]ta[TCTA][TCTA][TCTA]tca[TCTA][TCTA]tccata[TCTA][TCTA][TCTA][TCTA][TCTA][TCTA][TCTA][TCTA][TCTA][TCTA][TCTA][TCTA][TCTA]	TCGTCTATCT	TTCTATCTATCTATCTATCTATCTATCTGTCTGTCTGTCTGTCTGTCTATCTATCTATATCTATCTATCTATCATCTATCTATCCATATCTATCTATCTATCTATCTATCTATCTATCTATCTATCTATCTATCTATCTATCGTCTATCT
D21S11	32	[TCTA]5 [TCTG]6 [TCTA]3 ta [TCTA]3 tca [TCTA]2 tccata [TCTA]13		9	1	-	2	6	0.0128571	0.0060241	-	0.0121951	0.0291262	T	[TCTA][TCTA][TCTA][TCTA][TCTA][TCTG][TCTG][TCTG][TCTG][TCTG][TCTG][TCTA][TCTA][TCTA]ta[TCTA][TCTA][TCTA]tca[TCTA][TCTA]tccata[TCTA][TCTA][TCTA][TCTA][TCTA][TCTA][TCTA][TCTA][TCTA][TCTA][TCTA][TCTA][TCTA]	TCGTCTATCT	TTCTATCTATCTATCTATCTATCTGTCTGTCTGTCTGTCTGTCTGTCTATCTATCTATATCTATCTATCTATCATCTATCTATCCATATCTATCTATCTATCTATCTATCTATCTATCTATCTATCTATCTATCTATCTATCGTCTATCT
D21S11	32	[TCTA]4 [TCTG]6 [TCTA]3 ta [TCTA]3 tca [TCTA]2 tccata [TCTA]14		1	-	-	1	-	0.00142857	-	-	0.00609756	-	T	[TCTA][TCTA][TCTA][TCTA][TCTG][TCTG][TCTG][TCTG][TCTG][TCTG][TCTA][TCTA][TCTA]ta[TCTA][TCTA][TCTA]tca[TCTA][TCTA]tccata[TCTA][TCTA][TCTA][TCTA][TCTA][TCTA][TCTA][TCTA][TCTA][TCTA][TCTA][TCTA][TCTA][TCTA]	TCGTCTATCT	TTCTATCTATCTATCTATCTGTCTGTCTGTCTGTCTGTCTGTCTATCTATCTATATCTATCTATCTATCATCTATCTATCCATATCTATCTATCTATCTATCTATCTATCTATCTATCTATCTATCTATCTATCTATCTATCGTCTATCT
D21S11	32.2	[TCTA]5 TCAG [TCTG]5 [TCTA]3 ta [TCTA]2 tca [TCTA]2 tccata [TCTA]13 TA TCTA		1	1	-	-	-	0.00142857	0.0060241	-	-	-	T	[TCTA][TCTA][TCTA][TCTA][TCTA][TCAG][TCTG][TCTG][TCTG][TCTG][TCTG][TCTA][TCTA][TCTA]ta[TCTA][TCTA]tca[TCTA][TCTA]tccata[TCTA][TCTA][TCTA][TCTA][TCTA][TCTA][TCTA][TCTA][TCTA][TCTA][TCTA][TCTA][TCTA]TA[TCTA]	TCGTCTATCT	TTCTATCTATCTATCTATCTATCAGTCTGTCTGTCTGTCTGTCTGTCTATCTATCTATATCTATCTATCATCTATCTATCCATATCTATCTATCTATCTATCTATCTATCTATCTATCTATCTATCTATCTATCTATATCTATCGTCTATCT
D21S11	32.2	[TCTA]6 [TCTG]5 [TCTA]3 ta [TCTA]3 tca [TCTA]2 tccata [TCTA]12 TA TCTA		1	-	-	1	-	0.00142857	-	-	0.00609756	-	T	[TCTA][TCTA][TCTA][TCTA][TCTA][TCTA][TCTG][TCTG][TCTG][TCTG][TCTG][TCTA][TCTA][TCTA]ta[TCTA][TCTA][TCTA]tca[TCTA][TCTA]tccata[TCTA][TCTA][TCTA][TCTA][TCTA][TCTA][TCTA][TCTA][TCTA][TCTA][TCTA][TCTA]TA[TCTA]	TCGTCTATCT	TTCTATCTATCTATCTATCTATCTATCTGTCTGTCTGTCTGTCTGTCTATCTATCTATATCTATCTATCTATCATCTATCTATCCATATCTATCTATCTATCTATCTATCTATCTATCTATCTATCTATCTATCTATATCTATCGTCTATCT
D21S11	32.2	[TCTA]6 [TCTG]6 [TCTA]3 ta [TCTA]3 tca [TCTA]2 tccata [TCTA]11 TA TCTA		1	-	-	1	-	0.00142857	-	-	0.00609756	-	T	[TCTA][TCTA][TCTA][TCTA][TCTA][TCTA][TCTG][TCTG][TCTG][TCTG][TCTG][TCTG][TCTA][TCTA][TCTA]ta[TCTA][TCTA][TCTA]tca[TCTA][TCTA]tccata[TCTA][TCTA][TCTA][TCTA][TCTA][TCTA][TCTA][TCTA][TCTA][TCTA][TCTA]TA[TCTA]	TCGTCTATCT	TTCTATCTATCTATCTATCTATCTATCTGTCTGTCTGTCTGTCTGTCTGTCTATCTATCTATATCTATCTATCTATCATCTATCTATCCATATCTATCTATCTATCTATCTATCTATCTATCTATCTATCTATCTATATCTATCGTCTATCT
D21S11	32.2	[TCTA]5 [TCTG]5 [TCTA]3 ta [TCTA]3 tca [TCTA]2 tccata [TCTA]13 TA TCTA		2	-	-	1	1	0.00285714	-	-	0.00609756	0.00485437	T	[TCTA][TCTA][TCTA][TCTA][TCTA][TCTG][TCTG][TCTG][TCTG][TCTG][TCTA][TCTA][TCTA]ta[TCTA][TCTA][TCTA]tca[TCTA][TCTA]tccata[TCTA][TCTA][TCTA][TCTA][TCTA][TCTA][TCTA][TCTA][TCTA][TCTA][TCTA][TCTA][TCTA]TA[TCTA]	TCGTCTATCT	TTCTATCTATCTATCTATCTATCTGTCTGTCTGTCTGTCTGTCTATCTATCTATATCTATCTATCTATCATCTATCTATCCATATCTATCTATCTATCTATCTATCTATCTATCTATCTATCTATCTATCTATCTATATCTATCGTCTATCT
D21S11	32.2	[TCTA]5 [TCTG]6 [TCTA]3 ta [TCTA]4 tca [TCTA]2 tccata [TCTA]11 TA TCTA		1	-	-	-	1	0.00142857	-	-	-	0.00485437	T	[TCTA][TCTA][TCTA][TCTA][TCTA][TCTG][TCTG][TCTG][TCTG][TCTG][TCTG][TCTA][TCTA][TCTA]ta[TCTA][TCTA][TCTA][TCTA]tca[TCTA][TCTA]tccata[TCTA][TCTA][TCTA][TCTA][TCTA][TCTA][TCTA][TCTA][TCTA][TCTA][TCTA]TA[TCTA]	TCGTCTATCT	TTCTATCTATCTATCTATCTATCTGTCTGTCTGTCTGTCTGTCTGTCTATCTATCTATATCTATCTATCTATCTATCATCTATCTATCCATATCTATCTATCTATCTATCTATCTATCTATCTATCTATCTATCTATATCTATCGTCTATCT
D21S11	32.2	[TCTA]5 [TCTG]6 [TCTA]3 ta [TCTA]3 tca [TCTA]2 tccata [TCTA]12 TA TCTA		65	6	16	21	22	0.0928571	0.0361446	0.097561	0.128049	0.106796	T	[TCTA][TCTA][TCTA][TCTA][TCTA][TCTG][TCTG][TCTG][TCTG][TCTG][TCTG][TCTA][TCTA][TCTA]ta[TCTA][TCTA][TCTA]tca[TCTA][TCTA]tccata[TCTA][TCTA][TCTA][TCTA][TCTA][TCTA][TCTA][TCTA][TCTA][TCTA][TCTA][TCTA]TA[TCTA]	TCGTCTATCT	TTCTATCTATCTATCTATCTATCTGTCTGTCTGTCTGTCTGTCTGTCTATCTATCTATATCTATCTATCTATCATCTATCTATCCATATCTATCTATCTATCTATCTATCTATCTATCTATCTATCTATCTATCTATATCTATCGTCTATCT
D21S11	33	[TCTA]11 [TCTG]5 [TCTA]3 ta [TCTA]3 tca [TCTA]2 tccata [TCTA]9		1	1	-	-	-	0.00142857	0.0060241	-	-	-	T	[TCTA][TCTA][TCTA][TCTA][TCTA][TCTA][TCTA][TCTA][TCTA][TCTA][TCTA][TCTG][TCTG][TCTG][TCTG][TCTG][TCTA][TCTA][TCTA]ta[TCTA][TCTA][TCTA]tca[TCTA][TCTA]tccata[TCTA][TCTA][TCTA][TCTA][TCTA][TCTA][TCTA][TCTA][TCTA]	TCGTCTATCT	TTCTATCTATCTATCTATCTATCTATCTATCTATCTATCTATCTATCTGTCTGTCTGTCTGTCTGTCTATCTATCTATATCTATCTATCTATCATCTATCTATCCATATCTATCTATCTATCTATCTATCTATCTATCTATCTATCGTCTATCT
D21S11	33	[TCTA]9 [TCTG]5 [TCTA]3 ta [TCTA]3 tca [TCTA]2 tccata [TCTA]11		1	-	-	-	1	0.00142857	-	-	-	0.00485437	T	[TCTA][TCTA][TCTA][TCTA][TCTA][TCTA][TCTA][TCTA][TCTA][TCTG][TCTG][TCTG][TCTG][TCTG][TCTA][TCTA][TCTA]ta[TCTA][TCTA][TCTA]tca[TCTA][TCTA]tccata[TCTA][TCTA][TCTA][TCTA][TCTA][TCTA][TCTA][TCTA][TCTA][TCTA][TCTA]	TCGTCTATCT	TTCTATCTATCTATCTATCTATCTATCTATCTATCTATCTGTCTGTCTGTCTGTCTGTCTATCTATCTATATCTATCTATCTATCATCTATCTATCCATATCTATCTATCTATCTATCTATCTATCTATCTATCTATCTATCTATCGTCTATCT
D21S11	33	[TCTA]7 [TCTG]5 [TCTA]3 ta [TCTA]3 tca [TCTA]2 tccata [TCTA]13		1	-	-	-	1	0.00142857	-	-	-	0.00485437	T	[TCTA][TCTA][TCTA][TCTA][TCTA][TCTA][TCTA][TCTG][TCTG][TCTG][TCTG][TCTG][TCTA][TCTA][TCTA]ta[TCTA][TCTA][TCTA]tca[TCTA][TCTA]tccata[TCTA][TCTA][TCTA][TCTA][TCTA][TCTA][TCTA][TCTA][TCTA][TCTA][TCTA][TCTA][TCTA]	TCGTCTATCT	TTCTATCTATCTATCTATCTATCTATCTATCTGTCTGTCTGTCTGTCTGTCTATCTATCTATATCTATCTATCTATCATCTATCTATCCATATCTATCTATCTATCTATCTATCTATCTATCTATCTATCTATCTATCTATCTATCGTCTATCT
D21S11	33	[TCTA]6 [TCTG]6 [TCTA]3 ta [TCTA]3 tca [TCTA]2 tccata [TCTA]13		1	1	-	-	-	0.00142857	0.0060241	-	-	-	T	[TCTA][TCTA][TCTA][TCTA][TCTA][TCTA][TCTG][TCTG][TCTG][TCTG][TCTG][TCTG][TCTA][TCTA][TCTA]ta[TCTA][TCTA][TCTA]tca[TCTA][TCTA]tccata[TCTA][TCTA][TCTA][TCTA][TCTA][TCTA][TCTA][TCTA][TCTA][TCTA][TCTA][TCTA][TCTA]	TCGTCTATCT	TTCTATCTATCTATCTATCTATCTATCTGTCTGTCTGTCTGTCTGTCTGTCTATCTATCTATATCTATCTATCTATCATCTATCTATCCATATCTATCTATCTATCTATCTATCTATCTATCTATCTATCTATCTATCTATCTATCGTCTATCT
D21S11	33.1	[TCTA]5 [TCTG]6 [TCTA]3 ta [TCTA]3 tca [TCTA]2 tccata [TCTA]6 TCA [TCTA]6 TA TCTA		1	1	-	-	-	0.00142857	0.0060241	-	-	-	T	[TCTA][TCTA][TCTA][TCTA][TCTA][TCTG][TCTG][TCTG][TCTG][TCTG][TCTG][TCTA][TCTA][TCTA]ta[TCTA][TCTA][TCTA]tca[TCTA][TCTA]tccata[TCTA][TCTA][TCTA][TCTA][TCTA][TCTA]TCA[TCTA][TCTA][TCTA][TCTA][TCTA][TCTA]TA[TCTA]	TCGTCTATCT	TTCTATCTATCTATCTATCTATCTGTCTGTCTGTCTGTCTGTCTGTCTATCTATCTATATCTATCTATCTATCATCTATCTATCCATATCTATCTATCTATCTATCTATCTATCATCTATCTATCTATCTATCTATCTATATCTATCGTCTATCT
D21S11	33.1	[TCTA]5 [TCTG]6 [TCTA]3 ta [TCTA]3 tca [TCTA]2 tccata [TCTA]5 TCA [TCTA]7 TA TCTA		1	-	1	-	-	0.00142857	-	0.00609756	-	-	T	[TCTA][TCTA][TCTA][TCTA][TCTA][TCTG][TCTG][TCTG][TCTG][TCTG][TCTG][TCTA][TCTA][TCTA]ta[TCTA][TCTA][TCTA]tca[TCTA][TCTA]tccata[TCTA][TCTA][TCTA][TCTA][TCTA]TCA[TCTA][TCTA][TCTA][TCTA][TCTA][TCTA][TCTA]TA[TCTA]	TCGTCTATCT	TTCTATCTATCTATCTATCTATCTGTCTGTCTGTCTGTCTGTCTGTCTATCTATCTATATCTATCTATCTATCATCTATCTATCCATATCTATCTATCTATCTATCTATCATCTATCTATCTATCTATCTATCTATCTATATCTATCGTCTATCT
D21S11	33.2	[TCTA]5 [TCTG]6 [TCTA]3 ta [TCTA]3 tca [TCTA]2 tccata [TCTA]13 TA TCTA		13	2	3	2	6	0.0185714	0.0120482	0.0182927	0.0121951	0.0291262	T	[TCTA][TCTA][TCTA][TCTA][TCTA][TCTG][TCTG][TCTG][TCTG][TCTG][TCTG][TCTA][TCTA][TCTA]ta[TCTA][TCTA][TCTA]tca[TCTA][TCTA]tccata[TCTA][TCTA][TCTA][TCTA][TCTA][TCTA][TCTA][TCTA][TCTA][TCTA][TCTA][TCTA][TCTA]TA[TCTA]	TCGTCTATCT	TTCTATCTATCTATCTATCTATCTGTCTGTCTGTCTGTCTGTCTGTCTATCTATCTATATCTATCTATCTATCATCTATCTATCCATATCTATCTATCTATCTATCTATCTATCTATCTATCTATCTATCTATCTATCTATATCTATCGTCTATCT
D21S11	34	[TCTA]5 [TCTG]6 [TCTA]3 ta [TCTA]3 tca [TCTA]2 tccata [TCTA]15		1	1	-	-	-	0.00142857	0.0060241	-	-	-	T	[TCTA][TCTA][TCTA][TCTA][TCTA][TCTG][TCTG][TCTG][TCTG][TCTG][TCTG][TCTA][TCTA][TCTA]ta[TCTA][TCTA][TCTA]tca[TCTA][TCTA]tccata[TCTA][TCTA][TCTA][TCTA][TCTA][TCTA][TCTA][TCTA][TCTA][TCTA][TCTA][TCTA][TCTA][TCTA][TCTA]	TCGTCTATCT	TTCTATCTATCTATCTATCTATCTGTCTGTCTGTCTGTCTGTCTGTCTATCTATCTATATCTATCTATCTATCATCTATCTATCCATATCTATCTATCTATCTATCTATCTATCTATCTATCTATCTATCTATCTATCTATCTATCTATCGTCTATCT
D21S11	35	[TCTA]10 [TCTG]5 [TCTA]3 ta [TCTA]3 tca [TCTA]2 tccata [TCTA]12		4	4	-	-	-	0.00571429	0.0240964	-	-	-	T	[TCTA][TCTA][TCTA][TCTA][TCTA][TCTA][TCTA][TCTA][TCTA][TCTA][TCTG][TCTG][TCTG][TCTG][TCTG][TCTA][TCTA][TCTA]ta[TCTA][TCTA][TCTA]tca[TCTA][TCTA]tccata[TCTA][TCTA][TCTA][TCTA][TCTA][TCTA][TCTA][TCTA][TCTA][TCTA][TCTA][TCTA]	TCGTCTATCT	TTCTATCTATCTATCTATCTATCTATCTATCTATCTATCTATCTGTCTGTCTGTCTGTCTGTCTATCTATCTATATCTATCTATCTATCATCTATCTATCCATATCTATCTATCTATCTATCTATCTATCTATCTATCTATCTATCTATCTATCGTCTATCT
D21S11	35	[TCTA]5 [TCTG]6 [TCTA]3 ta [TCTA]3 tca [TCTA]2 tccata [TCTA]8 TCA [TCTA]3 TCA [TCTA]2 TA TCTA		3	2	-	1	-	0.00428571	0.0120482	-	0.00609756	-	T	[TCTA][TCTA][TCTA][TCTA][TCTA][TCTG][TCTG][TCTG][TCTG][TCTG][TCTG][TCTA][TCTA][TCTA]ta[TCTA][TCTA][TCTA]tca[TCTA][TCTA]tccata[TCTA][TCTA][TCTA][TCTA][TCTA][TCTA][TCTA][TCTA]TCA[TCTA][TCTA][TCTA]TCA[TCTA][TCTA]TA[TCTA]	TCGTCTATCT	TTCTATCTATCTATCTATCTATCTGTCTGTCTGTCTGTCTGTCTGTCTATCTATCTATATCTATCTATCTATCATCTATCTATCCATATCTATCTATCTATCTATCTATCTATCTATCTATCATCTATCTATCTATCATCTATCTATATCTATCGTCTATCT
D21S11	36	[TCTA]10 [TCTG]5 [TCTA]3 ta [TCTA]3 tca [TCTA]2 tccata [TCTA]13		1	1	-	-	-	0.00142857	0.0060241	-	-	-	T	[TCTA][TCTA][TCTA][TCTA][TCTA][TCTA][TCTA][TCTA][TCTA][TCTA][TCTG][TCTG][TCTG][TCTG][TCTG][TCTA][TCTA][TCTA]ta[TCTA][TCTA][TCTA]tca[TCTA][TCTA]tccata[TCTA][TCTA][TCTA][TCTA][TCTA][TCTA][TCTA][TCTA][TCTA][TCTA][TCTA][TCTA][TCTA]	TCGTCTATCT	TTCTATCTATCTATCTATCTATCTATCTATCTATCTATCTATCTGTCTGTCTGTCTGTCTGTCTATCTATCTATATCTATCTATCTATCATCTATCTATCCATATCTATCTATCTATCTATCTATCTATCTATCTATCTATCTATCTATCTATCTATCGTCTATCT
D21S11	37	[TCTA]12 [TCTG]6 [TCTA]3 ta TCTG [TCTA]2 tca [TCTA]2 tccata [TCTA]11		1	1	-	-	-	0.00142857	0.0060241	-	-	-	T	[TCTA][TCTA][TCTA][TCTA][TCTA][TCTA][TCTA][TCTA][TCTA][TCTA][TCTA][TCTA][TCTG][TCTG][TCTG][TCTG][TCTG][TCTG][TCTA][TCTA][TCTA]ta[TCTG][TCTA][TCTA]tca[TCTA][TCTA]tccata[TCTA][TCTA][TCTA][TCTA][TCTA][TCTA][TCTA][TCTA][TCTA][TCTA][TCTA]	TCGTCTATCT	TTCTATCTATCTATCTATCTATCTATCTATCTATCTATCTATCTATCTATCTGTCTGTCTGTCTGTCTGTCTGTCTATCTATCTATATCTGTCTATCTATCATCTATCTATCCATATCTATCTATCTATCTATCTATCTATCTATCTATCTATCTATCTATCGTCTATCT
D21S11				700	166	164	164	206	1	1	1	1	1
PentaD	2.2	[AAAGA]5	rs1190908807 (delAAGAAAGAAAAAA)	24	21	-	3	-	0.0342857	0.126506	-	0.0182927	-	GAGCCATGATCACACCACTACACTCCAGCCTAGGTGACAGAGCAAGACACCATCTC-------------AAG	[AAAGA][AAAGA][AAAGA][AAAGA][AAAGA]	AAAAAC	GAGCCATGATCACACCACTACACTCCAGCCTAGGTGACAGAGCAAGACACCATCTCAAGAAAGAAAAGAAAAGAAAAGAAAAGAAAAAAC
PentaD	3.2	[AAAGA]6	rs1190908807 (delAAGAAAGAAAAAA)	2	2	-	-	-	0.00285714	0.0120482	-	-	-	GAGCCATGATCACACCACTACACTCCAGCCTAGGTGACAGAGCAAGACACCATCTC-------------AAG	[AAAGA][AAAGA][AAAGA][AAAGA][AAAGA][AAAGA]	AAAAAC	GAGCCATGATCACACCACTACACTCCAGCCTAGGTGACAGAGCAAGACACCATCTCAAGAAAGAAAAGAAAAGAAAAGAAAAGAAAAGAAAAAAC
PentaD	5	[AAAGA]5		10	8	-	2	-	0.0142857	0.0481928	-	0.0121951	-	GAGCCATGATCACACCACTACACTCCAGCCTAGGTGACAGAGCAAGACACCATCTCAAGAAAGAAAAAAAAG	[AAAGA][AAAGA][AAAGA][AAAGA][AAAGA]	AAAAAC	GAGCCATGATCACACCACTACACTCCAGCCTAGGTGACAGAGCAAGACACCATCTCAAGAAAGAAAAAAAAGAAAGAAAAGAAAAGAAAAGAAAAGAAAAAAC
PentaD	7	[AAAGA]7		11	6	-	2	3	0.0157143	0.0361446	-	0.0121951	0.0145631	GAGCCATGATCACACCACTACACTCCAGCCTAGGTGACAGAGCAAGACACCATCTCAAGAAAGAAAAAAAAG	[AAAGA][AAAGA][AAAGA][AAAGA][AAAGA][AAAGA][AAAGA]	AAAAAC	GAGCCATGATCACACCACTACACTCCAGCCTAGGTGACAGAGCAAGACACCATCTCAAGAAAGAAAAAAAAGAAAGAAAAGAAAAGAAAAGAAAAGAAAAGAAAAGAAAAAAC
PentaD	8	[AAAGA]8		30	15	7	1	7	0.0428571	0.0903614	0.0426829	0.00609756	0.0339806	GAGCCATGATCACACCACTACACTCCAGCCTAGGTGACAGAGCAAGACACCATCTCAAGAAAGAAAAAAAAG	[AAAGA][AAAGA][AAAGA][AAAGA][AAAGA][AAAGA][AAAGA][AAAGA]	AAAAAC	GAGCCATGATCACACCACTACACTCCAGCCTAGGTGACAGAGCAAGACACCATCTCAAGAAAGAAAAAAAAGAAAGAAAAGAAAAGAAAAGAAAAGAAAAGAAAAGAAAAGAAAAAAC
PentaD	9	[AAAGA]9		179	24	39	38	78	0.255714	0.144578	0.237805	0.231707	0.378641	GAGCCATGATCACACCACTACACTCCAGCCTAGGTGACAGAGCAAGACACCATCTCAAGAAAGAAAAAAAAG	[AAAGA][AAAGA][AAAGA][AAAGA][AAAGA][AAAGA][AAAGA][AAAGA][AAAGA]	AAAAAC	GAGCCATGATCACACCACTACACTCCAGCCTAGGTGACAGAGCAAGACACCATCTCAAGAAAGAAAAAAAAGAAAGAAAAGAAAAGAAAAGAAAAGAAAAGAAAAGAAAAGAAAAGAAAAAAC
PentaD	10	[AAAGA]10		89	15	16	33	25	0.127143	0.0903614	0.097561	0.20122	0.121359	GAGCCATGATCACACCACTACACTCCAGCCTAGGTGACAGAGCAAGACACCATCTCAAGAAAGAAAAAAAAG	[AAAGA][AAAGA][AAAGA][AAAGA][AAAGA][AAAGA][AAAGA][AAAGA][AAAGA][AAAGA]	AAAAAC	GAGCCATGATCACACCACTACACTCCAGCCTAGGTGACAGAGCAAGACACCATCTCAAGAAAGAAAAAAAAGAAAGAAAAGAAAAGAAAAGAAAAGAAAAGAAAAGAAAAGAAAAGAAAAGAAAAAAC
PentaD	10	[AAAGA]10	rs995500705 (C>T)	1	-	-	-	1	0.00142857	-	-	-	0.00485437	GAGCCATGATCACACCACTACACTCCAGCCTAGGTGACAGAGCAAGACACCATCTCAAGAAAGAAAAAAAAG	[AAAGA][AAAGA][AAAGA][AAAGA][AAAGA][AAAGA][AAAGA][AAAGA][AAAGA][AAAGA]	AAAAAT	GAGCCATGATCACACCACTACACTCCAGCCTAGGTGACAGAGCAAGACACCATCTCAAGAAAGAAAAAAAAGAAAGAAAAGAAAAGAAAAGAAAAGAAAAGAAAAGAAAAGAAAAGAAAAGAAAAAAT
PentaD	11	[AAAGA]11		112	29	22	25	36	0.16	0.174699	0.134146	0.152439	0.174757	GAGCCATGATCACACCACTACACTCCAGCCTAGGTGACAGAGCAAGACACCATCTCAAGAAAGAAAAAAAAG	[AAAGA][AAAGA][AAAGA][AAAGA][AAAGA][AAAGA][AAAGA][AAAGA][AAAGA][AAAGA][AAAGA]	AAAAAC	GAGCCATGATCACACCACTACACTCCAGCCTAGGTGACAGAGCAAGACACCATCTCAAGAAAGAAAAAAAAGAAAGAAAAGAAAAGAAAAGAAAAGAAAAGAAAAGAAAAGAAAAGAAAAGAAAAGAAAAAAC
PentaD	12	[AAAGA]12		107	19	31	27	30	0.152857	0.114458	0.189024	0.164634	0.145631	GAGCCATGATCACACCACTACACTCCAGCCTAGGTGACAGAGCAAGACACCATCTCAAGAAAGAAAAAAAAG	[AAAGA][AAAGA][AAAGA][AAAGA][AAAGA][AAAGA][AAAGA][AAAGA][AAAGA][AAAGA][AAAGA][AAAGA]	AAAAAC	GAGCCATGATCACACCACTACACTCCAGCCTAGGTGACAGAGCAAGACACCATCTCAAGAAAGAAAAAAAAGAAAGAAAAGAAAAGAAAAGAAAAGAAAAGAAAAGAAAAGAAAAGAAAAGAAAAGAAAAGAAAAAAC
PentaD	12	[AAAGA]12	rs186259515 (A>G)	2	-	2	-	-	0.00285714	-	0.0121951	-	-	GAGCCATGATCACACCACTACACTCCAGCCTAGGTGACAGAGCAAGACACCATCTCAAGAAAGAAAAAAAAG	[AAAGA][AAAGA][AAAGA][AAAGA][AAAGA][AAAGA][AAAGA][AAAGA][AAAGA][AAAGA][AAAGA][AAAGA]	AAAGAC	GAGCCATGATCACACCACTACACTCCAGCCTAGGTGACAGAGCAAGACACCATCTCAAGAAAGAAAAAAAAGAAAGAAAAGAAAAGAAAAGAAAAGAAAAGAAAAGAAAAGAAAAGAAAAGAAAAGAAAAGAAAAGAC
PentaD	13	[AAAGA]13		100	25	35	21	19	0.142857	0.150602	0.213415	0.128049	0.092233	GAGCCATGATCACACCACTACACTCCAGCCTAGGTGACAGAGCAAGACACCATCTCAAGAAAGAAAAAAAAG	[AAAGA][AAAGA][AAAGA][AAAGA][AAAGA][AAAGA][AAAGA][AAAGA][AAAGA][AAAGA][AAAGA][AAAGA][AAAGA]	AAAAAC	GAGCCATGATCACACCACTACACTCCAGCCTAGGTGACAGAGCAAGACACCATCTCAAGAAAGAAAAAAAAGAAAGAAAAGAAAAGAAAAGAAAAGAAAAGAAAAGAAAAGAAAAGAAAAGAAAAGAAAAGAAAAGAAAAAAC
PentaD	14	[AAAGA]14		26	2	11	10	3	0.0371429	0.0120482	0.0670732	0.0609756	0.0145631	GAGCCATGATCACACCACTACACTCCAGCCTAGGTGACAGAGCAAGACACCATCTCAAGAAAGAAAAAAAAG	[AAAGA][AAAGA][AAAGA][AAAGA][AAAGA][AAAGA][AAAGA][AAAGA][AAAGA][AAAGA][AAAGA][AAAGA][AAAGA][AAAGA]	AAAAAC	GAGCCATGATCACACCACTACACTCCAGCCTAGGTGACAGAGCAAGACACCATCTCAAGAAAGAAAAAAAAGAAAGAAAAGAAAAGAAAAGAAAAGAAAAGAAAAGAAAAGAAAAGAAAAGAAAAGAAAAGAAAAGAAAAGAAAAAAC
PentaD	15	[AAAGA]15		7	-	1	2	4	0.01	-	0.00609756	0.0121951	0.0194175	GAGCCATGATCACACCACTACACTCCAGCCTAGGTGACAGAGCAAGACACCATCTCAAGAAAGAAAAAAAAG	[AAAGA][AAAGA][AAAGA][AAAGA][AAAGA][AAAGA][AAAGA][AAAGA][AAAGA][AAAGA][AAAGA][AAAGA][AAAGA][AAAGA][AAAGA]	AAAAAC	GAGCCATGATCACACCACTACACTCCAGCCTAGGTGACAGAGCAAGACACCATCTCAAGAAAGAAAAAAAAGAAAGAAAAGAAAAGAAAAGAAAAGAAAAGAAAAGAAAAGAAAAGAAAAGAAAAGAAAAGAAAAGAAAAGAAAAGAAAAAAC
PentaD				700	166	164	164	206	1	1	1	1	1
D22S1045	8	[ATT]5 ACT [ATT]2		2	2	-	-	-	0.00285714	0.0120482	-	-	-	C	[ATT][ATT][ATT][ATT][ATT][ACT][ATT][ATT]	GTTATAAAAATATTGCCAATCAT	CATTATTATTATTATTACTATTATTGTTATAAAAATATTGCCAATCAT
D22S1045	10	[ATT]7 ACT [ATT]2		8	8	-	-	-	0.0114286	0.0481928	-	-	-	C	[ATT][ATT][ATT][ATT][ATT][ATT][ATT][ACT][ATT][ATT]	GTTATAAAAATATTGCCAATCAT	CATTATTATTATTATTATTATTACTATTATTGTTATAAAAATATTGCCAATCAT
D22S1045	11	[ATT]8 ACT [ATT]2		96	24	26	10	36	0.137143	0.144578	0.158537	0.0609756	0.174757	C	[ATT][ATT][ATT][ATT][ATT][ATT][ATT][ATT][ACT][ATT][ATT]	GTTATAAAAATATTGCCAATCAT	CATTATTATTATTATTATTATTATTACTATTATTGTTATAAAAATATTGCCAATCAT
D22S1045	12	[ATT]9 ACT [ATT]2		6	4	1	1	-	0.00857143	0.0240964	0.00609756	0.00609756	-	C	[ATT][ATT][ATT][ATT][ATT][ATT][ATT][ATT][ATT][ACT][ATT][ATT]	GTTATAAAAATATTGCCAATCAT	CATTATTATTATTATTATTATTATTATTACTATTATTGTTATAAAAATATTGCCAATCAT
D22S1045	14	[ATT]11 ACT [ATT]2		23	11	7	5	-	0.0328571	0.0662651	0.0426829	0.0304878	-	C	[ATT][ATT][ATT][ATT][ATT][ATT][ATT][ATT][ATT][ATT][ATT][ACT][ATT][ATT]	GTTATAAAAATATTGCCAATCAT	CATTATTATTATTATTATTATTATTATTATTATTACTATTATTGTTATAAAAATATTGCCAATCAT
D22S1045	15	[ATT]12 ACT [ATT]2		242	44	61	74	63	0.345714	0.26506	0.371951	0.45122	0.305825	C	[ATT][ATT][ATT][ATT][ATT][ATT][ATT][ATT][ATT][ATT][ATT][ATT][ACT][ATT][ATT]	GTTATAAAAATATTGCCAATCAT	CATTATTATTATTATTATTATTATTATTATTATTATTACTATTATTGTTATAAAAATATTGCCAATCAT
D22S1045	16	[ATT]13 ACT [ATT]2		210	39	55	62	54	0.3	0.23494	0.335366	0.378049	0.262136	C	[ATT][ATT][ATT][ATT][ATT][ATT][ATT][ATT][ATT][ATT][ATT][ATT][ATT][ACT][ATT][ATT]	GTTATAAAAATATTGCCAATCAT	CATTATTATTATTATTATTATTATTATTATTATTATTATTACTATTATTGTTATAAAAATATTGCCAATCAT
D22S1045	17	[ATT]14 ACT [ATT]2		95	31	12	12	40	0.135714	0.186747	0.0731707	0.0731707	0.194175	C	[ATT][ATT][ATT][ATT][ATT][ATT][ATT][ATT][ATT][ATT][ATT][ATT][ATT][ATT][ACT][ATT][ATT]	GTTATAAAAATATTGCCAATCAT	CATTATTATTATTATTATTATTATTATTATTATTATTATTATTACTATTATTGTTATAAAAATATTGCCAATCAT
D22S1045	18	[ATT]15 ACT [ATT]2		15	3	2	-	10	0.0214286	0.0180723	0.0121951	-	0.0485437	C	[ATT][ATT][ATT][ATT][ATT][ATT][ATT][ATT][ATT][ATT][ATT][ATT][ATT][ATT][ATT][ACT][ATT][ATT]	GTTATAAAAATATTGCCAATCAT	CATTATTATTATTATTATTATTATTATTATTATTATTATTATTATTACTATTATTGTTATAAAAATATTGCCAATCAT
D22S1045	19	[ATT]16 ACT [ATT]2		3	-	-	-	3	0.00428571	-	-	-	0.0145631	C	[ATT][ATT][ATT][ATT][ATT][ATT][ATT][ATT][ATT][ATT][ATT][ATT][ATT][ATT][ATT][ATT][ACT][ATT][ATT]	GTTATAAAAATATTGCCAATCAT	CATTATTATTATTATTATTATTATTATTATTATTATTATTATTATTATTACTATTATTGTTATAAAAATATTGCCAATCAT
D22S1045				700	166	164	164	206	1	1	1	1	1
SE33	6.3	TTT [CTTT]6	rs9362477 (C>T)	1	-	1	-	-	0.00142045	-	0.0060241	-	-	CTCTTTCTTTCTTTC	TTT[CTTT][CTTT][CTTT][CTTT][CTTT][CTTT]	CTCTTTCTTTCTTTCTCTTTCTTTCTTTTTCTTT	CTCTTTCTTTCTTTCTTTCTTTCTTTCTTTCTTTCTTTCTTTCTCTTTCTTTCTTTCTCTTTCTTTCTTTTTCTTT
SE33	7	[CTTT]7	rs9362477 (C>T)	1	1	-	-	-	0.00142045	0.00598802	-	-	-	CTCTTTCTTTCTTTC	[CTTT][CTTT][CTTT][CTTT][CTTT][CTTT][CTTT]	CTCTTTCTTTCTTTCTCTTTCTTTCTTTTTCTTT	CTCTTTCTTTCTTTCCTTTCTTTCTTTCTTTCTTTCTTTCTTTCTCTTTCTTTCTTTCTCTTTCTTTCTTTTTCTTT
SE33	10	[CTTT]10	rs9362477 (C>T)	1	1	-	-	-	0.00142045	0.00598802	-	-	-	CTCTTTCTTTCTTTC	[CTTT][CTTT][CTTT][CTTT][CTTT][CTTT][CTTT][CTTT][CTTT][CTTT]	CTCTTTCTTTCTTTCTCTTTCTTTCTTTTTCTTT	CTCTTTCTTTCTTTCCTTTCTTTCTTTCTTTCTTTCTTTCTTTCTTTCTTTCTTTCTCTTTCTTTCTTTCTCTTTCTTTCTTTTTCTTT
SE33	10.2	[CTTT]11 CT	rs536914220 (C>T); rs1429028170 (C>T); rs151261950 (delCTTT)	1	1	-	-	-	0.00142045	0.00598802	-	-	-	CTCTTTCTTTCCTTT	[CTTT][CTTT][CTTT][CTTT][CTTT][CTTT][CTTT][CTTT][CTTT][CTTT][CTTT]CT	TTCTTTCTTTCTTTCT----CTTTCTTTTTCTTT	CTCTTTCTTTCCTTTCTTTCTTTCTTTCTTTCTTTCTTTCTTTCTTTCTTTCTTTCTTTCTTTCTTTCTTTCTTTCTCTTTCTTTTTCTTT
SE33	11	[CTTT]11	rs9362477 (C>T)	2	-	-	2	-	0.00284091	-	-	0.0121212	-	CTCTTTCTTTCTTTC	[CTTT][CTTT][CTTT][CTTT][CTTT][CTTT][CTTT][CTTT][CTTT][CTTT][CTTT]	CTCTTTCTTTCTTTCTCTTTCTTTCTTTTTCTTT	CTCTTTCTTTCTTTCCTTTCTTTCTTTCTTTCTTTCTTTCTTTCTTTCTTTCTTTCTTTCTCTTTCTTTCTTTCTCTTTCTTTCTTTTTCTTT
SE33	12	[CTTT]12	rs9362477 (C>T)	2	-	1	1	-	0.00284091	-	0.0060241	0.00606061	-	CTCTTTCTTTCTTTC	[CTTT][CTTT][CTTT][CTTT][CTTT][CTTT][CTTT][CTTT][CTTT][CTTT][CTTT][CTTT]	CTCTTTCTTTCTTTCTCTTTCTTTCTTTTTCTTT	CTCTTTCTTTCTTTCCTTTCTTTCTTTCTTTCTTTCTTTCTTTCTTTCTTTCTTTCTTTCTTTCTCTTTCTTTCTTTCTCTTTCTTTCTTTTTCTTT
SE33	13	[CTTT]13	rs9362477 (C>T)	3	1	-	2	-	0.00426136	0.00598802	-	0.0121212	-	CTCTTTCTTTCTTTC	[CTTT][CTTT][CTTT][CTTT][CTTT][CTTT][CTTT][CTTT][CTTT][CTTT][CTTT][CTTT][CTTT]	CTCTTTCTTTCTTTCTCTTTCTTTCTTTTTCTTT	CTCTTTCTTTCTTTCCTTTCTTTCTTTCTTTCTTTCTTTCTTTCTTTCTTTCTTTCTTTCTTTCTTTCTCTTTCTTTCTTTCTCTTTCTTTCTTTTTCTTT
SE33	13.2	[CTTT]13 CT	rs9362477 (C>T); rs1429028170 (C>T); rs1277875566 (T>C)	1	1	-	-	-	0.00142045	0.00598802	-	-	-	CTCTTTCTTTCTTTC	[CTTT][CTTT][CTTT][CTTT][CTTT][CTTT][CTTT][CTTT][CTTT][CTTT][CTTT][CTTT][CTTT]CT	TTCTTTCTTTCTTTCTCTTTCTTTCTTTCTCTTT	CTCTTTCTTTCTTTCCTTTCTTTCTTTCTTTCTTTCTTTCTTTCTTTCTTTCTTTCTTTCTTTCTTTCTTTCTTTCTTTCTTTCTCTTTCTTTCTTTCTCTTT
SE33	14	[CTTT]14	rs9362477 (C>T)	21	10	3	8	-	0.0298295	0.0598802	0.0180723	0.0484848	-	CTCTTTCTTTCTTTC	[CTTT][CTTT][CTTT][CTTT][CTTT][CTTT][CTTT][CTTT][CTTT][CTTT][CTTT][CTTT][CTTT][CTTT]	CTCTTTCTTTCTTTCTCTTTCTTTCTTTTTCTTT	CTCTTTCTTTCTTTCCTTTCTTTCTTTCTTTCTTTCTTTCTTTCTTTCTTTCTTTCTTTCTTTCTTTCTTTCTCTTTCTTTCTTTCTCTTTCTTTCTTTTTCTTT
SE33	15	[CTTT]15	rs9362477 (C>T)	22	7	9	6	-	0.03125	0.0419162	0.0542169	0.0363636	-	CTCTTTCTTTCTTTC	[CTTT][CTTT][CTTT][CTTT][CTTT][CTTT][CTTT][CTTT][CTTT][CTTT][CTTT][CTTT][CTTT][CTTT][CTTT]	CTCTTTCTTTCTTTCTCTTTCTTTCTTTTTCTTT	CTCTTTCTTTCTTTCCTTTCTTTCTTTCTTTCTTTCTTTCTTTCTTTCTTTCTTTCTTTCTTTCTTTCTTTCTTTCTCTTTCTTTCTTTCTCTTTCTTTCTTTTTCTTT
SE33	15.2	[CTTT]15 CT	rs9362477 (C>T); rs1429028170 (C>T)	1	1	-	-	-	0.00142045	0.00598802	-	-	-	CTCTTTCTTTCTTTC	[CTTT][CTTT][CTTT][CTTT][CTTT][CTTT][CTTT][CTTT][CTTT][CTTT][CTTT][CTTT][CTTT][CTTT][CTTT]CT	TTCTTTCTTTCTTTCTCTTTCTTTCTTTTTCTTT	CTCTTTCTTTCTTTCCTTTCTTTCTTTCTTTCTTTCTTTCTTTCTTTCTTTCTTTCTTTCTTTCTTTCTTTCTTTCTTTCTTTCTTTCTTTCTCTTTCTTTCTTTTTCTTT
SE33	16	[CTTT]16		1	1	-	-	-	0.00142045	0.00598802	-	-	-	CTCTTTCTTTCCTTC	[CTTT][CTTT][CTTT][CTTT][CTTT][CTTT][CTTT][CTTT][CTTT][CTTT][CTTT][CTTT][CTTT][CTTT][CTTT][CTTT]	CTCTTTCTTTCTTTCTCTTTCTTTCTTTTTCTTT	CTCTTTCTTTCCTTCCTTTCTTTCTTTCTTTCTTTCTTTCTTTCTTTCTTTCTTTCTTTCTTTCTTTCTTTCTTTCTTTCTCTTTCTTTCTTTCTCTTTCTTTCTTTTTCTTT
SE33	16	[CTTT]16	rs536914220 (C>T)	1	-	-	1	-	0.00142045	-	-	0.00606061	-	CTCTTTCTTTCCTTT	[CTTT][CTTT][CTTT][CTTT][CTTT][CTTT][CTTT][CTTT][CTTT][CTTT][CTTT][CTTT][CTTT][CTTT][CTTT][CTTT]	CTCTTTCTTTCTTTCTCTTTCTTTCTTTTTCTTT	CTCTTTCTTTCCTTTCTTTCTTTCTTTCTTTCTTTCTTTCTTTCTTTCTTTCTTTCTTTCTTTCTTTCTTTCTTTCTTTCTCTTTCTTTCTTTCTCTTTCTTTCTTTTTCTTT
SE33	16	[CTTT]16	rs9362477 (C>T)	27	8	3	8	8	0.0383523	0.0479042	0.0180723	0.0484848	0.038835	CTCTTTCTTTCTTTC	[CTTT][CTTT][CTTT][CTTT][CTTT][CTTT][CTTT][CTTT][CTTT][CTTT][CTTT][CTTT][CTTT][CTTT][CTTT][CTTT]	CTCTTTCTTTCTTTCTCTTTCTTTCTTTTTCTTT	CTCTTTCTTTCTTTCCTTTCTTTCTTTCTTTCTTTCTTTCTTTCTTTCTTTCTTTCTTTCTTTCTTTCTTTCTTTCTTTCTCTTTCTTTCTTTCTCTTTCTTTCTTTTTCTTT
SE33	17	[CTTT]17		1	1	-	-	-	0.00142045	0.00598802	-	-	-	CTCTTTCTTTCCTTC	[CTTT][CTTT][CTTT][CTTT][CTTT][CTTT][CTTT][CTTT][CTTT][CTTT][CTTT][CTTT][CTTT][CTTT][CTTT][CTTT][CTTT]	CTCTTTCTTTCTTTCTCTTTCTTTCTTTTTCTTT	CTCTTTCTTTCCTTCCTTTCTTTCTTTCTTTCTTTCTTTCTTTCTTTCTTTCTTTCTTTCTTTCTTTCTTTCTTTCTTTCTTTCTCTTTCTTTCTTTCTCTTTCTTTCTTTTTCTTT
SE33	17	[CTTT]17	rs9362477 (C>T)	36	12	11	5	8	0.0511364	0.0718563	0.0662651	0.030303	0.038835	CTCTTTCTTTCTTTC	[CTTT][CTTT][CTTT][CTTT][CTTT][CTTT][CTTT][CTTT][CTTT][CTTT][CTTT][CTTT][CTTT][CTTT][CTTT][CTTT][CTTT]	CTCTTTCTTTCTTTCTCTTTCTTTCTTTTTCTTT	CTCTTTCTTTCTTTCCTTTCTTTCTTTCTTTCTTTCTTTCTTTCTTTCTTTCTTTCTTTCTTTCTTTCTTTCTTTCTTTCTTTCTCTTTCTTTCTTTCTCTTTCTTTCTTTTTCTTT
SE33	18	[CTTT]18		2	2	-	-	-	0.00284091	0.011976	-	-	-	CTCTTTCTTTCCTTC	[CTTT][CTTT][CTTT][CTTT][CTTT][CTTT][CTTT][CTTT][CTTT][CTTT][CTTT][CTTT][CTTT][CTTT][CTTT][CTTT][CTTT][CTTT]	CTCTTTCTTTCTTTCTCTTTCTTTCTTTTTCTTT	CTCTTTCTTTCCTTCCTTTCTTTCTTTCTTTCTTTCTTTCTTTCTTTCTTTCTTTCTTTCTTTCTTTCTTTCTTTCTTTCTTTCTTTCTCTTTCTTTCTTTCTCTTTCTTTCTTTTTCTTT
SE33	18	[CTTT]18	rs536914220 (C>T)	3	-	3	-	-	0.00426136	-	0.0180723	-	-	CTCTTTCTTTCCTTT	[CTTT][CTTT][CTTT][CTTT][CTTT][CTTT][CTTT][CTTT][CTTT][CTTT][CTTT][CTTT][CTTT][CTTT][CTTT][CTTT][CTTT][CTTT]	CTCTTTCTTTCTTTCTCTTTCTTTCTTTTTCTTT	CTCTTTCTTTCCTTTCTTTCTTTCTTTCTTTCTTTCTTTCTTTCTTTCTTTCTTTCTTTCTTTCTTTCTTTCTTTCTTTCTTTCTTTCTCTTTCTTTCTTTCTCTTTCTTTCTTTTTCTTT
SE33	18	[CTTT]19	rs9362477 (C>T); rs1391198277 (delTTCT)	1	1	-	-	-	0.00142045	0.00598802	-	-	-	CTCTTTCTTTCTTTC	[CTTT][CTTT][CTTT][CTTT][CTTT][CTTT][CTTT][CTTT][CTTT][CTTT][CTTT][CTTT][CTTT][CTTT][CTTT][CTTT][CTTT][CTTT][CTTT]	CTCTTTCT----TTCTCTTTCTTTCTTTTTCTTT	CTCTTTCTTTCTTTCCTTTCTTTCTTTCTTTCTTTCTTTCTTTCTTTCTTTCTTTCTTTCTTTCTTTCTTTCTTTCTTTCTTTCTTTCTTTCTCTTTCTTTCTCTTTCTTTCTTTTTCTTT
SE33	18	[CTTT]18	rs9362477 (C>T)	60	11	16	21	12	0.0852273	0.0658683	0.0963855	0.127273	0.0582524	CTCTTTCTTTCTTTC	[CTTT][CTTT][CTTT][CTTT][CTTT][CTTT][CTTT][CTTT][CTTT][CTTT][CTTT][CTTT][CTTT][CTTT][CTTT][CTTT][CTTT][CTTT]	CTCTTTCTTTCTTTCTCTTTCTTTCTTTTTCTTT	CTCTTTCTTTCTTTCCTTTCTTTCTTTCTTTCTTTCTTTCTTTCTTTCTTTCTTTCTTTCTTTCTTTCTTTCTTTCTTTCTTTCTTTCTCTTTCTTTCTTTCTCTTTCTTTCTTTTTCTTT
SE33	19	CTTC [CTTT]18		1	1	-	-	-	0.00142045	0.00598802	-	-	-	CTCTTTCTTTCCTTC	[CTTC][CTTT][CTTT][CTTT][CTTT][CTTT][CTTT][CTTT][CTTT][CTTT][CTTT][CTTT][CTTT][CTTT][CTTT][CTTT][CTTT][CTTT][CTTT]	CTCTTTCTTTCTTTCTCTTTCTTTCTTTTTCTTT	CTCTTTCTTTCCTTCCTTCCTTTCTTTCTTTCTTTCTTTCTTTCTTTCTTTCTTTCTTTCTTTCTTTCTTTCTTTCTTTCTTTCTTTCTTTCTCTTTCTTTCTTTCTCTTTCTTTCTTTTTCTTT
SE33	19	[CTTT]19		1	1	-	-	-	0.00142045	0.00598802	-	-	-	CTCTTTCTTTCCTTC	[CTTT][CTTT][CTTT][CTTT][CTTT][CTTT][CTTT][CTTT][CTTT][CTTT][CTTT][CTTT][CTTT][CTTT][CTTT][CTTT][CTTT][CTTT][CTTT]	CTCTTTCTTTCTTTCTCTTTCTTTCTTTTTCTTT	CTCTTTCTTTCCTTCCTTTCTTTCTTTCTTTCTTTCTTTCTTTCTTTCTTTCTTTCTTTCTTTCTTTCTTTCTTTCTTTCTTTCTTTCTTTCTCTTTCTTTCTTTCTCTTTCTTTCTTTTTCTTT
SE33	19	[CTTT]19	rs536914220 (C>T)	1	-	1	-	-	0.00142045	-	0.0060241	-	-	CTCTTTCTTTCCTTT	[CTTT][CTTT][CTTT][CTTT][CTTT][CTTT][CTTT][CTTT][CTTT][CTTT][CTTT][CTTT][CTTT][CTTT][CTTT][CTTT][CTTT][CTTT][CTTT]	CTCTTTCTTTCTTTCTCTTTCTTTCTTTTTCTTT	CTCTTTCTTTCCTTTCTTTCTTTCTTTCTTTCTTTCTTTCTTTCTTTCTTTCTTTCTTTCTTTCTTTCTTTCTTTCTTTCTTTCTTTCTTTCTCTTTCTTTCTTTCTCTTTCTTTCTTTTTCTTT
SE33	19	CTTC [CTTT]18	rs9362477 (C>T)	1	1	-	-	-	0.00142045	0.00598802	-	-	-	CTCTTTCTTTCTTTC	[CTTC][CTTT][CTTT][CTTT][CTTT][CTTT][CTTT][CTTT][CTTT][CTTT][CTTT][CTTT][CTTT][CTTT][CTTT][CTTT][CTTT][CTTT][CTTT]	CTCTTTCTTTCTTTCTCTTTCTTTCTTTTTCTTT	CTCTTTCTTTCTTTCCTTCCTTTCTTTCTTTCTTTCTTTCTTTCTTTCTTTCTTTCTTTCTTTCTTTCTTTCTTTCTTTCTTTCTTTCTTTCTCTTTCTTTCTTTCTCTTTCTTTCTTTTTCTTT
SE33	19	[CTTT]19	rs9362477 (C>T)	52	16	9	11	16	0.0738636	0.0958084	0.0542169	0.0666667	0.0776699	CTCTTTCTTTCTTTC	[CTTT][CTTT][CTTT][CTTT][CTTT][CTTT][CTTT][CTTT][CTTT][CTTT][CTTT][CTTT][CTTT][CTTT][CTTT][CTTT][CTTT][CTTT][CTTT]	CTCTTTCTTTCTTTCTCTTTCTTTCTTTTTCTTT	CTCTTTCTTTCTTTCCTTTCTTTCTTTCTTTCTTTCTTTCTTTCTTTCTTTCTTTCTTTCTTTCTTTCTTTCTTTCTTTCTTTCTTTCTTTCTCTTTCTTTCTTTCTCTTTCTTTCTTTTTCTTT
SE33	19.2	[CTTT]10 TT [CTTT]9		1	-	1	-	-	0.00142045	-	0.0060241	-	-	CTCTTTCTTTCCTTC	[CTTT][CTTT][CTTT][CTTT][CTTT][CTTT][CTTT][CTTT][CTTT][CTTT]TT[CTTT][CTTT][CTTT][CTTT][CTTT][CTTT][CTTT][CTTT][CTTT]	CTCTTTCTTTCTTTCTCTTTCTTTCTTTTTCTTT	CTCTTTCTTTCCTTCCTTTCTTTCTTTCTTTCTTTCTTTCTTTCTTTCTTTCTTTTTCTTTCTTTCTTTCTTTCTTTCTTTCTTTCTTTCTTTCTCTTTCTTTCTTTCTCTTTCTTTCTTTTTCTTT
SE33	19.2	[CTTT]9 TT [CTTT]10		1	-	1	-	-	0.00142045	-	0.0060241	-	-	CTCTTTCTTTCCTTC	[CTTT][CTTT][CTTT][CTTT][CTTT][CTTT][CTTT][CTTT][CTTT]TT[CTTT][CTTT][CTTT][CTTT][CTTT][CTTT][CTTT][CTTT][CTTT][CTTT]	CTCTTTCTTTCTTTCTCTTTCTTTCTTTTTCTTT	CTCTTTCTTTCCTTCCTTTCTTTCTTTCTTTCTTTCTTTCTTTCTTTCTTTTTCTTTCTTTCTTTCTTTCTTTCTTTCTTTCTTTCTTTCTTTCTCTTTCTTTCTTTCTCTTTCTTTCTTTTTCTTT
SE33	20	[CTTT]20		2	2	-	-	-	0.00284091	0.011976	-	-	-	CTCTTTCTTTCCTTC	[CTTT][CTTT][CTTT][CTTT][CTTT][CTTT][CTTT][CTTT][CTTT][CTTT][CTTT][CTTT][CTTT][CTTT][CTTT][CTTT][CTTT][CTTT][CTTT][CTTT]	CTCTTTCTTTCTTTCTCTTTCTTTCTTTTTCTTT	CTCTTTCTTTCCTTCCTTTCTTTCTTTCTTTCTTTCTTTCTTTCTTTCTTTCTTTCTTTCTTTCTTTCTTTCTTTCTTTCTTTCTTTCTTTCTTTCTCTTTCTTTCTTTCTCTTTCTTTCTTTTTCTTT
SE33	20	CTTC [CTTT]19	rs9362477 (C>T)	2	1	-	-	1	0.00284091	0.00598802	-	-	0.00485437	CTCTTTCTTTCTTTC	[CTTC][CTTT][CTTT][CTTT][CTTT][CTTT][CTTT][CTTT][CTTT][CTTT][CTTT][CTTT][CTTT][CTTT][CTTT][CTTT][CTTT][CTTT][CTTT][CTTT]	CTCTTTCTTTCTTTCTCTTTCTTTCTTTTTCTTT	CTCTTTCTTTCTTTCCTTCCTTTCTTTCTTTCTTTCTTTCTTTCTTTCTTTCTTTCTTTCTTTCTTTCTTTCTTTCTTTCTTTCTTTCTTTCTTTCTCTTTCTTTCTTTCTCTTTCTTTCTTTTTCTTT
SE33	20	[CTTT]20	rs9362477 (C>T)	47	9	11	8	19	0.0667614	0.0538922	0.0662651	0.0484848	0.092233	CTCTTTCTTTCTTTC	[CTTT][CTTT][CTTT][CTTT][CTTT][CTTT][CTTT][CTTT][CTTT][CTTT][CTTT][CTTT][CTTT][CTTT][CTTT][CTTT][CTTT][CTTT][CTTT][CTTT]	CTCTTTCTTTCTTTCTCTTTCTTTCTTTTTCTTT	CTCTTTCTTTCTTTCCTTTCTTTCTTTCTTTCTTTCTTTCTTTCTTTCTTTCTTTCTTTCTTTCTTTCTTTCTTTCTTTCTTTCTTTCTTTCTTTCTCTTTCTTTCTTTCTCTTTCTTTCTTTTTCTTT
SE33	20.2	[CTTT]9 TT [CTTT]11		1	-	1	-	-	0.00142045	-	0.0060241	-	-	CTCTTTCTTTCCTTC	[CTTT][CTTT][CTTT][CTTT][CTTT][CTTT][CTTT][CTTT][CTTT]TT[CTTT][CTTT][CTTT][CTTT][CTTT][CTTT][CTTT][CTTT][CTTT][CTTT][CTTT]	CTCTTTCTTTCTTTCTCTTTCTTTCTTTTTCTTT	CTCTTTCTTTCCTTCCTTTCTTTCTTTCTTTCTTTCTTTCTTTCTTTCTTTTTCTTTCTTTCTTTCTTTCTTTCTTTCTTTCTTTCTTTCTTTCTTTCTCTTTCTTTCTTTCTCTTTCTTTCTTTTTCTTT
SE33	20.2	[CTTT]20 CT	rs9362477 (C>T); rs1429028170 (C>T)	1	-	1	-	-	0.00142045	-	0.0060241	-	-	CTCTTTCTTTCTTTC	[CTTT][CTTT][CTTT][CTTT][CTTT][CTTT][CTTT][CTTT][CTTT][CTTT][CTTT][CTTT][CTTT][CTTT][CTTT][CTTT][CTTT][CTTT][CTTT][CTTT]CT	TTCTTTCTTTCTTTCTCTTTCTTTCTTTTTCTTT	CTCTTTCTTTCTTTCCTTTCTTTCTTTCTTTCTTTCTTTCTTTCTTTCTTTCTTTCTTTCTTTCTTTCTTTCTTTCTTTCTTTCTTTCTTTCTTTCTTTCTTTCTTTCTTTCTCTTTCTTTCTTTTTCTTT
SE33	21	[CTTT]21		4	4	-	-	-	0.00568182	0.0239521	-	-	-	CTCTTTCTTTCCTTC	[CTTT][CTTT][CTTT][CTTT][CTTT][CTTT][CTTT][CTTT][CTTT][CTTT][CTTT][CTTT][CTTT][CTTT][CTTT][CTTT][CTTT][CTTT][CTTT][CTTT][CTTT]	CTCTTTCTTTCTTTCTCTTTCTTTCTTTTTCTTT	CTCTTTCTTTCCTTCCTTTCTTTCTTTCTTTCTTTCTTTCTTTCTTTCTTTCTTTCTTTCTTTCTTTCTTTCTTTCTTTCTTTCTTTCTTTCTTTCTTTCTCTTTCTTTCTTTCTCTTTCTTTCTTTTTCTTT
SE33	21	[CTTT]21	rs9362477 (C>T)	28	5	3	11	9	0.0397727	0.0299401	0.0180723	0.0666667	0.0436893	CTCTTTCTTTCTTTC	[CTTT][CTTT][CTTT][CTTT][CTTT][CTTT][CTTT][CTTT][CTTT][CTTT][CTTT][CTTT][CTTT][CTTT][CTTT][CTTT][CTTT][CTTT][CTTT][CTTT][CTTT]	CTCTTTCTTTCTTTCTCTTTCTTTCTTTTTCTTT	CTCTTTCTTTCTTTCCTTTCTTTCTTTCTTTCTTTCTTTCTTTCTTTCTTTCTTTCTTTCTTTCTTTCTTTCTTTCTTTCTTTCTTTCTTTCTTTCTTTCTCTTTCTTTCTTTCTCTTTCTTTCTTTTTCTTT
SE33	21	TTTC [CTTT]20	rs9362477 (C>T)	1	-	1	-	-	0.00142045	-	0.0060241	-	-	CTCTTTCTTTCTTTC	[TTTC][CTTT][CTTT][CTTT][CTTT][CTTT][CTTT][CTTT][CTTT][CTTT][CTTT][CTTT][CTTT][CTTT][CTTT][CTTT][CTTT][CTTT][CTTT][CTTT][CTTT]	CTCTTTCTTTCTTTCTCTTTCTTTCTTTTTCTTT	CTCTTTCTTTCTTTCTTTCCTTTCTTTCTTTCTTTCTTTCTTTCTTTCTTTCTTTCTTTCTTTCTTTCTTTCTTTCTTTCTTTCTTTCTTTCTTTCTTTCTCTTTCTTTCTTTCTCTTTCTTTCTTTTTCTTT
SE33	21.2	[CTTT]17 TT [CTTT]4		1	1	-	-	-	0.00142045	0.00598802	-	-	-	CTCTTTCTTTCCTTC	[CTTT][CTTT][CTTT][CTTT][CTTT][CTTT][CTTT][CTTT][CTTT][CTTT][CTTT][CTTT][CTTT][CTTT][CTTT][CTTT][CTTT]TT[CTTT][CTTT][CTTT][CTTT]	CTCTTTCTTTCTTTCTCTTTCTTTCTTTTTCTTT	CTCTTTCTTTCCTTCCTTTCTTTCTTTCTTTCTTTCTTTCTTTCTTTCTTTCTTTCTTTCTTTCTTTCTTTCTTTCTTTCTTTTTCTTTCTTTCTTTCTTTCTCTTTCTTTCTTTCTCTTTCTTTCTTTTTCTTT
SE33	21.2	[CTTT]13 TT [CTTT]8		1	-	1	-	-	0.00142045	-	0.0060241	-	-	CTCTTTCTTTCCTTC	[CTTT][CTTT][CTTT][CTTT][CTTT][CTTT][CTTT][CTTT][CTTT][CTTT][CTTT][CTTT][CTTT]TT[CTTT][CTTT][CTTT][CTTT][CTTT][CTTT][CTTT][CTTT]	CTCTTTCTTTCTTTCTCTTTCTTTCTTTTTCTTT	CTCTTTCTTTCCTTCCTTTCTTTCTTTCTTTCTTTCTTTCTTTCTTTCTTTCTTTCTTTCTTTCTTTTTCTTTCTTTCTTTCTTTCTTTCTTTCTTTCTTTCTCTTTCTTTCTTTCTCTTTCTTTCTTTTTCTTT
SE33	21.2	[CTTT]11 CT [CTTT]10		1	-	-	1	-	0.00142045	-	-	0.00606061	-	CTCTTTCTTTCCTTC	[CTTT][CTTT][CTTT][CTTT][CTTT][CTTT][CTTT][CTTT][CTTT][CTTT][CTTT]CT[CTTT][CTTT][CTTT][CTTT][CTTT][CTTT][CTTT][CTTT][CTTT][CTTT]	CTCTTTCTTTCTTTCTCTTTCTTTCTTTTTCTTT	CTCTTTCTTTCCTTCCTTTCTTTCTTTCTTTCTTTCTTTCTTTCTTTCTTTCTTTCTTTCTCTTTCTTTCTTTCTTTCTTTCTTTCTTTCTTTCTTTCTTTCTCTTTCTTTCTTTCTCTTTCTTTCTTTTTCTTT
SE33	21.2	[CTTT]10 TT [CTTT]11		2	-	1	-	1	0.00284091	-	0.0060241	-	0.00485437	CTCTTTCTTTCCTTC	[CTTT][CTTT][CTTT][CTTT][CTTT][CTTT][CTTT][CTTT][CTTT][CTTT]TT[CTTT][CTTT][CTTT][CTTT][CTTT][CTTT][CTTT][CTTT][CTTT][CTTT][CTTT]	CTCTTTCTTTCTTTCTCTTTCTTTCTTTTTCTTT	CTCTTTCTTTCCTTCCTTTCTTTCTTTCTTTCTTTCTTTCTTTCTTTCTTTCTTTTTCTTTCTTTCTTTCTTTCTTTCTTTCTTTCTTTCTTTCTTTCTTTCTCTTTCTTTCTTTCTCTTTCTTTCTTTTTCTTT
SE33	22	CTTC [CTTT]21	rs9362477 (C>T)	2	2	-	-	-	0.00284091	0.011976	-	-	-	CTCTTTCTTTCTTTC	[CTTC][CTTT][CTTT][CTTT][CTTT][CTTT][CTTT][CTTT][CTTT][CTTT][CTTT][CTTT][CTTT][CTTT][CTTT][CTTT][CTTT][CTTT][CTTT][CTTT][CTTT][CTTT]	CTCTTTCTTTCTTTCTCTTTCTTTCTTTTTCTTT	CTCTTTCTTTCTTTCCTTCCTTTCTTTCTTTCTTTCTTTCTTTCTTTCTTTCTTTCTTTCTTTCTTTCTTTCTTTCTTTCTTTCTTTCTTTCTTTCTTTCTTTCTCTTTCTTTCTTTCTCTTTCTTTCTTTTTCTTT
SE33	22	[CTTT]22	rs9362477 (C>T)	9	3	1	1	4	0.0127841	0.0179641	0.0060241	0.00606061	0.0194175	CTCTTTCTTTCTTTC	[CTTT][CTTT][CTTT][CTTT][CTTT][CTTT][CTTT][CTTT][CTTT][CTTT][CTTT][CTTT][CTTT][CTTT][CTTT][CTTT][CTTT][CTTT][CTTT][CTTT][CTTT][CTTT]	CTCTTTCTTTCTTTCTCTTTCTTTCTTTTTCTTT	CTCTTTCTTTCTTTCCTTTCTTTCTTTCTTTCTTTCTTTCTTTCTTTCTTTCTTTCTTTCTTTCTTTCTTTCTTTCTTTCTTTCTTTCTTTCTTTCTTTCTTTCTCTTTCTTTCTTTCTCTTTCTTTCTTTTTCTTT
SE33	22.2	[CTTC]2 [CTTT]11 TT [CTTT]9		1	1	-	-	-	0.00142045	0.00598802	-	-	-	CTCTTTCTTTCCTTC	[CTTC][CTTC][CTTT][CTTT][CTTT][CTTT][CTTT][CTTT][CTTT][CTTT][CTTT][CTTT][CTTT]TT[CTTT][CTTT][CTTT][CTTT][CTTT][CTTT][CTTT][CTTT][CTTT]	CTCTTTCTTTCTTTCTCTTTCTTTCTTTTTCTTT	CTCTTTCTTTCCTTCCTTCCTTCCTTTCTTTCTTTCTTTCTTTCTTTCTTTCTTTCTTTCTTTCTTTTTCTTTCTTTCTTTCTTTCTTTCTTTCTTTCTTTCTTTCTCTTTCTTTCTTTCTCTTTCTTTCTTTTTCTTT
SE33	22.2	[CTTT]15 TT [CTTT]7		1	-	1	-	-	0.00142045	-	0.0060241	-	-	CTCTTTCTTTCCTTC	[CTTT][CTTT][CTTT][CTTT][CTTT][CTTT][CTTT][CTTT][CTTT][CTTT][CTTT][CTTT][CTTT][CTTT][CTTT]TT[CTTT][CTTT][CTTT][CTTT][CTTT][CTTT][CTTT]	CTCTTTCTTTCTTTCTCTTTCTTTCTTTTTCTTT	CTCTTTCTTTCCTTCCTTTCTTTCTTTCTTTCTTTCTTTCTTTCTTTCTTTCTTTCTTTCTTTCTTTCTTTCTTTTTCTTTCTTTCTTTCTTTCTTTCTTTCTTTCTCTTTCTTTCTTTCTCTTTCTTTCTTTTTCTTT
SE33	22.2	[CTTT]14 TT [CTTT]8		1	-	-	1	-	0.00142045	-	-	0.00606061	-	CTCTTTCTTTCCTTC	[CTTT][CTTT][CTTT][CTTT][CTTT][CTTT][CTTT][CTTT][CTTT][CTTT][CTTT][CTTT][CTTT][CTTT]TT[CTTT][CTTT][CTTT][CTTT][CTTT][CTTT][CTTT][CTTT]	CTCTTTCTTTCTTTCTCTTTCTTTCTTTTTCTTT	CTCTTTCTTTCCTTCCTTTCTTTCTTTCTTTCTTTCTTTCTTTCTTTCTTTCTTTCTTTCTTTCTTTCTTTTTCTTTCTTTCTTTCTTTCTTTCTTTCTTTCTTTCTCTTTCTTTCTTTCTCTTTCTTTCTTTTTCTTT
SE33	22.2	[CTTT]12 TT [CTTT]10		3	-	1	-	2	0.00426136	-	0.0060241	-	0.00970874	CTCTTTCTTTCCTTC	[CTTT][CTTT][CTTT][CTTT][CTTT][CTTT][CTTT][CTTT][CTTT][CTTT][CTTT][CTTT]TT[CTTT][CTTT][CTTT][CTTT][CTTT][CTTT][CTTT][CTTT][CTTT][CTTT]	CTCTTTCTTTCTTTCTCTTTCTTTCTTTTTCTTT	CTCTTTCTTTCCTTCCTTTCTTTCTTTCTTTCTTTCTTTCTTTCTTTCTTTCTTTCTTTCTTTTTCTTTCTTTCTTTCTTTCTTTCTTTCTTTCTTTCTTTCTTTCTCTTTCTTTCTTTCTCTTTCTTTCTTTTTCTTT
SE33	22.2	[CTTT]11 TT [CTTT]11		5	-	3	1	1	0.00710227	-	0.0180723	0.00606061	0.00485437	CTCTTTCTTTCCTTC	[CTTT][CTTT][CTTT][CTTT][CTTT][CTTT][CTTT][CTTT][CTTT][CTTT][CTTT]TT[CTTT][CTTT][CTTT][CTTT][CTTT][CTTT][CTTT][CTTT][CTTT][CTTT][CTTT]	CTCTTTCTTTCTTTCTCTTTCTTTCTTTTTCTTT	CTCTTTCTTTCCTTCCTTTCTTTCTTTCTTTCTTTCTTTCTTTCTTTCTTTCTTTCTTTTTCTTTCTTTCTTTCTTTCTTTCTTTCTTTCTTTCTTTCTTTCTTTCTCTTTCTTTCTTTCTCTTTCTTTCTTTTTCTTT
SE33	22.2	[CTTT]10 TT [CTTT]12		1	-	-	-	1	0.00142045	-	-	-	0.00485437	CTCTTTCTTTCCTTC	[CTTT][CTTT][CTTT][CTTT][CTTT][CTTT][CTTT][CTTT][CTTT][CTTT]TT[CTTT][CTTT][CTTT][CTTT][CTTT][CTTT][CTTT][CTTT][CTTT][CTTT][CTTT][CTTT]	CTCTTTCTTTCTTTCTCTTTCTTTCTTTTTCTTT	CTCTTTCTTTCCTTCCTTTCTTTCTTTCTTTCTTTCTTTCTTTCTTTCTTTCTTTTTCTTTCTTTCTTTCTTTCTTTCTTTCTTTCTTTCTTTCTTTCTTTCTTTCTCTTTCTTTCTTTCTCTTTCTTTCTTTTTCTTT
SE33	22.2	[CTTT]9 TT [CTTT]13		1	1	-	-	-	0.00142045	0.00598802	-	-	-	CTCTTTCTTTCCTTC	[CTTT][CTTT][CTTT][CTTT][CTTT][CTTT][CTTT][CTTT][CTTT]TT[CTTT][CTTT][CTTT][CTTT][CTTT][CTTT][CTTT][CTTT][CTTT][CTTT][CTTT][CTTT][CTTT]	CTCTTTCTTTCTTTCTCTTTCTTTCTTTTTCTTT	CTCTTTCTTTCCTTCCTTTCTTTCTTTCTTTCTTTCTTTCTTTCTTTCTTTTTCTTTCTTTCTTTCTTTCTTTCTTTCTTTCTTTCTTTCTTTCTTTCTTTCTTTCTCTTTCTTTCTTTCTCTTTCTTTCTTTTTCTTT
SE33	22.2	[CTTT]17 CT [CTTT]5	rs9362477 (C>T)	1	-	-	-	1	0.00142045	-	-	-	0.00485437	CTCTTTCTTTCTTTC	[CTTT][CTTT][CTTT][CTTT][CTTT][CTTT][CTTT][CTTT][CTTT][CTTT][CTTT][CTTT][CTTT][CTTT][CTTT][CTTT][CTTT]CT[CTTT][CTTT][CTTT][CTTT][CTTT]	CTCTTTCTTTCTTTCTCTTTCTTTCTTTTTCTTT	CTCTTTCTTTCTTTCCTTTCTTTCTTTCTTTCTTTCTTTCTTTCTTTCTTTCTTTCTTTCTTTCTTTCTTTCTTTCTTTCTTTCTCTTTCTTTCTTTCTTTCTTTCTCTTTCTTTCTTTCTCTTTCTTTCTTTTTCTTT
SE33	23	[CTTT]23		1	-	-	1	-	0.00142045	-	-	0.00606061	-	CTCTTTCTTTCCTTC	[CTTT][CTTT][CTTT][CTTT][CTTT][CTTT][CTTT][CTTT][CTTT][CTTT][CTTT][CTTT][CTTT][CTTT][CTTT][CTTT][CTTT][CTTT][CTTT][CTTT][CTTT][CTTT][CTTT]	CTCTTTCTTTCTTTCTCTTTCTTTCTTTTTCTTT	CTCTTTCTTTCCTTCCTTTCTTTCTTTCTTTCTTTCTTTCTTTCTTTCTTTCTTTCTTTCTTTCTTTCTTTCTTTCTTTCTTTCTTTCTTTCTTTCTTTCTTTCTTTCTCTTTCTTTCTTTCTCTTTCTTTCTTTTTCTTT
SE33	23	CTTC [CTTT]22	rs9362477 (C>T)	1	1	-	-	-	0.00142045	0.00598802	-	-	-	CTCTTTCTTTCTTTC	[CTTC][CTTT][CTTT][CTTT][CTTT][CTTT][CTTT][CTTT][CTTT][CTTT][CTTT][CTTT][CTTT][CTTT][CTTT][CTTT][CTTT][CTTT][CTTT][CTTT][CTTT][CTTT][CTTT]	CTCTTTCTTTCTTTCTCTTTCTTTCTTTTTCTTT	CTCTTTCTTTCTTTCCTTCCTTTCTTTCTTTCTTTCTTTCTTTCTTTCTTTCTTTCTTTCTTTCTTTCTTTCTTTCTTTCTTTCTTTCTTTCTTTCTTTCTTTCTTTCTCTTTCTTTCTTTCTCTTTCTTTCTTTTTCTTT
SE33	23	[CTTT]23	rs9362477 (C>T)	3	2	-	-	1	0.00426136	0.011976	-	-	0.00485437	CTCTTTCTTTCTTTC	[CTTT][CTTT][CTTT][CTTT][CTTT][CTTT][CTTT][CTTT][CTTT][CTTT][CTTT][CTTT][CTTT][CTTT][CTTT][CTTT][CTTT][CTTT][CTTT][CTTT][CTTT][CTTT][CTTT]	CTCTTTCTTTCTTTCTCTTTCTTTCTTTTTCTTT	CTCTTTCTTTCTTTCCTTTCTTTCTTTCTTTCTTTCTTTCTTTCTTTCTTTCTTTCTTTCTTTCTTTCTTTCTTTCTTTCTTTCTTTCTTTCTTTCTTTCTTTCTTTCTCTTTCTTTCTTTCTCTTTCTTTCTTTTTCTTT
SE33	23.2	[CTTT]18 TT [CTTT]5		1	1	-	-	-	0.00142045	0.00598802	-	-	-	CTCTTTCTTTCCTTC	[CTTT][CTTT][CTTT][CTTT][CTTT][CTTT][CTTT][CTTT][CTTT][CTTT][CTTT][CTTT][CTTT][CTTT][CTTT][CTTT][CTTT][CTTT]TT[CTTT][CTTT][CTTT][CTTT][CTTT]	CTCTTTCTTTCTTTCTCTTTCTTTCTTTTTCTTT	CTCTTTCTTTCCTTCCTTTCTTTCTTTCTTTCTTTCTTTCTTTCTTTCTTTCTTTCTTTCTTTCTTTCTTTCTTTCTTTCTTTCTTTTTCTTTCTTTCTTTCTTTCTTTCTCTTTCTTTCTTTCTCTTTCTTTCTTTTTCTTT
SE33	23.2	[CTTT]14 TT [CTTT]9		1	-	-	-	1	0.00142045	-	-	-	0.00485437	CTCTTTCTTTCCTTC	[CTTT][CTTT][CTTT][CTTT][CTTT][CTTT][CTTT][CTTT][CTTT][CTTT][CTTT][CTTT][CTTT][CTTT]TT[CTTT][CTTT][CTTT][CTTT][CTTT][CTTT][CTTT][CTTT][CTTT]	CTCTTTCTTTCTTTCTCTTTCTTTCTTTTTCTTT	CTCTTTCTTTCCTTCCTTTCTTTCTTTCTTTCTTTCTTTCTTTCTTTCTTTCTTTCTTTCTTTCTTTCTTTTTCTTTCTTTCTTTCTTTCTTTCTTTCTTTCTTTCTTTCTCTTTCTTTCTTTCTCTTTCTTTCTTTTTCTTT
SE33	23.2	[CTTT]13 TT [CTTT]10		6	2	2	-	2	0.00852273	0.011976	0.0120482	-	0.00970874	CTCTTTCTTTCCTTC	[CTTT][CTTT][CTTT][CTTT][CTTT][CTTT][CTTT][CTTT][CTTT][CTTT][CTTT][CTTT][CTTT]TT[CTTT][CTTT][CTTT][CTTT][CTTT][CTTT][CTTT][CTTT][CTTT][CTTT]	CTCTTTCTTTCTTTCTCTTTCTTTCTTTTTCTTT	CTCTTTCTTTCCTTCCTTTCTTTCTTTCTTTCTTTCTTTCTTTCTTTCTTTCTTTCTTTCTTTCTTTTTCTTTCTTTCTTTCTTTCTTTCTTTCTTTCTTTCTTTCTTTCTCTTTCTTTCTTTCTCTTTCTTTCTTTTTCTTT
SE33	23.2	[CTTT]12 TT [CTTT]11		12	-	5	3	4	0.0170455	-	0.0301205	0.0181818	0.0194175	CTCTTTCTTTCCTTC	[CTTT][CTTT][CTTT][CTTT][CTTT][CTTT][CTTT][CTTT][CTTT][CTTT][CTTT][CTTT]TT[CTTT][CTTT][CTTT][CTTT][CTTT][CTTT][CTTT][CTTT][CTTT][CTTT][CTTT]	CTCTTTCTTTCTTTCTCTTTCTTTCTTTTTCTTT	CTCTTTCTTTCCTTCCTTTCTTTCTTTCTTTCTTTCTTTCTTTCTTTCTTTCTTTCTTTCTTTTTCTTTCTTTCTTTCTTTCTTTCTTTCTTTCTTTCTTTCTTTCTTTCTCTTTCTTTCTTTCTCTTTCTTTCTTTTTCTTT
SE33	23.2	[CTTT]11 TT [CTTT]12		6	-	2	-	4	0.00852273	-	0.0120482	-	0.0194175	CTCTTTCTTTCCTTC	[CTTT][CTTT][CTTT][CTTT][CTTT][CTTT][CTTT][CTTT][CTTT][CTTT][CTTT]TT[CTTT][CTTT][CTTT][CTTT][CTTT][CTTT][CTTT][CTTT][CTTT][CTTT][CTTT][CTTT]	CTCTTTCTTTCTTTCTCTTTCTTTCTTTTTCTTT	CTCTTTCTTTCCTTCCTTTCTTTCTTTCTTTCTTTCTTTCTTTCTTTCTTTCTTTCTTTTTCTTTCTTTCTTTCTTTCTTTCTTTCTTTCTTTCTTTCTTTCTTTCTTTCTCTTTCTTTCTTTCTCTTTCTTTCTTTTTCTTT
SE33	24.2	CTTC [CTTT]17 TT [CTTT]6		1	1	-	-	-	0.00142045	0.00598802	-	-	-	CTCTTTCTTTCCTTC	[CTTC][CTTT][CTTT][CTTT][CTTT][CTTT][CTTT][CTTT][CTTT][CTTT][CTTT][CTTT][CTTT][CTTT][CTTT][CTTT][CTTT][CTTT]TT[CTTT][CTTT][CTTT][CTTT][CTTT][CTTT]	CTCTTTCTTTCTTTCTCTTTCTTTCTTTTTCTTT	CTCTTTCTTTCCTTCCTTCCTTTCTTTCTTTCTTTCTTTCTTTCTTTCTTTCTTTCTTTCTTTCTTTCTTTCTTTCTTTCTTTCTTTTTCTTTCTTTCTTTCTTTCTTTCTTTCTCTTTCTTTCTTTCTCTTTCTTTCTTTTTCTTT
SE33	24.2	[CTTT]16 TT [CTTT]8		3	-	2	1	-	0.00426136	-	0.0120482	0.00606061	-	CTCTTTCTTTCCTTC	[CTTT][CTTT][CTTT][CTTT][CTTT][CTTT][CTTT][CTTT][CTTT][CTTT][CTTT][CTTT][CTTT][CTTT][CTTT][CTTT]TT[CTTT][CTTT][CTTT][CTTT][CTTT][CTTT][CTTT][CTTT]	CTCTTTCTTTCTTTCTCTTTCTTTCTTTTTCTTT	CTCTTTCTTTCCTTCCTTTCTTTCTTTCTTTCTTTCTTTCTTTCTTTCTTTCTTTCTTTCTTTCTTTCTTTCTTTCTTTTTCTTTCTTTCTTTCTTTCTTTCTTTCTTTCTTTCTCTTTCTTTCTTTCTCTTTCTTTCTTTTTCTTT
SE33	24.2	[CTTT]15 CT [CTTT]9		1	-	-	1	-	0.00142045	-	-	0.00606061	-	CTCTTTCTTTCCTTC	[CTTT][CTTT][CTTT][CTTT][CTTT][CTTT][CTTT][CTTT][CTTT][CTTT][CTTT][CTTT][CTTT][CTTT][CTTT]CT[CTTT][CTTT][CTTT][CTTT][CTTT][CTTT][CTTT][CTTT][CTTT]	CTCTTTCTTTCTTTCTCTTTCTTTCTTTTTCTTT	CTCTTTCTTTCCTTCCTTTCTTTCTTTCTTTCTTTCTTTCTTTCTTTCTTTCTTTCTTTCTTTCTTTCTTTCTTTCTCTTTCTTTCTTTCTTTCTTTCTTTCTTTCTTTCTTTCTCTTTCTTTCTTTCTCTTTCTTTCTTTTTCTTT
SE33	24.2	[CTTT]15 TT [CTTT]9		3	-	-	-	3	0.00426136	-	-	-	0.0145631	CTCTTTCTTTCCTTC	[CTTT][CTTT][CTTT][CTTT][CTTT][CTTT][CTTT][CTTT][CTTT][CTTT][CTTT][CTTT][CTTT][CTTT][CTTT]TT[CTTT][CTTT][CTTT][CTTT][CTTT][CTTT][CTTT][CTTT][CTTT]	CTCTTTCTTTCTTTCTCTTTCTTTCTTTTTCTTT	CTCTTTCTTTCCTTCCTTTCTTTCTTTCTTTCTTTCTTTCTTTCTTTCTTTCTTTCTTTCTTTCTTTCTTTCTTTTTCTTTCTTTCTTTCTTTCTTTCTTTCTTTCTTTCTTTCTCTTTCTTTCTTTCTCTTTCTTTCTTTTTCTTT
SE33	24.2	[CTTT]14 TT [CTTT]10		8	-	1	-	7	0.0113636	-	0.0060241	-	0.0339806	CTCTTTCTTTCCTTC	[CTTT][CTTT][CTTT][CTTT][CTTT][CTTT][CTTT][CTTT][CTTT][CTTT][CTTT][CTTT][CTTT][CTTT]TT[CTTT][CTTT][CTTT][CTTT][CTTT][CTTT][CTTT][CTTT][CTTT][CTTT]	CTCTTTCTTTCTTTCTCTTTCTTTCTTTTTCTTT	CTCTTTCTTTCCTTCCTTTCTTTCTTTCTTTCTTTCTTTCTTTCTTTCTTTCTTTCTTTCTTTCTTTCTTTTTCTTTCTTTCTTTCTTTCTTTCTTTCTTTCTTTCTTTCTTTCTCTTTCTTTCTTTCTCTTTCTTTCTTTTTCTTT
SE33	24.2	[CTTT]13 CT [CTTT]11		1	-	-	1	-	0.00142045	-	-	0.00606061	-	CTCTTTCTTTCCTTC	[CTTT][CTTT][CTTT][CTTT][CTTT][CTTT][CTTT][CTTT][CTTT][CTTT][CTTT][CTTT][CTTT]CT[CTTT][CTTT][CTTT][CTTT][CTTT][CTTT][CTTT][CTTT][CTTT][CTTT][CTTT]	CTCTTTCTTTCTTTCTCTTTCTTTCTTTTTCTTT	CTCTTTCTTTCCTTCCTTTCTTTCTTTCTTTCTTTCTTTCTTTCTTTCTTTCTTTCTTTCTTTCTTTCTCTTTCTTTCTTTCTTTCTTTCTTTCTTTCTTTCTTTCTTTCTTTCTCTTTCTTTCTTTCTCTTTCTTTCTTTTTCTTT
SE33	24.2	[CTTT]13 TT [CTTT]11		5	2	2	-	1	0.00710227	0.011976	0.0120482	-	0.00485437	CTCTTTCTTTCCTTC	[CTTT][CTTT][CTTT][CTTT][CTTT][CTTT][CTTT][CTTT][CTTT][CTTT][CTTT][CTTT][CTTT]TT[CTTT][CTTT][CTTT][CTTT][CTTT][CTTT][CTTT][CTTT][CTTT][CTTT][CTTT]	CTCTTTCTTTCTTTCTCTTTCTTTCTTTTTCTTT	CTCTTTCTTTCCTTCCTTTCTTTCTTTCTTTCTTTCTTTCTTTCTTTCTTTCTTTCTTTCTTTCTTTTTCTTTCTTTCTTTCTTTCTTTCTTTCTTTCTTTCTTTCTTTCTTTCTCTTTCTTTCTTTCTCTTTCTTTCTTTTTCTTT
SE33	24.2	[CTTT]12 CT [CTTT]12		1	-	-	-	1	0.00142045	-	-	-	0.00485437	CTCTTTCTTTCCTTC	[CTTT][CTTT][CTTT][CTTT][CTTT][CTTT][CTTT][CTTT][CTTT][CTTT][CTTT][CTTT]CT[CTTT][CTTT][CTTT][CTTT][CTTT][CTTT][CTTT][CTTT][CTTT][CTTT][CTTT][CTTT]	CTCTTTCTTTCTTTCTCTTTCTTTCTTTTTCTTT	CTCTTTCTTTCCTTCCTTTCTTTCTTTCTTTCTTTCTTTCTTTCTTTCTTTCTTTCTTTCTTTCTCTTTCTTTCTTTCTTTCTTTCTTTCTTTCTTTCTTTCTTTCTTTCTTTCTCTTTCTTTCTTTCTCTTTCTTTCTTTTTCTTT
SE33	24.2	[CTTT]12 TT [CTTT]12		3	-	1	1	1	0.00426136	-	0.0060241	0.00606061	0.00485437	CTCTTTCTTTCCTTC	[CTTT][CTTT][CTTT][CTTT][CTTT][CTTT][CTTT][CTTT][CTTT][CTTT][CTTT][CTTT]TT[CTTT][CTTT][CTTT][CTTT][CTTT][CTTT][CTTT][CTTT][CTTT][CTTT][CTTT][CTTT]	CTCTTTCTTTCTTTCTCTTTCTTTCTTTTTCTTT	CTCTTTCTTTCCTTCCTTTCTTTCTTTCTTTCTTTCTTTCTTTCTTTCTTTCTTTCTTTCTTTTTCTTTCTTTCTTTCTTTCTTTCTTTCTTTCTTTCTTTCTTTCTTTCTTTCTCTTTCTTTCTTTCTCTTTCTTTCTTTTTCTTT
SE33	24.2	[CTTT]11 CT [CTTT]13		1	-	-	-	1	0.00142045	-	-	-	0.00485437	CTCTTTCTTTCCTTC	[CTTT][CTTT][CTTT][CTTT][CTTT][CTTT][CTTT][CTTT][CTTT][CTTT][CTTT]CT[CTTT][CTTT][CTTT][CTTT][CTTT][CTTT][CTTT][CTTT][CTTT][CTTT][CTTT][CTTT][CTTT]	CTCTTTCTTTCTTTCTCTTTCTTTCTTTTTCTTT	CTCTTTCTTTCCTTCCTTTCTTTCTTTCTTTCTTTCTTTCTTTCTTTCTTTCTTTCTTTCTCTTTCTTTCTTTCTTTCTTTCTTTCTTTCTTTCTTTCTTTCTTTCTTTCTTTCTCTTTCTTTCTTTCTCTTTCTTTCTTTTTCTTT
SE33	24.2	[CTTT]11 TT [CTTT]13		7	-	3	-	4	0.00994318	-	0.0180723	-	0.0194175	CTCTTTCTTTCCTTC	[CTTT][CTTT][CTTT][CTTT][CTTT][CTTT][CTTT][CTTT][CTTT][CTTT][CTTT]TT[CTTT][CTTT][CTTT][CTTT][CTTT][CTTT][CTTT][CTTT][CTTT][CTTT][CTTT][CTTT][CTTT]	CTCTTTCTTTCTTTCTCTTTCTTTCTTTTTCTTT	CTCTTTCTTTCCTTCCTTTCTTTCTTTCTTTCTTTCTTTCTTTCTTTCTTTCTTTCTTTTTCTTTCTTTCTTTCTTTCTTTCTTTCTTTCTTTCTTTCTTTCTTTCTTTCTTTCTCTTTCTTTCTTTCTCTTTCTTTCTTTTTCTTT
SE33	25.2	CTTC [CTTT]14 CT [CTTT]10		1	-	-	1	-	0.00142045	-	-	0.00606061	-	CTCTTTCTTTCCTTC	[CTTC][CTTT][CTTT][CTTT][CTTT][CTTT][CTTT][CTTT][CTTT][CTTT][CTTT][CTTT][CTTT][CTTT][CTTT]CT[CTTT][CTTT][CTTT][CTTT][CTTT][CTTT][CTTT][CTTT][CTTT][CTTT]	CTCTTTCTTTCTTTCTCTTTCTTTCTTTTTCTTT	CTCTTTCTTTCCTTCCTTCCTTTCTTTCTTTCTTTCTTTCTTTCTTTCTTTCTTTCTTTCTTTCTTTCTTTCTTTCTCTTTCTTTCTTTCTTTCTTTCTTTCTTTCTTTCTTTCTTTCTCTTTCTTTCTTTCTCTTTCTTTCTTTTTCTTT
SE33	25.2	[CTTT]19 TT [CTTT]6		2	1	1	-	-	0.00284091	0.00598802	0.0060241	-	-	CTCTTTCTTTCCTTC	[CTTT][CTTT][CTTT][CTTT][CTTT][CTTT][CTTT][CTTT][CTTT][CTTT][CTTT][CTTT][CTTT][CTTT][CTTT][CTTT][CTTT][CTTT][CTTT]TT[CTTT][CTTT][CTTT][CTTT][CTTT][CTTT]	CTCTTTCTTTCTTTCTCTTTCTTTCTTTTTCTTT	CTCTTTCTTTCCTTCCTTTCTTTCTTTCTTTCTTTCTTTCTTTCTTTCTTTCTTTCTTTCTTTCTTTCTTTCTTTCTTTCTTTCTTTCTTTTTCTTTCTTTCTTTCTTTCTTTCTTTCTCTTTCTTTCTTTCTCTTTCTTTCTTTTTCTTT
SE33	25.2	[CTTT]18 TT [CTTT]7		3	2	1	-	-	0.00426136	0.011976	0.0060241	-	-	CTCTTTCTTTCCTTC	[CTTT][CTTT][CTTT][CTTT][CTTT][CTTT][CTTT][CTTT][CTTT][CTTT][CTTT][CTTT][CTTT][CTTT][CTTT][CTTT][CTTT][CTTT]TT[CTTT][CTTT][CTTT][CTTT][CTTT][CTTT][CTTT]	CTCTTTCTTTCTTTCTCTTTCTTTCTTTTTCTTT	CTCTTTCTTTCCTTCCTTTCTTTCTTTCTTTCTTTCTTTCTTTCTTTCTTTCTTTCTTTCTTTCTTTCTTTCTTTCTTTCTTTCTTTTTCTTTCTTTCTTTCTTTCTTTCTTTCTTTCTCTTTCTTTCTTTCTCTTTCTTTCTTTTTCTTT
SE33	25.2	[CTTT]16 TT [CTTT]9		8	1	2	2	3	0.0113636	0.00598802	0.0120482	0.0121212	0.0145631	CTCTTTCTTTCCTTC	[CTTT][CTTT][CTTT][CTTT][CTTT][CTTT][CTTT][CTTT][CTTT][CTTT][CTTT][CTTT][CTTT][CTTT][CTTT][CTTT]TT[CTTT][CTTT][CTTT][CTTT][CTTT][CTTT][CTTT][CTTT][CTTT]	CTCTTTCTTTCTTTCTCTTTCTTTCTTTTTCTTT	CTCTTTCTTTCCTTCCTTTCTTTCTTTCTTTCTTTCTTTCTTTCTTTCTTTCTTTCTTTCTTTCTTTCTTTCTTTCTTTTTCTTTCTTTCTTTCTTTCTTTCTTTCTTTCTTTCTTTCTCTTTCTTTCTTTCTCTTTCTTTCTTTTTCTTT
SE33	25.2	[CTTT]15 CT [CTTT]10		2	-	-	2	-	0.00284091	-	-	0.0121212	-	CTCTTTCTTTCCTTC	[CTTT][CTTT][CTTT][CTTT][CTTT][CTTT][CTTT][CTTT][CTTT][CTTT][CTTT][CTTT][CTTT][CTTT][CTTT]CT[CTTT][CTTT][CTTT][CTTT][CTTT][CTTT][CTTT][CTTT][CTTT][CTTT]	CTCTTTCTTTCTTTCTCTTTCTTTCTTTTTCTTT	CTCTTTCTTTCCTTCCTTTCTTTCTTTCTTTCTTTCTTTCTTTCTTTCTTTCTTTCTTTCTTTCTTTCTTTCTTTCTCTTTCTTTCTTTCTTTCTTTCTTTCTTTCTTTCTTTCTTTCTCTTTCTTTCTTTCTCTTTCTTTCTTTTTCTTT
SE33	25.2	[CTTT]15 TT [CTTT]10		8	3	1	-	4	0.0113636	0.0179641	0.0060241	-	0.0194175	CTCTTTCTTTCCTTC	[CTTT][CTTT][CTTT][CTTT][CTTT][CTTT][CTTT][CTTT][CTTT][CTTT][CTTT][CTTT][CTTT][CTTT][CTTT]TT[CTTT][CTTT][CTTT][CTTT][CTTT][CTTT][CTTT][CTTT][CTTT][CTTT]	CTCTTTCTTTCTTTCTCTTTCTTTCTTTTTCTTT	CTCTTTCTTTCCTTCCTTTCTTTCTTTCTTTCTTTCTTTCTTTCTTTCTTTCTTTCTTTCTTTCTTTCTTTCTTTTTCTTTCTTTCTTTCTTTCTTTCTTTCTTTCTTTCTTTCTTTCTCTTTCTTTCTTTCTCTTTCTTTCTTTTTCTTT
SE33	25.2	[CTTT]14 TT [CTTT]11		1	-	-	-	1	0.00142045	-	-	-	0.00485437	CTCTTTCTTTCCTTC	[CTTT][CTTT][CTTT][CTTT][CTTT][CTTT][CTTT][CTTT][CTTT][CTTT][CTTT][CTTT][CTTT][CTTT]TT[CTTT][CTTT][CTTT][CTTT][CTTT][CTTT][CTTT][CTTT][CTTT][CTTT][CTTT]	CTCTTTCTTTCTTTCTCTTTCTTTCTTTTTCTTT	CTCTTTCTTTCCTTCCTTTCTTTCTTTCTTTCTTTCTTTCTTTCTTTCTTTCTTTCTTTCTTTCTTTCTTTTTCTTTCTTTCTTTCTTTCTTTCTTTCTTTCTTTCTTTCTTTCTTTCTCTTTCTTTCTTTCTCTTTCTTTCTTTTTCTTT
SE33	25.2	[CTTT]13 TT [CTTT]12		4	-	-	1	3	0.00568182	-	-	0.00606061	0.0145631	CTCTTTCTTTCCTTC	[CTTT][CTTT][CTTT][CTTT][CTTT][CTTT][CTTT][CTTT][CTTT][CTTT][CTTT][CTTT][CTTT]TT[CTTT][CTTT][CTTT][CTTT][CTTT][CTTT][CTTT][CTTT][CTTT][CTTT][CTTT][CTTT]	CTCTTTCTTTCTTTCTCTTTCTTTCTTTTTCTTT	CTCTTTCTTTCCTTCCTTTCTTTCTTTCTTTCTTTCTTTCTTTCTTTCTTTCTTTCTTTCTTTCTTTTTCTTTCTTTCTTTCTTTCTTTCTTTCTTTCTTTCTTTCTTTCTTTCTTTCTCTTTCTTTCTTTCTCTTTCTTTCTTTTTCTTT
SE33	25.2	[CTTT]12 TT [CTTT]13		1	-	-	-	1	0.00142045	-	-	-	0.00485437	CTCTTTCTTTCCTTC	[CTTT][CTTT][CTTT][CTTT][CTTT][CTTT][CTTT][CTTT][CTTT][CTTT][CTTT][CTTT]TT[CTTT][CTTT][CTTT][CTTT][CTTT][CTTT][CTTT][CTTT][CTTT][CTTT][CTTT][CTTT][CTTT]	CTCTTTCTTTCTTTCTCTTTCTTTCTTTTTCTTT	CTCTTTCTTTCCTTCCTTTCTTTCTTTCTTTCTTTCTTTCTTTCTTTCTTTCTTTCTTTCTTTTTCTTTCTTTCTTTCTTTCTTTCTTTCTTTCTTTCTTTCTTTCTTTCTTTCTTTCTCTTTCTTTCTTTCTCTTTCTTTCTTTTTCTTT
SE33	25.2	[CTTT]11 TT [CTTT]14		1	-	-	-	1	0.00142045	-	-	-	0.00485437	CTCTTTCTTTCCTTC	[CTTT][CTTT][CTTT][CTTT][CTTT][CTTT][CTTT][CTTT][CTTT][CTTT][CTTT]TT[CTTT][CTTT][CTTT][CTTT][CTTT][CTTT][CTTT][CTTT][CTTT][CTTT][CTTT][CTTT][CTTT][CTTT]	CTCTTTCTTTCTTTCTCTTTCTTTCTTTTTCTTT	CTCTTTCTTTCCTTCCTTTCTTTCTTTCTTTCTTTCTTTCTTTCTTTCTTTCTTTCTTTTTCTTTCTTTCTTTCTTTCTTTCTTTCTTTCTTTCTTTCTTTCTTTCTTTCTTTCTTTCTCTTTCTTTCTTTCTCTTTCTTTCTTTTTCTTT
SE33	26.2	CTTC [CTTT]18 TT [CTTT]7		1	1	-	-	-	0.00142045	0.00598802	-	-	-	CTCTTTCTTTCCTTC	[CTTC][CTTT][CTTT][CTTT][CTTT][CTTT][CTTT][CTTT][CTTT][CTTT][CTTT][CTTT][CTTT][CTTT][CTTT][CTTT][CTTT][CTTT][CTTT]TT[CTTT][CTTT][CTTT][CTTT][CTTT][CTTT][CTTT]	CTCTTTCTTTCTTTCTCTTTCTTTCTTTTTCTTT	CTCTTTCTTTCCTTCCTTCCTTTCTTTCTTTCTTTCTTTCTTTCTTTCTTTCTTTCTTTCTTTCTTTCTTTCTTTCTTTCTTTCTTTCTTTTTCTTTCTTTCTTTCTTTCTTTCTTTCTTTCTCTTTCTTTCTTTCTCTTTCTTTCTTTTTCTTT
SE33	26.2	CTTC [CTTT]15 CT [CTTT]10		1	-	-	1	-	0.00142045	-	-	0.00606061	-	CTCTTTCTTTCCTTC	[CTTC][CTTT][CTTT][CTTT][CTTT][CTTT][CTTT][CTTT][CTTT][CTTT][CTTT][CTTT][CTTT][CTTT][CTTT][CTTT]CT[CTTT][CTTT][CTTT][CTTT][CTTT][CTTT][CTTT][CTTT][CTTT][CTTT]	CTCTTTCTTTCTTTCTCTTTCTTTCTTTTTCTTT	CTCTTTCTTTCCTTCCTTCCTTTCTTTCTTTCTTTCTTTCTTTCTTTCTTTCTTTCTTTCTTTCTTTCTTTCTTTCTTTCTCTTTCTTTCTTTCTTTCTTTCTTTCTTTCTTTCTTTCTTTCTCTTTCTTTCTTTCTCTTTCTTTCTTTTTCTTT
SE33	26.2	[CTTT]21 TT [CTTT]5		2	1	-	1	-	0.00284091	0.00598802	-	0.00606061	-	CTCTTTCTTTCCTTC	[CTTT][CTTT][CTTT][CTTT][CTTT][CTTT][CTTT][CTTT][CTTT][CTTT][CTTT][CTTT][CTTT][CTTT][CTTT][CTTT][CTTT][CTTT][CTTT][CTTT][CTTT]TT[CTTT][CTTT][CTTT][CTTT][CTTT]	CTCTTTCTTTCTTTCTCTTTCTTTCTTTTTCTTT	CTCTTTCTTTCCTTCCTTTCTTTCTTTCTTTCTTTCTTTCTTTCTTTCTTTCTTTCTTTCTTTCTTTCTTTCTTTCTTTCTTTCTTTCTTTCTTTCTTTTTCTTTCTTTCTTTCTTTCTTTCTCTTTCTTTCTTTCTCTTTCTTTCTTTTTCTTT
SE33	26.2	[CTTT]20 TT [CTTT]6		2	1	-	1	-	0.00284091	0.00598802	-	0.00606061	-	CTCTTTCTTTCCTTC	[CTTT][CTTT][CTTT][CTTT][CTTT][CTTT][CTTT][CTTT][CTTT][CTTT][CTTT][CTTT][CTTT][CTTT][CTTT][CTTT][CTTT][CTTT][CTTT][CTTT]TT[CTTT][CTTT][CTTT][CTTT][CTTT][CTTT]	CTCTTTCTTTCTTTCTCTTTCTTTCTTTTTCTTT	CTCTTTCTTTCCTTCCTTTCTTTCTTTCTTTCTTTCTTTCTTTCTTTCTTTCTTTCTTTCTTTCTTTCTTTCTTTCTTTCTTTCTTTCTTTCTTTTTCTTTCTTTCTTTCTTTCTTTCTTTCTCTTTCTTTCTTTCTCTTTCTTTCTTTTTCTTT
SE33	26.2	[CTTT]18 TT [CTTT]8		4	2	-	1	1	0.00568182	0.011976	-	0.00606061	0.00485437	CTCTTTCTTTCCTTC	[CTTT][CTTT][CTTT][CTTT][CTTT][CTTT][CTTT][CTTT][CTTT][CTTT][CTTT][CTTT][CTTT][CTTT][CTTT][CTTT][CTTT][CTTT]TT[CTTT][CTTT][CTTT][CTTT][CTTT][CTTT][CTTT][CTTT]	CTCTTTCTTTCTTTCTCTTTCTTTCTTTTTCTTT	CTCTTTCTTTCCTTCCTTTCTTTCTTTCTTTCTTTCTTTCTTTCTTTCTTTCTTTCTTTCTTTCTTTCTTTCTTTCTTTCTTTCTTTTTCTTTCTTTCTTTCTTTCTTTCTTTCTTTCTTTCTCTTTCTTTCTTTCTCTTTCTTTCTTTTTCTTT
SE33	26.2	[CTTT]17 TT [CTTT]9		3	1	2	-	-	0.00426136	0.00598802	0.0120482	-	-	CTCTTTCTTTCCTTC	[CTTT][CTTT][CTTT][CTTT][CTTT][CTTT][CTTT][CTTT][CTTT][CTTT][CTTT][CTTT][CTTT][CTTT][CTTT][CTTT][CTTT]TT[CTTT][CTTT][CTTT][CTTT][CTTT][CTTT][CTTT][CTTT][CTTT]	CTCTTTCTTTCTTTCTCTTTCTTTCTTTTTCTTT	CTCTTTCTTTCCTTCCTTTCTTTCTTTCTTTCTTTCTTTCTTTCTTTCTTTCTTTCTTTCTTTCTTTCTTTCTTTCTTTCTTTTTCTTTCTTTCTTTCTTTCTTTCTTTCTTTCTTTCTTTCTCTTTCTTTCTTTCTCTTTCTTTCTTTTTCTTT
SE33	26.2	[CTTT]16 TT [CTTT]10		9	2	3	2	2	0.0127841	0.011976	0.0180723	0.0121212	0.00970874	CTCTTTCTTTCCTTC	[CTTT][CTTT][CTTT][CTTT][CTTT][CTTT][CTTT][CTTT][CTTT][CTTT][CTTT][CTTT][CTTT][CTTT][CTTT][CTTT]TT[CTTT][CTTT][CTTT][CTTT][CTTT][CTTT][CTTT][CTTT][CTTT][CTTT]	CTCTTTCTTTCTTTCTCTTTCTTTCTTTTTCTTT	CTCTTTCTTTCCTTCCTTTCTTTCTTTCTTTCTTTCTTTCTTTCTTTCTTTCTTTCTTTCTTTCTTTCTTTCTTTCTTTTTCTTTCTTTCTTTCTTTCTTTCTTTCTTTCTTTCTTTCTTTCTCTTTCTTTCTTTCTCTTTCTTTCTTTTTCTTT
SE33	26.2	[CTTT]15 CT [CTTT]11		6	-	1	5	-	0.00852273	-	0.0060241	0.030303	-	CTCTTTCTTTCCTTC	[CTTT][CTTT][CTTT][CTTT][CTTT][CTTT][CTTT][CTTT][CTTT][CTTT][CTTT][CTTT][CTTT][CTTT][CTTT]CT[CTTT][CTTT][CTTT][CTTT][CTTT][CTTT][CTTT][CTTT][CTTT][CTTT][CTTT]	CTCTTTCTTTCTTTCTCTTTCTTTCTTTTTCTTT	CTCTTTCTTTCCTTCCTTTCTTTCTTTCTTTCTTTCTTTCTTTCTTTCTTTCTTTCTTTCTTTCTTTCTTTCTTTCTCTTTCTTTCTTTCTTTCTTTCTTTCTTTCTTTCTTTCTTTCTTTCTCTTTCTTTCTTTCTCTTTCTTTCTTTTTCTTT
SE33	26.2	[CTTT]15 TT [CTTT]11		6	1	2	1	2	0.00852273	0.00598802	0.0120482	0.00606061	0.00970874	CTCTTTCTTTCCTTC	[CTTT][CTTT][CTTT][CTTT][CTTT][CTTT][CTTT][CTTT][CTTT][CTTT][CTTT][CTTT][CTTT][CTTT][CTTT]TT[CTTT][CTTT][CTTT][CTTT][CTTT][CTTT][CTTT][CTTT][CTTT][CTTT][CTTT]	CTCTTTCTTTCTTTCTCTTTCTTTCTTTTTCTTT	CTCTTTCTTTCCTTCCTTTCTTTCTTTCTTTCTTTCTTTCTTTCTTTCTTTCTTTCTTTCTTTCTTTCTTTCTTTTTCTTTCTTTCTTTCTTTCTTTCTTTCTTTCTTTCTTTCTTTCTTTCTCTTTCTTTCTTTCTCTTTCTTTCTTTTTCTTT
SE33	26.2	[CTTT]14 TT [CTTT]12		2	1	-	1	-	0.00284091	0.00598802	-	0.00606061	-	CTCTTTCTTTCCTTC	[CTTT][CTTT][CTTT][CTTT][CTTT][CTTT][CTTT][CTTT][CTTT][CTTT][CTTT][CTTT][CTTT][CTTT]TT[CTTT][CTTT][CTTT][CTTT][CTTT][CTTT][CTTT][CTTT][CTTT][CTTT][CTTT][CTTT]	CTCTTTCTTTCTTTCTCTTTCTTTCTTTTTCTTT	CTCTTTCTTTCCTTCCTTTCTTTCTTTCTTTCTTTCTTTCTTTCTTTCTTTCTTTCTTTCTTTCTTTCTTTTTCTTTCTTTCTTTCTTTCTTTCTTTCTTTCTTTCTTTCTTTCTTTCTTTCTCTTTCTTTCTTTCTCTTTCTTTCTTTTTCTTT
SE33	26.2	[CTTT]13 TT [CTTT]13		1	-	-	-	1	0.00142045	-	-	-	0.00485437	CTCTTTCTTTCCTTC	[CTTT][CTTT][CTTT][CTTT][CTTT][CTTT][CTTT][CTTT][CTTT][CTTT][CTTT][CTTT][CTTT]TT[CTTT][CTTT][CTTT][CTTT][CTTT][CTTT][CTTT][CTTT][CTTT][CTTT][CTTT][CTTT][CTTT]	CTCTTTCTTTCTTTCTCTTTCTTTCTTTTTCTTT	CTCTTTCTTTCCTTCCTTTCTTTCTTTCTTTCTTTCTTTCTTTCTTTCTTTCTTTCTTTCTTTCTTTTTCTTTCTTTCTTTCTTTCTTTCTTTCTTTCTTTCTTTCTTTCTTTCTTTCTTTCTCTTTCTTTCTTTCTCTTTCTTTCTTTTTCTTT
SE33	26.2	[CTTT]12 TT [CTTT]14		2	1	-	-	1	0.00284091	0.00598802	-	-	0.00485437	CTCTTTCTTTCCTTC	[CTTT][CTTT][CTTT][CTTT][CTTT][CTTT][CTTT][CTTT][CTTT][CTTT][CTTT][CTTT]TT[CTTT][CTTT][CTTT][CTTT][CTTT][CTTT][CTTT][CTTT][CTTT][CTTT][CTTT][CTTT][CTTT][CTTT]	CTCTTTCTTTCTTTCTCTTTCTTTCTTTTTCTTT	CTCTTTCTTTCCTTCCTTTCTTTCTTTCTTTCTTTCTTTCTTTCTTTCTTTCTTTCTTTCTTTTTCTTTCTTTCTTTCTTTCTTTCTTTCTTTCTTTCTTTCTTTCTTTCTTTCTTTCTTTCTCTTTCTTTCTTTCTCTTTCTTTCTTTTTCTTT
SE33	26.2	[CTTT]11 TT [CTTT]15		1	-	-	-	1	0.00142045	-	-	-	0.00485437	CTCTTTCTTTCCTTC	[CTTT][CTTT][CTTT][CTTT][CTTT][CTTT][CTTT][CTTT][CTTT][CTTT][CTTT]TT[CTTT][CTTT][CTTT][CTTT][CTTT][CTTT][CTTT][CTTT][CTTT][CTTT][CTTT][CTTT][CTTT][CTTT][CTTT]	CTCTTTCTTTCTTTCTCTTTCTTTCTTTTTCTTT	CTCTTTCTTTCCTTCCTTTCTTTCTTTCTTTCTTTCTTTCTTTCTTTCTTTCTTTCTTTTTCTTTCTTTCTTTCTTTCTTTCTTTCTTTCTTTCTTTCTTTCTTTCTTTCTTTCTTTCTTTCTCTTTCTTTCTTTCTCTTTCTTTCTTTTTCTTT
SE33	27	[CTTT]19 TT [CTTT]7 CT	rs1429028170 (C>T)	1	-	-	-	1	0.00142045	-	-	-	0.00485437	CTCTTTCTTTCCTTC	[CTTT][CTTT][CTTT][CTTT][CTTT][CTTT][CTTT][CTTT][CTTT][CTTT][CTTT][CTTT][CTTT][CTTT][CTTT][CTTT][CTTT][CTTT][CTTT]TT[CTTT][CTTT][CTTT][CTTT][CTTT][CTTT][CTTT]CT	TTCTTTCTTTCTTTCTCTTTCTTTCTTTTTCTTT	CTCTTTCTTTCCTTCCTTTCTTTCTTTCTTTCTTTCTTTCTTTCTTTCTTTCTTTCTTTCTTTCTTTCTTTCTTTCTTTCTTTCTTTCTTTTTCTTTCTTTCTTTCTTTCTTTCTTTCTTTCTTTCTTTCTTTCTTTCTCTTTCTTTCTTTTTCTTT
SE33	27.2	CTTC [CTTT]19 TT [CTTT]7		1	1	-	-	-	0.00142045	0.00598802	-	-	-	CTCTTTCTTTCCTTC	[CTTC][CTTT][CTTT][CTTT][CTTT][CTTT][CTTT][CTTT][CTTT][CTTT][CTTT][CTTT][CTTT][CTTT][CTTT][CTTT][CTTT][CTTT][CTTT][CTTT]TT[CTTT][CTTT][CTTT][CTTT][CTTT][CTTT][CTTT]	CTCTTTCTTTCTTTCTCTTTCTTTCTTTTTCTTT	CTCTTTCTTTCCTTCCTTCCTTTCTTTCTTTCTTTCTTTCTTTCTTTCTTTCTTTCTTTCTTTCTTTCTTTCTTTCTTTCTTTCTTTCTTTCTTTTTCTTTCTTTCTTTCTTTCTTTCTTTCTTTCTCTTTCTTTCTTTCTCTTTCTTTCTTTTTCTTT
SE33	27.2	CTTC [CTTT]15 CT [CTTT]11		1	-	-	1	-	0.00142045	-	-	0.00606061	-	CTCTTTCTTTCCTTC	[CTTC][CTTT][CTTT][CTTT][CTTT][CTTT][CTTT][CTTT][CTTT][CTTT][CTTT][CTTT][CTTT][CTTT][CTTT][CTTT]CT[CTTT][CTTT][CTTT][CTTT][CTTT][CTTT][CTTT][CTTT][CTTT][CTTT][CTTT]	CTCTTTCTTTCTTTCTCTTTCTTTCTTTTTCTTT	CTCTTTCTTTCCTTCCTTCCTTTCTTTCTTTCTTTCTTTCTTTCTTTCTTTCTTTCTTTCTTTCTTTCTTTCTTTCTTTCTCTTTCTTTCTTTCTTTCTTTCTTTCTTTCTTTCTTTCTTTCTTTCTCTTTCTTTCTTTCTCTTTCTTTCTTTTTCTTT
SE33	27.2	[CTTT]21 TT [CTTT]7	rs151261950 (delCTTT)	1	-	1	-	-	0.00142045	-	0.0060241	-	-	CTCTTTCTTTCCTTC	[CTTT][CTTT][CTTT][CTTT][CTTT][CTTT][CTTT][CTTT][CTTT][CTTT][CTTT][CTTT][CTTT][CTTT][CTTT][CTTT][CTTT][CTTT][CTTT][CTTT][CTTT]TT[CTTT][CTTT][CTTT][CTTT][CTTT][CTTT][CTTT]	CTCTTTCTTTCTTTCT----CTTTCTTTTTCTTT	CTCTTTCTTTCCTTCCTTTCTTTCTTTCTTTCTTTCTTTCTTTCTTTCTTTCTTTCTTTCTTTCTTTCTTTCTTTCTTTCTTTCTTTCTTTCTTTCTTTTTCTTTCTTTCTTTCTTTCTTTCTTTCTTTCTCTTTCTTTCTTTCTCTTTCTTTTTCTTT
SE33	27.2	[CTTT]21 TT [CTTT]6		3	3	-	-	-	0.00426136	0.0179641	-	-	-	CTCTTTCTTTCCTTC	[CTTT][CTTT][CTTT][CTTT][CTTT][CTTT][CTTT][CTTT][CTTT][CTTT][CTTT][CTTT][CTTT][CTTT][CTTT][CTTT][CTTT][CTTT][CTTT][CTTT][CTTT]TT[CTTT][CTTT][CTTT][CTTT][CTTT][CTTT]	CTCTTTCTTTCTTTCTCTTTCTTTCTTTTTCTTT	CTCTTTCTTTCCTTCCTTTCTTTCTTTCTTTCTTTCTTTCTTTCTTTCTTTCTTTCTTTCTTTCTTTCTTTCTTTCTTTCTTTCTTTCTTTCTTTCTTTTTCTTTCTTTCTTTCTTTCTTTCTTTCTCTTTCTTTCTTTCTCTTTCTTTCTTTTTCTTT
SE33	27.2	[CTTT]20 TT [CTTT]7		2	1	-	-	1	0.00284091	0.00598802	-	-	0.00485437	CTCTTTCTTTCCTTC	[CTTT][CTTT][CTTT][CTTT][CTTT][CTTT][CTTT][CTTT][CTTT][CTTT][CTTT][CTTT][CTTT][CTTT][CTTT][CTTT][CTTT][CTTT][CTTT][CTTT]TT[CTTT][CTTT][CTTT][CTTT][CTTT][CTTT][CTTT]	CTCTTTCTTTCTTTCTCTTTCTTTCTTTTTCTTT	CTCTTTCTTTCCTTCCTTTCTTTCTTTCTTTCTTTCTTTCTTTCTTTCTTTCTTTCTTTCTTTCTTTCTTTCTTTCTTTCTTTCTTTCTTTCTTTTTCTTTCTTTCTTTCTTTCTTTCTTTCTTTCTCTTTCTTTCTTTCTCTTTCTTTCTTTTTCTTT
SE33	27.2	[CTTT]19 CT [CTTT]8		1	1	-	-	-	0.00142045	0.00598802	-	-	-	CTCTTTCTTTCCTTC	[CTTT][CTTT][CTTT][CTTT][CTTT][CTTT][CTTT][CTTT][CTTT][CTTT][CTTT][CTTT][CTTT][CTTT][CTTT][CTTT][CTTT][CTTT][CTTT]CT[CTTT][CTTT][CTTT][CTTT][CTTT][CTTT][CTTT][CTTT]	CTCTTTCTTTCTTTCTCTTTCTTTCTTTTTCTTT	CTCTTTCTTTCCTTCCTTTCTTTCTTTCTTTCTTTCTTTCTTTCTTTCTTTCTTTCTTTCTTTCTTTCTTTCTTTCTTTCTTTCTTTCTTTCTCTTTCTTTCTTTCTTTCTTTCTTTCTTTCTTTCTCTTTCTTTCTTTCTCTTTCTTTCTTTTTCTTT
SE33	27.2	[CTTT]19 TT [CTTT]8		3	1	1	-	1	0.00426136	0.00598802	0.0060241	-	0.00485437	CTCTTTCTTTCCTTC	[CTTT][CTTT][CTTT][CTTT][CTTT][CTTT][CTTT][CTTT][CTTT][CTTT][CTTT][CTTT][CTTT][CTTT][CTTT][CTTT][CTTT][CTTT][CTTT]TT[CTTT][CTTT][CTTT][CTTT][CTTT][CTTT][CTTT][CTTT]	CTCTTTCTTTCTTTCTCTTTCTTTCTTTTTCTTT	CTCTTTCTTTCCTTCCTTTCTTTCTTTCTTTCTTTCTTTCTTTCTTTCTTTCTTTCTTTCTTTCTTTCTTTCTTTCTTTCTTTCTTTCTTTTTCTTTCTTTCTTTCTTTCTTTCTTTCTTTCTTTCTCTTTCTTTCTTTCTCTTTCTTTCTTTTTCTTT
SE33	27.2	[CTTT]18 TT [CTTT]9		6	2	1	-	3	0.00852273	0.011976	0.0060241	-	0.0145631	CTCTTTCTTTCCTTC	[CTTT][CTTT][CTTT][CTTT][CTTT][CTTT][CTTT][CTTT][CTTT][CTTT][CTTT][CTTT][CTTT][CTTT][CTTT][CTTT][CTTT][CTTT]TT[CTTT][CTTT][CTTT][CTTT][CTTT][CTTT][CTTT][CTTT][CTTT]	CTCTTTCTTTCTTTCTCTTTCTTTCTTTTTCTTT	CTCTTTCTTTCCTTCCTTTCTTTCTTTCTTTCTTTCTTTCTTTCTTTCTTTCTTTCTTTCTTTCTTTCTTTCTTTCTTTCTTTCTTTTTCTTTCTTTCTTTCTTTCTTTCTTTCTTTCTTTCTTTCTCTTTCTTTCTTTCTCTTTCTTTCTTTTTCTTT
SE33	27.2	[CTTT]17 TT [CTTT]10		5	-	3	1	1	0.00710227	-	0.0180723	0.00606061	0.00485437	CTCTTTCTTTCCTTC	[CTTT][CTTT][CTTT][CTTT][CTTT][CTTT][CTTT][CTTT][CTTT][CTTT][CTTT][CTTT][CTTT][CTTT][CTTT][CTTT][CTTT]TT[CTTT][CTTT][CTTT][CTTT][CTTT][CTTT][CTTT][CTTT][CTTT][CTTT]	CTCTTTCTTTCTTTCTCTTTCTTTCTTTTTCTTT	CTCTTTCTTTCCTTCCTTTCTTTCTTTCTTTCTTTCTTTCTTTCTTTCTTTCTTTCTTTCTTTCTTTCTTTCTTTCTTTCTTTTTCTTTCTTTCTTTCTTTCTTTCTTTCTTTCTTTCTTTCTTTCTCTTTCTTTCTTTCTCTTTCTTTCTTTTTCTTT
SE33	27.2	[CTTT]16 CT [CTTT]11		3	-	-	3	-	0.00426136	-	-	0.0181818	-	CTCTTTCTTTCCTTC	[CTTT][CTTT][CTTT][CTTT][CTTT][CTTT][CTTT][CTTT][CTTT][CTTT][CTTT][CTTT][CTTT][CTTT][CTTT][CTTT]CT[CTTT][CTTT][CTTT][CTTT][CTTT][CTTT][CTTT][CTTT][CTTT][CTTT][CTTT]	CTCTTTCTTTCTTTCTCTTTCTTTCTTTTTCTTT	CTCTTTCTTTCCTTCCTTTCTTTCTTTCTTTCTTTCTTTCTTTCTTTCTTTCTTTCTTTCTTTCTTTCTTTCTTTCTTTCTCTTTCTTTCTTTCTTTCTTTCTTTCTTTCTTTCTTTCTTTCTTTCTCTTTCTTTCTTTCTCTTTCTTTCTTTTTCTTT
SE33	27.2	[CTTT]16 TT [CTTT]11		7	-	1	3	3	0.00994318	-	0.0060241	0.0181818	0.0145631	CTCTTTCTTTCCTTC	[CTTT][CTTT][CTTT][CTTT][CTTT][CTTT][CTTT][CTTT][CTTT][CTTT][CTTT][CTTT][CTTT][CTTT][CTTT][CTTT]TT[CTTT][CTTT][CTTT][CTTT][CTTT][CTTT][CTTT][CTTT][CTTT][CTTT][CTTT]	CTCTTTCTTTCTTTCTCTTTCTTTCTTTTTCTTT	CTCTTTCTTTCCTTCCTTTCTTTCTTTCTTTCTTTCTTTCTTTCTTTCTTTCTTTCTTTCTTTCTTTCTTTCTTTCTTTTTCTTTCTTTCTTTCTTTCTTTCTTTCTTTCTTTCTTTCTTTCTTTCTCTTTCTTTCTTTCTCTTTCTTTCTTTTTCTTT
SE33	27.2	[CTTT]15 CT [CTTT]12		2	-	-	2	-	0.00284091	-	-	0.0121212	-	CTCTTTCTTTCCTTC	[CTTT][CTTT][CTTT][CTTT][CTTT][CTTT][CTTT][CTTT][CTTT][CTTT][CTTT][CTTT][CTTT][CTTT][CTTT]CT[CTTT][CTTT][CTTT][CTTT][CTTT][CTTT][CTTT][CTTT][CTTT][CTTT][CTTT][CTTT]	CTCTTTCTTTCTTTCTCTTTCTTTCTTTTTCTTT	CTCTTTCTTTCCTTCCTTTCTTTCTTTCTTTCTTTCTTTCTTTCTTTCTTTCTTTCTTTCTTTCTTTCTTTCTTTCTCTTTCTTTCTTTCTTTCTTTCTTTCTTTCTTTCTTTCTTTCTTTCTTTCTCTTTCTTTCTTTCTCTTTCTTTCTTTTTCTTT
SE33	27.2	[CTTT]15 TT [CTTT]12		6	1	-	1	4	0.00852273	0.00598802	-	0.00606061	0.0194175	CTCTTTCTTTCCTTC	[CTTT][CTTT][CTTT][CTTT][CTTT][CTTT][CTTT][CTTT][CTTT][CTTT][CTTT][CTTT][CTTT][CTTT][CTTT]TT[CTTT][CTTT][CTTT][CTTT][CTTT][CTTT][CTTT][CTTT][CTTT][CTTT][CTTT][CTTT]	CTCTTTCTTTCTTTCTCTTTCTTTCTTTTTCTTT	CTCTTTCTTTCCTTCCTTTCTTTCTTTCTTTCTTTCTTTCTTTCTTTCTTTCTTTCTTTCTTTCTTTCTTTCTTTTTCTTTCTTTCTTTCTTTCTTTCTTTCTTTCTTTCTTTCTTTCTTTCTTTCTCTTTCTTTCTTTCTCTTTCTTTCTTTTTCTTT
SE33	27.2	[CTTT]14 CT [CTTT]13		2	-	-	-	2	0.00284091	-	-	-	0.00970874	CTCTTTCTTTCCTTC	[CTTT][CTTT][CTTT][CTTT][CTTT][CTTT][CTTT][CTTT][CTTT][CTTT][CTTT][CTTT][CTTT][CTTT]CT[CTTT][CTTT][CTTT][CTTT][CTTT][CTTT][CTTT][CTTT][CTTT][CTTT][CTTT][CTTT][CTTT]	CTCTTTCTTTCTTTCTCTTTCTTTCTTTTTCTTT	CTCTTTCTTTCCTTCCTTTCTTTCTTTCTTTCTTTCTTTCTTTCTTTCTTTCTTTCTTTCTTTCTTTCTTTCTCTTTCTTTCTTTCTTTCTTTCTTTCTTTCTTTCTTTCTTTCTTTCTTTCTTTCTCTTTCTTTCTTTCTCTTTCTTTCTTTTTCTTT
SE33	27.2	[CTTT]14 TT [CTTT]13		4	-	2	-	2	0.00568182	-	0.0120482	-	0.00970874	CTCTTTCTTTCCTTC	[CTTT][CTTT][CTTT][CTTT][CTTT][CTTT][CTTT][CTTT][CTTT][CTTT][CTTT][CTTT][CTTT][CTTT]TT[CTTT][CTTT][CTTT][CTTT][CTTT][CTTT][CTTT][CTTT][CTTT][CTTT][CTTT][CTTT][CTTT]	CTCTTTCTTTCTTTCTCTTTCTTTCTTTTTCTTT	CTCTTTCTTTCCTTCCTTTCTTTCTTTCTTTCTTTCTTTCTTTCTTTCTTTCTTTCTTTCTTTCTTTCTTTTTCTTTCTTTCTTTCTTTCTTTCTTTCTTTCTTTCTTTCTTTCTTTCTTTCTTTCTCTTTCTTTCTTTCTCTTTCTTTCTTTTTCTTT
SE33	27.2	[CTTT]13 TT [CTTT]14		2	-	-	1	1	0.00284091	-	-	0.00606061	0.00485437	CTCTTTCTTTCCTTC	[CTTT][CTTT][CTTT][CTTT][CTTT][CTTT][CTTT][CTTT][CTTT][CTTT][CTTT][CTTT][CTTT]TT[CTTT][CTTT][CTTT][CTTT][CTTT][CTTT][CTTT][CTTT][CTTT][CTTT][CTTT][CTTT][CTTT][CTTT]	CTCTTTCTTTCTTTCTCTTTCTTTCTTTTTCTTT	CTCTTTCTTTCCTTCCTTTCTTTCTTTCTTTCTTTCTTTCTTTCTTTCTTTCTTTCTTTCTTTCTTTTTCTTTCTTTCTTTCTTTCTTTCTTTCTTTCTTTCTTTCTTTCTTTCTTTCTTTCTTTCTCTTTCTTTCTTTCTCTTTCTTTCTTTTTCTTT
SE33	27.2	[CTTT]12 TT [CTTT]15		1	-	-	-	1	0.00142045	-	-	-	0.00485437	CTCTTTCTTTCCTTC	[CTTT][CTTT][CTTT][CTTT][CTTT][CTTT][CTTT][CTTT][CTTT][CTTT][CTTT][CTTT]TT[CTTT][CTTT][CTTT][CTTT][CTTT][CTTT][CTTT][CTTT][CTTT][CTTT][CTTT][CTTT][CTTT][CTTT][CTTT]	CTCTTTCTTTCTTTCTCTTTCTTTCTTTTTCTTT	CTCTTTCTTTCCTTCCTTTCTTTCTTTCTTTCTTTCTTTCTTTCTTTCTTTCTTTCTTTCTTTTTCTTTCTTTCTTTCTTTCTTTCTTTCTTTCTTTCTTTCTTTCTTTCTTTCTTTCTTTCTTTCTCTTTCTTTCTTTCTCTTTCTTTCTTTTTCTTT
SE33	27.2	[CTTT]17 TT [CTTT]10	rs536914220 (C>T)	1	-	-	1	-	0.00142045	-	-	0.00606061	-	CTCTTTCTTTCCTTT	[CTTT][CTTT][CTTT][CTTT][CTTT][CTTT][CTTT][CTTT][CTTT][CTTT][CTTT][CTTT][CTTT][CTTT][CTTT][CTTT][CTTT]TT[CTTT][CTTT][CTTT][CTTT][CTTT][CTTT][CTTT][CTTT][CTTT][CTTT]	CTCTTTCTTTCTTTCTCTTTCTTTCTTTTTCTTT	CTCTTTCTTTCCTTTCTTTCTTTCTTTCTTTCTTTCTTTCTTTCTTTCTTTCTTTCTTTCTTTCTTTCTTTCTTTCTTTCTTTTTCTTTCTTTCTTTCTTTCTTTCTTTCTTTCTTTCTTTCTTTCTCTTTCTTTCTTTCTCTTTCTTTCTTTTTCTTT
SE33	27.2	[CTTT]13 TT [CTTT]14	rs536914220 (C>T)	1	-	-	-	1	0.00142045	-	-	-	0.00485437	CTCTTTCTTTCCTTT	[CTTT][CTTT][CTTT][CTTT][CTTT][CTTT][CTTT][CTTT][CTTT][CTTT][CTTT][CTTT][CTTT]TT[CTTT][CTTT][CTTT][CTTT][CTTT][CTTT][CTTT][CTTT][CTTT][CTTT][CTTT][CTTT][CTTT][CTTT]	CTCTTTCTTTCTTTCTCTTTCTTTCTTTTTCTTT	CTCTTTCTTTCCTTTCTTTCTTTCTTTCTTTCTTTCTTTCTTTCTTTCTTTCTTTCTTTCTTTCTTTTTCTTTCTTTCTTTCTTTCTTTCTTTCTTTCTTTCTTTCTTTCTTTCTTTCTTTCTTTCTCTTTCTTTCTTTCTCTTTCTTTCTTTTTCTTT
SE33	28.2	CTTC [CTTT]17 TT [CTTT]10		1	1	-	-	-	0.00142045	0.00598802	-	-	-	CTCTTTCTTTCCTTC	[CTTC][CTTT][CTTT][CTTT][CTTT][CTTT][CTTT][CTTT][CTTT][CTTT][CTTT][CTTT][CTTT][CTTT][CTTT][CTTT][CTTT][CTTT]TT[CTTT][CTTT][CTTT][CTTT][CTTT][CTTT][CTTT][CTTT][CTTT][CTTT]	CTCTTTCTTTCTTTCTCTTTCTTTCTTTTTCTTT	CTCTTTCTTTCCTTCCTTCCTTTCTTTCTTTCTTTCTTTCTTTCTTTCTTTCTTTCTTTCTTTCTTTCTTTCTTTCTTTCTTTCTTTTTCTTTCTTTCTTTCTTTCTTTCTTTCTTTCTTTCTTTCTTTCTCTTTCTTTCTTTCTCTTTCTTTCTTTTTCTTT
SE33	28.2	[CTTT]23 TT [CTTT]5		1	-	-	1	-	0.00142045	-	-	0.00606061	-	CTCTTTCTTTCCTTC	[CTTT][CTTT][CTTT][CTTT][CTTT][CTTT][CTTT][CTTT][CTTT][CTTT][CTTT][CTTT][CTTT][CTTT][CTTT][CTTT][CTTT][CTTT][CTTT][CTTT][CTTT][CTTT][CTTT]TT[CTTT][CTTT][CTTT][CTTT][CTTT]	CTCTTTCTTTCTTTCTCTTTCTTTCTTTTTCTTT	CTCTTTCTTTCCTTCCTTTCTTTCTTTCTTTCTTTCTTTCTTTCTTTCTTTCTTTCTTTCTTTCTTTCTTTCTTTCTTTCTTTCTTTCTTTCTTTCTTTCTTTCTTTTTCTTTCTTTCTTTCTTTCTTTCTCTTTCTTTCTTTCTCTTTCTTTCTTTTTCTTT
SE33	28.2	[CTTT]20 CT [CTTT]8		4	1	-	-	3	0.00568182	0.00598802	-	-	0.0145631	CTCTTTCTTTCCTTC	[CTTT][CTTT][CTTT][CTTT][CTTT][CTTT][CTTT][CTTT][CTTT][CTTT][CTTT][CTTT][CTTT][CTTT][CTTT][CTTT][CTTT][CTTT][CTTT][CTTT]CT[CTTT][CTTT][CTTT][CTTT][CTTT][CTTT][CTTT][CTTT]	CTCTTTCTTTCTTTCTCTTTCTTTCTTTTTCTTT	CTCTTTCTTTCCTTCCTTTCTTTCTTTCTTTCTTTCTTTCTTTCTTTCTTTCTTTCTTTCTTTCTTTCTTTCTTTCTTTCTTTCTTTCTTTCTTTCTCTTTCTTTCTTTCTTTCTTTCTTTCTTTCTTTCTCTTTCTTTCTTTCTCTTTCTTTCTTTTTCTTT
SE33	28.2	[CTTT]20 TT [CTTT]8		9	1	1	3	4	0.0127841	0.00598802	0.0060241	0.0181818	0.0194175	CTCTTTCTTTCCTTC	[CTTT][CTTT][CTTT][CTTT][CTTT][CTTT][CTTT][CTTT][CTTT][CTTT][CTTT][CTTT][CTTT][CTTT][CTTT][CTTT][CTTT][CTTT][CTTT][CTTT]TT[CTTT][CTTT][CTTT][CTTT][CTTT][CTTT][CTTT][CTTT]	CTCTTTCTTTCTTTCTCTTTCTTTCTTTTTCTTT	CTCTTTCTTTCCTTCCTTTCTTTCTTTCTTTCTTTCTTTCTTTCTTTCTTTCTTTCTTTCTTTCTTTCTTTCTTTCTTTCTTTCTTTCTTTCTTTTTCTTTCTTTCTTTCTTTCTTTCTTTCTTTCTTTCTCTTTCTTTCTTTCTCTTTCTTTCTTTTTCTTT
SE33	28.2	[CTTT]19 TT [CTTT]9		3	-	-	3	-	0.00426136	-	-	0.0181818	-	CTCTTTCTTTCCTTC	[CTTT][CTTT][CTTT][CTTT][CTTT][CTTT][CTTT][CTTT][CTTT][CTTT][CTTT][CTTT][CTTT][CTTT][CTTT][CTTT][CTTT][CTTT][CTTT]TT[CTTT][CTTT][CTTT][CTTT][CTTT][CTTT][CTTT][CTTT][CTTT]	CTCTTTCTTTCTTTCTCTTTCTTTCTTTTTCTTT	CTCTTTCTTTCCTTCCTTTCTTTCTTTCTTTCTTTCTTTCTTTCTTTCTTTCTTTCTTTCTTTCTTTCTTTCTTTCTTTCTTTCTTTCTTTTTCTTTCTTTCTTTCTTTCTTTCTTTCTTTCTTTCTTTCTCTTTCTTTCTTTCTCTTTCTTTCTTTTTCTTT
SE33	28.2	[CTTT]18 TT [CTTT]10		4	1	1	-	2	0.00568182	0.00598802	0.0060241	-	0.00970874	CTCTTTCTTTCCTTC	[CTTT][CTTT][CTTT][CTTT][CTTT][CTTT][CTTT][CTTT][CTTT][CTTT][CTTT][CTTT][CTTT][CTTT][CTTT][CTTT][CTTT][CTTT]TT[CTTT][CTTT][CTTT][CTTT][CTTT][CTTT][CTTT][CTTT][CTTT][CTTT]	CTCTTTCTTTCTTTCTCTTTCTTTCTTTTTCTTT	CTCTTTCTTTCCTTCCTTTCTTTCTTTCTTTCTTTCTTTCTTTCTTTCTTTCTTTCTTTCTTTCTTTCTTTCTTTCTTTCTTTCTTTTTCTTTCTTTCTTTCTTTCTTTCTTTCTTTCTTTCTTTCTTTCTCTTTCTTTCTTTCTCTTTCTTTCTTTTTCTTT
SE33	28.2	[CTTT]17 TT [CTTT]11		7	-	3	3	1	0.00994318	-	0.0180723	0.0181818	0.00485437	CTCTTTCTTTCCTTC	[CTTT][CTTT][CTTT][CTTT][CTTT][CTTT][CTTT][CTTT][CTTT][CTTT][CTTT][CTTT][CTTT][CTTT][CTTT][CTTT][CTTT]TT[CTTT][CTTT][CTTT][CTTT][CTTT][CTTT][CTTT][CTTT][CTTT][CTTT][CTTT]	CTCTTTCTTTCTTTCTCTTTCTTTCTTTTTCTTT	CTCTTTCTTTCCTTCCTTTCTTTCTTTCTTTCTTTCTTTCTTTCTTTCTTTCTTTCTTTCTTTCTTTCTTTCTTTCTTTCTTTTTCTTTCTTTCTTTCTTTCTTTCTTTCTTTCTTTCTTTCTTTCTTTCTCTTTCTTTCTTTCTCTTTCTTTCTTTTTCTTT
SE33	28.2	[CTTT]16 CT [CTTT]12		1	-	-	1	-	0.00142045	-	-	0.00606061	-	CTCTTTCTTTCCTTC	[CTTT][CTTT][CTTT][CTTT][CTTT][CTTT][CTTT][CTTT][CTTT][CTTT][CTTT][CTTT][CTTT][CTTT][CTTT][CTTT]CT[CTTT][CTTT][CTTT][CTTT][CTTT][CTTT][CTTT][CTTT][CTTT][CTTT][CTTT][CTTT]	CTCTTTCTTTCTTTCTCTTTCTTTCTTTTTCTTT	CTCTTTCTTTCCTTCCTTTCTTTCTTTCTTTCTTTCTTTCTTTCTTTCTTTCTTTCTTTCTTTCTTTCTTTCTTTCTTTCTCTTTCTTTCTTTCTTTCTTTCTTTCTTTCTTTCTTTCTTTCTTTCTTTCTCTTTCTTTCTTTCTCTTTCTTTCTTTTTCTTT
SE33	28.2	[CTTT]16 TT [CTTT]12		7	1	2	2	2	0.00994318	0.00598802	0.0120482	0.0121212	0.00970874	CTCTTTCTTTCCTTC	[CTTT][CTTT][CTTT][CTTT][CTTT][CTTT][CTTT][CTTT][CTTT][CTTT][CTTT][CTTT][CTTT][CTTT][CTTT][CTTT]TT[CTTT][CTTT][CTTT][CTTT][CTTT][CTTT][CTTT][CTTT][CTTT][CTTT][CTTT][CTTT]	CTCTTTCTTTCTTTCTCTTTCTTTCTTTTTCTTT	CTCTTTCTTTCCTTCCTTTCTTTCTTTCTTTCTTTCTTTCTTTCTTTCTTTCTTTCTTTCTTTCTTTCTTTCTTTCTTTTTCTTTCTTTCTTTCTTTCTTTCTTTCTTTCTTTCTTTCTTTCTTTCTTTCTCTTTCTTTCTTTCTCTTTCTTTCTTTTTCTTT
SE33	28.2	[CTTT]15 CT [CTTT]13		2	-	-	2	-	0.00284091	-	-	0.0121212	-	CTCTTTCTTTCCTTC	[CTTT][CTTT][CTTT][CTTT][CTTT][CTTT][CTTT][CTTT][CTTT][CTTT][CTTT][CTTT][CTTT][CTTT][CTTT]CT[CTTT][CTTT][CTTT][CTTT][CTTT][CTTT][CTTT][CTTT][CTTT][CTTT][CTTT][CTTT][CTTT]	CTCTTTCTTTCTTTCTCTTTCTTTCTTTTTCTTT	CTCTTTCTTTCCTTCCTTTCTTTCTTTCTTTCTTTCTTTCTTTCTTTCTTTCTTTCTTTCTTTCTTTCTTTCTTTCTCTTTCTTTCTTTCTTTCTTTCTTTCTTTCTTTCTTTCTTTCTTTCTTTCTTTCTCTTTCTTTCTTTCTCTTTCTTTCTTTTTCTTT
SE33	28.2	[CTTT]15 TT [CTTT]13		10	2	3	2	3	0.0142045	0.011976	0.0180723	0.0121212	0.0145631	CTCTTTCTTTCCTTC	[CTTT][CTTT][CTTT][CTTT][CTTT][CTTT][CTTT][CTTT][CTTT][CTTT][CTTT][CTTT][CTTT][CTTT][CTTT]TT[CTTT][CTTT][CTTT][CTTT][CTTT][CTTT][CTTT][CTTT][CTTT][CTTT][CTTT][CTTT][CTTT]	CTCTTTCTTTCTTTCTCTTTCTTTCTTTTTCTTT	CTCTTTCTTTCCTTCCTTTCTTTCTTTCTTTCTTTCTTTCTTTCTTTCTTTCTTTCTTTCTTTCTTTCTTTCTTTTTCTTTCTTTCTTTCTTTCTTTCTTTCTTTCTTTCTTTCTTTCTTTCTTTCTTTCTCTTTCTTTCTTTCTCTTTCTTTCTTTTTCTTT
SE33	28.2	[CTTT]14 TT [CTTT]14		2	-	-	-	2	0.00284091	-	-	-	0.00970874	CTCTTTCTTTCCTTC	[CTTT][CTTT][CTTT][CTTT][CTTT][CTTT][CTTT][CTTT][CTTT][CTTT][CTTT][CTTT][CTTT][CTTT]TT[CTTT][CTTT][CTTT][CTTT][CTTT][CTTT][CTTT][CTTT][CTTT][CTTT][CTTT][CTTT][CTTT][CTTT]	CTCTTTCTTTCTTTCTCTTTCTTTCTTTTTCTTT	CTCTTTCTTTCCTTCCTTTCTTTCTTTCTTTCTTTCTTTCTTTCTTTCTTTCTTTCTTTCTTTCTTTCTTTTTCTTTCTTTCTTTCTTTCTTTCTTTCTTTCTTTCTTTCTTTCTTTCTTTCTTTCTTTCTCTTTCTTTCTTTCTCTTTCTTTCTTTTTCTTT
SE33	29	[CTTT]15 TT [CTTT]10 TT [CTTT]3		1	-	-	1	-	0.00142045	-	-	0.00606061	-	CTCTTTCTTTCCTTC	[CTTT][CTTT][CTTT][CTTT][CTTT][CTTT][CTTT][CTTT][CTTT][CTTT][CTTT][CTTT][CTTT][CTTT][CTTT]TT[CTTT][CTTT][CTTT][CTTT][CTTT][CTTT][CTTT][CTTT][CTTT][CTTT]TT[CTTT][CTTT][CTTT]	CTCTTTCTTTCTTTCTCTTTCTTTCTTTTTCTTT	CTCTTTCTTTCCTTCCTTTCTTTCTTTCTTTCTTTCTTTCTTTCTTTCTTTCTTTCTTTCTTTCTTTCTTTCTTTTTCTTTCTTTCTTTCTTTCTTTCTTTCTTTCTTTCTTTCTTTTTCTTTCTTTCTTTCTCTTTCTTTCTTTCTCTTTCTTTCTTTTTCTTT
SE33	29.2	CTTC [CTTT]22 TT [CTTT]6		1	1	-	-	-	0.00142045	0.00598802	-	-	-	CTCTTTCTTTCCTTC	[CTTC][CTTT][CTTT][CTTT][CTTT][CTTT][CTTT][CTTT][CTTT][CTTT][CTTT][CTTT][CTTT][CTTT][CTTT][CTTT][CTTT][CTTT][CTTT][CTTT][CTTT][CTTT][CTTT]TT[CTTT][CTTT][CTTT][CTTT][CTTT][CTTT]	CTCTTTCTTTCTTTCTCTTTCTTTCTTTTTCTTT	CTCTTTCTTTCCTTCCTTCCTTTCTTTCTTTCTTTCTTTCTTTCTTTCTTTCTTTCTTTCTTTCTTTCTTTCTTTCTTTCTTTCTTTCTTTCTTTCTTTCTTTCTTTTTCTTTCTTTCTTTCTTTCTTTCTTTCTCTTTCTTTCTTTCTCTTTCTTTCTTTTTCTTT
SE33	29.2	CTTC [CTTT]21 TT [CTTT]7		1	1	-	-	-	0.00142045	0.00598802	-	-	-	CTCTTTCTTTCCTTC	[CTTC][CTTT][CTTT][CTTT][CTTT][CTTT][CTTT][CTTT][CTTT][CTTT][CTTT][CTTT][CTTT][CTTT][CTTT][CTTT][CTTT][CTTT][CTTT][CTTT][CTTT][CTTT]TT[CTTT][CTTT][CTTT][CTTT][CTTT][CTTT][CTTT]	CTCTTTCTTTCTTTCTCTTTCTTTCTTTTTCTTT	CTCTTTCTTTCCTTCCTTCCTTTCTTTCTTTCTTTCTTTCTTTCTTTCTTTCTTTCTTTCTTTCTTTCTTTCTTTCTTTCTTTCTTTCTTTCTTTCTTTCTTTTTCTTTCTTTCTTTCTTTCTTTCTTTCTTTCTCTTTCTTTCTTTCTCTTTCTTTCTTTTTCTTT
SE33	29.2	CTTC [CTTT]19 TT [CTTT]9		1	1	-	-	-	0.00142045	0.00598802	-	-	-	CTCTTTCTTTCCTTC	[CTTC][CTTT][CTTT][CTTT][CTTT][CTTT][CTTT][CTTT][CTTT][CTTT][CTTT][CTTT][CTTT][CTTT][CTTT][CTTT][CTTT][CTTT][CTTT][CTTT]TT[CTTT][CTTT][CTTT][CTTT][CTTT][CTTT][CTTT][CTTT][CTTT]	CTCTTTCTTTCTTTCTCTTTCTTTCTTTTTCTTT	CTCTTTCTTTCCTTCCTTCCTTTCTTTCTTTCTTTCTTTCTTTCTTTCTTTCTTTCTTTCTTTCTTTCTTTCTTTCTTTCTTTCTTTCTTTCTTTTTCTTTCTTTCTTTCTTTCTTTCTTTCTTTCTTTCTTTCTCTTTCTTTCTTTCTCTTTCTTTCTTTTTCTTT
SE33	29.2	[CTTT]21 TT [CTTT]8		3	1	1	-	1	0.00426136	0.00598802	0.0060241	-	0.00485437	CTCTTTCTTTCCTTC	[CTTT][CTTT][CTTT][CTTT][CTTT][CTTT][CTTT][CTTT][CTTT][CTTT][CTTT][CTTT][CTTT][CTTT][CTTT][CTTT][CTTT][CTTT][CTTT][CTTT][CTTT]TT[CTTT][CTTT][CTTT][CTTT][CTTT][CTTT][CTTT][CTTT]	CTCTTTCTTTCTTTCTCTTTCTTTCTTTTTCTTT	CTCTTTCTTTCCTTCCTTTCTTTCTTTCTTTCTTTCTTTCTTTCTTTCTTTCTTTCTTTCTTTCTTTCTTTCTTTCTTTCTTTCTTTCTTTCTTTCTTTTTCTTTCTTTCTTTCTTTCTTTCTTTCTTTCTTTCTCTTTCTTTCTTTCTCTTTCTTTCTTTTTCTTT
SE33	29.2	[CTTT]20 TT [CTTT]10	rs151261950 (delCTTT)	1	-	-	1	-	0.00142045	-	-	0.00606061	-	CTCTTTCTTTCCTTC	[CTTT][CTTT][CTTT][CTTT][CTTT][CTTT][CTTT][CTTT][CTTT][CTTT][CTTT][CTTT][CTTT][CTTT][CTTT][CTTT][CTTT][CTTT][CTTT][CTTT]TT[CTTT][CTTT][CTTT][CTTT][CTTT][CTTT][CTTT][CTTT][CTTT][CTTT]	CTCTTTCTTTCTTTCT----CTTTCTTTTTCTTT	CTCTTTCTTTCCTTCCTTTCTTTCTTTCTTTCTTTCTTTCTTTCTTTCTTTCTTTCTTTCTTTCTTTCTTTCTTTCTTTCTTTCTTTCTTTCTTTTTCTTTCTTTCTTTCTTTCTTTCTTTCTTTCTTTCTTTCTTTCTCTTTCTTTCTTTCTCTTTCTTTTTCTTT
SE33	29.2	[CTTT]20 TT [CTTT]9		4	-	1	1	2	0.00568182	-	0.0060241	0.00606061	0.00970874	CTCTTTCTTTCCTTC	[CTTT][CTTT][CTTT][CTTT][CTTT][CTTT][CTTT][CTTT][CTTT][CTTT][CTTT][CTTT][CTTT][CTTT][CTTT][CTTT][CTTT][CTTT][CTTT][CTTT]TT[CTTT][CTTT][CTTT][CTTT][CTTT][CTTT][CTTT][CTTT][CTTT]	CTCTTTCTTTCTTTCTCTTTCTTTCTTTTTCTTT	CTCTTTCTTTCCTTCCTTTCTTTCTTTCTTTCTTTCTTTCTTTCTTTCTTTCTTTCTTTCTTTCTTTCTTTCTTTCTTTCTTTCTTTCTTTCTTTTTCTTTCTTTCTTTCTTTCTTTCTTTCTTTCTTTCTTTCTCTTTCTTTCTTTCTCTTTCTTTCTTTTTCTTT
SE33	29.2	[CTTT]19 TT [CTTT]10		5	2	1	1	1	0.00710227	0.011976	0.0060241	0.00606061	0.00485437	CTCTTTCTTTCCTTC	[CTTT][CTTT][CTTT][CTTT][CTTT][CTTT][CTTT][CTTT][CTTT][CTTT][CTTT][CTTT][CTTT][CTTT][CTTT][CTTT][CTTT][CTTT][CTTT]TT[CTTT][CTTT][CTTT][CTTT][CTTT][CTTT][CTTT][CTTT][CTTT][CTTT]	CTCTTTCTTTCTTTCTCTTTCTTTCTTTTTCTTT	CTCTTTCTTTCCTTCCTTTCTTTCTTTCTTTCTTTCTTTCTTTCTTTCTTTCTTTCTTTCTTTCTTTCTTTCTTTCTTTCTTTCTTTCTTTTTCTTTCTTTCTTTCTTTCTTTCTTTCTTTCTTTCTTTCTTTCTCTTTCTTTCTTTCTCTTTCTTTCTTTTTCTTT
SE33	29.2	[CTTT]18 TT [CTTT]11		5	2	2	-	1	0.00710227	0.011976	0.0120482	-	0.00485437	CTCTTTCTTTCCTTC	[CTTT][CTTT][CTTT][CTTT][CTTT][CTTT][CTTT][CTTT][CTTT][CTTT][CTTT][CTTT][CTTT][CTTT][CTTT][CTTT][CTTT][CTTT]TT[CTTT][CTTT][CTTT][CTTT][CTTT][CTTT][CTTT][CTTT][CTTT][CTTT][CTTT]	CTCTTTCTTTCTTTCTCTTTCTTTCTTTTTCTTT	CTCTTTCTTTCCTTCCTTTCTTTCTTTCTTTCTTTCTTTCTTTCTTTCTTTCTTTCTTTCTTTCTTTCTTTCTTTCTTTCTTTCTTTTTCTTTCTTTCTTTCTTTCTTTCTTTCTTTCTTTCTTTCTTTCTTTCTCTTTCTTTCTTTCTCTTTCTTTCTTTTTCTTT
SE33	29.2	[CTTT]17 TT [CTTT]12		7	-	2	2	3	0.00994318	-	0.0120482	0.0121212	0.0145631	CTCTTTCTTTCCTTC	[CTTT][CTTT][CTTT][CTTT][CTTT][CTTT][CTTT][CTTT][CTTT][CTTT][CTTT][CTTT][CTTT][CTTT][CTTT][CTTT][CTTT]TT[CTTT][CTTT][CTTT][CTTT][CTTT][CTTT][CTTT][CTTT][CTTT][CTTT][CTTT][CTTT]	CTCTTTCTTTCTTTCTCTTTCTTTCTTTTTCTTT	CTCTTTCTTTCCTTCCTTTCTTTCTTTCTTTCTTTCTTTCTTTCTTTCTTTCTTTCTTTCTTTCTTTCTTTCTTTCTTTCTTTTTCTTTCTTTCTTTCTTTCTTTCTTTCTTTCTTTCTTTCTTTCTTTCTTTCTCTTTCTTTCTTTCTCTTTCTTTCTTTTTCTTT
SE33	29.2	[CTTT]16 TT [CTTT]13		9	-	6	1	2	0.0127841	-	0.0361446	0.00606061	0.00970874	CTCTTTCTTTCCTTC	[CTTT][CTTT][CTTT][CTTT][CTTT][CTTT][CTTT][CTTT][CTTT][CTTT][CTTT][CTTT][CTTT][CTTT][CTTT][CTTT]TT[CTTT][CTTT][CTTT][CTTT][CTTT][CTTT][CTTT][CTTT][CTTT][CTTT][CTTT][CTTT][CTTT]	CTCTTTCTTTCTTTCTCTTTCTTTCTTTTTCTTT	CTCTTTCTTTCCTTCCTTTCTTTCTTTCTTTCTTTCTTTCTTTCTTTCTTTCTTTCTTTCTTTCTTTCTTTCTTTCTTTTTCTTTCTTTCTTTCTTTCTTTCTTTCTTTCTTTCTTTCTTTCTTTCTTTCTTTCTCTTTCTTTCTTTCTCTTTCTTTCTTTTTCTTT
SE33	29.2	[CTTT]15 CT [CTTT]14		1	-	-	1	-	0.00142045	-	-	0.00606061	-	CTCTTTCTTTCCTTC	[CTTT][CTTT][CTTT][CTTT][CTTT][CTTT][CTTT][CTTT][CTTT][CTTT][CTTT][CTTT][CTTT][CTTT][CTTT]CT[CTTT][CTTT][CTTT][CTTT][CTTT][CTTT][CTTT][CTTT][CTTT][CTTT][CTTT][CTTT][CTTT][CTTT]	CTCTTTCTTTCTTTCTCTTTCTTTCTTTTTCTTT	CTCTTTCTTTCCTTCCTTTCTTTCTTTCTTTCTTTCTTTCTTTCTTTCTTTCTTTCTTTCTTTCTTTCTTTCTTTCTCTTTCTTTCTTTCTTTCTTTCTTTCTTTCTTTCTTTCTTTCTTTCTTTCTTTCTTTCTCTTTCTTTCTTTCTCTTTCTTTCTTTTTCTTT
SE33	29.2	[CTTT]15 TT [CTTT]14		3	1	1	-	1	0.00426136	0.00598802	0.0060241	-	0.00485437	CTCTTTCTTTCCTTC	[CTTT][CTTT][CTTT][CTTT][CTTT][CTTT][CTTT][CTTT][CTTT][CTTT][CTTT][CTTT][CTTT][CTTT][CTTT]TT[CTTT][CTTT][CTTT][CTTT][CTTT][CTTT][CTTT][CTTT][CTTT][CTTT][CTTT][CTTT][CTTT][CTTT]	CTCTTTCTTTCTTTCTCTTTCTTTCTTTTTCTTT	CTCTTTCTTTCCTTCCTTTCTTTCTTTCTTTCTTTCTTTCTTTCTTTCTTTCTTTCTTTCTTTCTTTCTTTCTTTTTCTTTCTTTCTTTCTTTCTTTCTTTCTTTCTTTCTTTCTTTCTTTCTTTCTTTCTTTCTCTTTCTTTCTTTCTCTTTCTTTCTTTTTCTTT
SE33	29.2	[CTTT]14 TT [CTTT]15		1	-	-	-	1	0.00142045	-	-	-	0.00485437	CTCTTTCTTTCCTTC	[CTTT][CTTT][CTTT][CTTT][CTTT][CTTT][CTTT][CTTT][CTTT][CTTT][CTTT][CTTT][CTTT][CTTT]TT[CTTT][CTTT][CTTT][CTTT][CTTT][CTTT][CTTT][CTTT][CTTT][CTTT][CTTT][CTTT][CTTT][CTTT][CTTT]	CTCTTTCTTTCTTTCTCTTTCTTTCTTTTTCTTT	CTCTTTCTTTCCTTCCTTTCTTTCTTTCTTTCTTTCTTTCTTTCTTTCTTTCTTTCTTTCTTTCTTTCTTTTTCTTTCTTTCTTTCTTTCTTTCTTTCTTTCTTTCTTTCTTTCTTTCTTTCTTTCTTTCTTTCTCTTTCTTTCTTTCTCTTTCTTTCTTTTTCTTT
SE33	30.1	[CTTT]22 TT [CTTT]8	rs1452632862 (delT)	1	-	-	-	1	0.00142045	-	-	-	0.00485437	CTCTTTCTTTCCTTC	[CTTT][CTTT][CTTT][CTTT][CTTT][CTTT][CTTT][CTTT][CTTT][CTTT][CTTT][CTTT][CTTT][CTTT][CTTT][CTTT][CTTT][CTTT][CTTT][CTTT][CTTT][CTTT]TT[CTTT][CTTT][CTTT][CTTT][CTTT][CTTT][CTTT][CTTT]	CTCTTTCTTTCTTTC-CTTTCTTTCTTTTTCTTT	CTCTTTCTTTCCTTCCTTTCTTTCTTTCTTTCTTTCTTTCTTTCTTTCTTTCTTTCTTTCTTTCTTTCTTTCTTTCTTTCTTTCTTTCTTTCTTTCTTTCTTTTTCTTTCTTTCTTTCTTTCTTTCTTTCTTTCTTTCTCTTTCTTTCTTTCCTTTCTTTCTTTTTCTTT
SE33	30.2	CTTC [CTTT]18 CT [CTTT]11		1	-	-	1	-	0.00142045	-	-	0.00606061	-	CTCTTTCTTTCCTTC	[CTTC][CTTT][CTTT][CTTT][CTTT][CTTT][CTTT][CTTT][CTTT][CTTT][CTTT][CTTT][CTTT][CTTT][CTTT][CTTT][CTTT][CTTT][CTTT]CT[CTTT][CTTT][CTTT][CTTT][CTTT][CTTT][CTTT][CTTT][CTTT][CTTT][CTTT]	CTCTTTCTTTCTTTCTCTTTCTTTCTTTTTCTTT	CTCTTTCTTTCCTTCCTTCCTTTCTTTCTTTCTTTCTTTCTTTCTTTCTTTCTTTCTTTCTTTCTTTCTTTCTTTCTTTCTTTCTTTCTTTCTCTTTCTTTCTTTCTTTCTTTCTTTCTTTCTTTCTTTCTTTCTTTCTCTTTCTTTCTTTCTCTTTCTTTCTTTTTCTTT
SE33	30.2	[CTTT]22 TT [CTTT]8		2	-	-	-	2	0.00284091	-	-	-	0.00970874	CTCTTTCTTTCCTTC	[CTTT][CTTT][CTTT][CTTT][CTTT][CTTT][CTTT][CTTT][CTTT][CTTT][CTTT][CTTT][CTTT][CTTT][CTTT][CTTT][CTTT][CTTT][CTTT][CTTT][CTTT][CTTT]TT[CTTT][CTTT][CTTT][CTTT][CTTT][CTTT][CTTT][CTTT]	CTCTTTCTTTCTTTCTCTTTCTTTCTTTTTCTTT	CTCTTTCTTTCCTTCCTTTCTTTCTTTCTTTCTTTCTTTCTTTCTTTCTTTCTTTCTTTCTTTCTTTCTTTCTTTCTTTCTTTCTTTCTTTCTTTCTTTCTTTTTCTTTCTTTCTTTCTTTCTTTCTTTCTTTCTTTCTCTTTCTTTCTTTCTCTTTCTTTCTTTTTCTTT
SE33	30.2	[CTTT]21 CT [CTTT]9		2	-	-	1	1	0.00284091	-	-	0.00606061	0.00485437	CTCTTTCTTTCCTTC	[CTTT][CTTT][CTTT][CTTT][CTTT][CTTT][CTTT][CTTT][CTTT][CTTT][CTTT][CTTT][CTTT][CTTT][CTTT][CTTT][CTTT][CTTT][CTTT][CTTT][CTTT]CT[CTTT][CTTT][CTTT][CTTT][CTTT][CTTT][CTTT][CTTT][CTTT]	CTCTTTCTTTCTTTCTCTTTCTTTCTTTTTCTTT	CTCTTTCTTTCCTTCCTTTCTTTCTTTCTTTCTTTCTTTCTTTCTTTCTTTCTTTCTTTCTTTCTTTCTTTCTTTCTTTCTTTCTTTCTTTCTTTCTTTCTCTTTCTTTCTTTCTTTCTTTCTTTCTTTCTTTCTTTCTCTTTCTTTCTTTCTCTTTCTTTCTTTTTCTTT
SE33	30.2	[CTTT]21 TT [CTTT]9		3	1	-	2	-	0.00426136	0.00598802	-	0.0121212	-	CTCTTTCTTTCCTTC	[CTTT][CTTT][CTTT][CTTT][CTTT][CTTT][CTTT][CTTT][CTTT][CTTT][CTTT][CTTT][CTTT][CTTT][CTTT][CTTT][CTTT][CTTT][CTTT][CTTT][CTTT]TT[CTTT][CTTT][CTTT][CTTT][CTTT][CTTT][CTTT][CTTT][CTTT]	CTCTTTCTTTCTTTCTCTTTCTTTCTTTTTCTTT	CTCTTTCTTTCCTTCCTTTCTTTCTTTCTTTCTTTCTTTCTTTCTTTCTTTCTTTCTTTCTTTCTTTCTTTCTTTCTTTCTTTCTTTCTTTCTTTCTTTTTCTTTCTTTCTTTCTTTCTTTCTTTCTTTCTTTCTTTCTCTTTCTTTCTTTCTCTTTCTTTCTTTTTCTTT
SE33	30.2	[CTTT]20 TT [CTTT]11	rs151261950 (delCTTT)	2	1	1	-	-	0.00284091	0.00598802	0.0060241	-	-	CTCTTTCTTTCCTTC	[CTTT][CTTT][CTTT][CTTT][CTTT][CTTT][CTTT][CTTT][CTTT][CTTT][CTTT][CTTT][CTTT][CTTT][CTTT][CTTT][CTTT][CTTT][CTTT][CTTT]TT[CTTT][CTTT][CTTT][CTTT][CTTT][CTTT][CTTT][CTTT][CTTT][CTTT][CTTT]	CTCTTTCTTTCTTTCT----CTTTCTTTTTCTTT	CTCTTTCTTTCCTTCCTTTCTTTCTTTCTTTCTTTCTTTCTTTCTTTCTTTCTTTCTTTCTTTCTTTCTTTCTTTCTTTCTTTCTTTCTTTCTTTTTCTTTCTTTCTTTCTTTCTTTCTTTCTTTCTTTCTTTCTTTCTTTCTCTTTCTTTCTTTCTCTTTCTTTTTCTTT
SE33	30.2	[CTTT]20 TT [CTTT]10		4	-	-	1	3	0.00568182	-	-	0.00606061	0.0145631	CTCTTTCTTTCCTTC	[CTTT][CTTT][CTTT][CTTT][CTTT][CTTT][CTTT][CTTT][CTTT][CTTT][CTTT][CTTT][CTTT][CTTT][CTTT][CTTT][CTTT][CTTT][CTTT][CTTT]TT[CTTT][CTTT][CTTT][CTTT][CTTT][CTTT][CTTT][CTTT][CTTT][CTTT]	CTCTTTCTTTCTTTCTCTTTCTTTCTTTTTCTTT	CTCTTTCTTTCCTTCCTTTCTTTCTTTCTTTCTTTCTTTCTTTCTTTCTTTCTTTCTTTCTTTCTTTCTTTCTTTCTTTCTTTCTTTCTTTCTTTTTCTTTCTTTCTTTCTTTCTTTCTTTCTTTCTTTCTTTCTTTCTCTTTCTTTCTTTCTCTTTCTTTCTTTTTCTTT
SE33	30.2	[CTTT]19 CT [CTTT]11		1	-	-	1	-	0.00142045	-	-	0.00606061	-	CTCTTTCTTTCCTTC	[CTTT][CTTT][CTTT][CTTT][CTTT][CTTT][CTTT][CTTT][CTTT][CTTT][CTTT][CTTT][CTTT][CTTT][CTTT][CTTT][CTTT][CTTT][CTTT]CT[CTTT][CTTT][CTTT][CTTT][CTTT][CTTT][CTTT][CTTT][CTTT][CTTT][CTTT]	CTCTTTCTTTCTTTCTCTTTCTTTCTTTTTCTTT	CTCTTTCTTTCCTTCCTTTCTTTCTTTCTTTCTTTCTTTCTTTCTTTCTTTCTTTCTTTCTTTCTTTCTTTCTTTCTTTCTTTCTTTCTTTCTCTTTCTTTCTTTCTTTCTTTCTTTCTTTCTTTCTTTCTTTCTTTCTCTTTCTTTCTTTCTCTTTCTTTCTTTTTCTTT
SE33	30.2	[CTTT]19 TT [CTTT]11		2	-	1	-	1	0.00284091	-	0.0060241	-	0.00485437	CTCTTTCTTTCCTTC	[CTTT][CTTT][CTTT][CTTT][CTTT][CTTT][CTTT][CTTT][CTTT][CTTT][CTTT][CTTT][CTTT][CTTT][CTTT][CTTT][CTTT][CTTT][CTTT]TT[CTTT][CTTT][CTTT][CTTT][CTTT][CTTT][CTTT][CTTT][CTTT][CTTT][CTTT]	CTCTTTCTTTCTTTCTCTTTCTTTCTTTTTCTTT	CTCTTTCTTTCCTTCCTTTCTTTCTTTCTTTCTTTCTTTCTTTCTTTCTTTCTTTCTTTCTTTCTTTCTTTCTTTCTTTCTTTCTTTCTTTTTCTTTCTTTCTTTCTTTCTTTCTTTCTTTCTTTCTTTCTTTCTTTCTCTTTCTTTCTTTCTCTTTCTTTCTTTTTCTTT
SE33	30.2	[CTTT]18 TT [CTTT]12		1	-	-	-	1	0.00142045	-	-	-	0.00485437	CTCTTTCTTTCCTTC	[CTTT][CTTT][CTTT][CTTT][CTTT][CTTT][CTTT][CTTT][CTTT][CTTT][CTTT][CTTT][CTTT][CTTT][CTTT][CTTT][CTTT][CTTT]TT[CTTT][CTTT][CTTT][CTTT][CTTT][CTTT][CTTT][CTTT][CTTT][CTTT][CTTT][CTTT]	CTCTTTCTTTCTTTCTCTTTCTTTCTTTTTCTTT	CTCTTTCTTTCCTTCCTTTCTTTCTTTCTTTCTTTCTTTCTTTCTTTCTTTCTTTCTTTCTTTCTTTCTTTCTTTCTTTCTTTCTTTTTCTTTCTTTCTTTCTTTCTTTCTTTCTTTCTTTCTTTCTTTCTTTCTTTCTCTTTCTTTCTTTCTCTTTCTTTCTTTTTCTTT
SE33	30.2	[CTTT]17 TT [CTTT]13		5	-	3	-	2	0.00710227	-	0.0180723	-	0.00970874	CTCTTTCTTTCCTTC	[CTTT][CTTT][CTTT][CTTT][CTTT][CTTT][CTTT][CTTT][CTTT][CTTT][CTTT][CTTT][CTTT][CTTT][CTTT][CTTT][CTTT]TT[CTTT][CTTT][CTTT][CTTT][CTTT][CTTT][CTTT][CTTT][CTTT][CTTT][CTTT][CTTT][CTTT]	CTCTTTCTTTCTTTCTCTTTCTTTCTTTTTCTTT	CTCTTTCTTTCCTTCCTTTCTTTCTTTCTTTCTTTCTTTCTTTCTTTCTTTCTTTCTTTCTTTCTTTCTTTCTTTCTTTCTTTTTCTTTCTTTCTTTCTTTCTTTCTTTCTTTCTTTCTTTCTTTCTTTCTTTCTTTCTCTTTCTTTCTTTCTCTTTCTTTCTTTTTCTTT
SE33	30.2	[CTTT]16 TT [CTTT]14		5	-	1	1	3	0.00710227	-	0.0060241	0.00606061	0.0145631	CTCTTTCTTTCCTTC	[CTTT][CTTT][CTTT][CTTT][CTTT][CTTT][CTTT][CTTT][CTTT][CTTT][CTTT][CTTT][CTTT][CTTT][CTTT][CTTT]TT[CTTT][CTTT][CTTT][CTTT][CTTT][CTTT][CTTT][CTTT][CTTT][CTTT][CTTT][CTTT][CTTT][CTTT]	CTCTTTCTTTCTTTCTCTTTCTTTCTTTTTCTTT	CTCTTTCTTTCCTTCCTTTCTTTCTTTCTTTCTTTCTTTCTTTCTTTCTTTCTTTCTTTCTTTCTTTCTTTCTTTCTTTTTCTTTCTTTCTTTCTTTCTTTCTTTCTTTCTTTCTTTCTTTCTTTCTTTCTTTCTTTCTCTTTCTTTCTTTCTCTTTCTTTCTTTTTCTTT
SE33	30.2	[CTTT]15 TT [CTTT]15		3	-	-	-	3	0.00426136	-	-	-	0.0145631	CTCTTTCTTTCCTTC	[CTTT][CTTT][CTTT][CTTT][CTTT][CTTT][CTTT][CTTT][CTTT][CTTT][CTTT][CTTT][CTTT][CTTT][CTTT]TT[CTTT][CTTT][CTTT][CTTT][CTTT][CTTT][CTTT][CTTT][CTTT][CTTT][CTTT][CTTT][CTTT][CTTT][CTTT]	CTCTTTCTTTCTTTCTCTTTCTTTCTTTTTCTTT	CTCTTTCTTTCCTTCCTTTCTTTCTTTCTTTCTTTCTTTCTTTCTTTCTTTCTTTCTTTCTTTCTTTCTTTCTTTTTCTTTCTTTCTTTCTTTCTTTCTTTCTTTCTTTCTTTCTTTCTTTCTTTCTTTCTTTCTTTCTCTTTCTTTCTTTCTCTTTCTTTCTTTTTCTTT
SE33	30.2	[CTTT]13 TT [CTTT]17		1	-	1	-	-	0.00142045	-	0.0060241	-	-	CTCTTTCTTTCCTTC	[CTTT][CTTT][CTTT][CTTT][CTTT][CTTT][CTTT][CTTT][CTTT][CTTT][CTTT][CTTT][CTTT]TT[CTTT][CTTT][CTTT][CTTT][CTTT][CTTT][CTTT][CTTT][CTTT][CTTT][CTTT][CTTT][CTTT][CTTT][CTTT][CTTT][CTTT]	CTCTTTCTTTCTTTCTCTTTCTTTCTTTTTCTTT	CTCTTTCTTTCCTTCCTTTCTTTCTTTCTTTCTTTCTTTCTTTCTTTCTTTCTTTCTTTCTTTCTTTTTCTTTCTTTCTTTCTTTCTTTCTTTCTTTCTTTCTTTCTTTCTTTCTTTCTTTCTTTCTTTCTTTCTTTCTCTTTCTTTCTTTCTCTTTCTTTCTTTTTCTTT
SE33	30.2	[CTTT]17 TT [CTTT]13	rs536914220 (C>T)	1	-	-	1	-	0.00142045	-	-	0.00606061	-	CTCTTTCTTTCCTTT	[CTTT][CTTT][CTTT][CTTT][CTTT][CTTT][CTTT][CTTT][CTTT][CTTT][CTTT][CTTT][CTTT][CTTT][CTTT][CTTT][CTTT]TT[CTTT][CTTT][CTTT][CTTT][CTTT][CTTT][CTTT][CTTT][CTTT][CTTT][CTTT][CTTT][CTTT]	CTCTTTCTTTCTTTCTCTTTCTTTCTTTTTCTTT	CTCTTTCTTTCCTTTCTTTCTTTCTTTCTTTCTTTCTTTCTTTCTTTCTTTCTTTCTTTCTTTCTTTCTTTCTTTCTTTCTTTTTCTTTCTTTCTTTCTTTCTTTCTTTCTTTCTTTCTTTCTTTCTTTCTTTCTTTCTCTTTCTTTCTTTCTCTTTCTTTCTTTTTCTTT
SE33	31.1	[CTTT]22 TT [CTTT]9	rs1452632862 (delT)	1	-	-	-	1	0.00142045	-	-	-	0.00485437	CTCTTTCTTTCCTTC	[CTTT][CTTT][CTTT][CTTT][CTTT][CTTT][CTTT][CTTT][CTTT][CTTT][CTTT][CTTT][CTTT][CTTT][CTTT][CTTT][CTTT][CTTT][CTTT][CTTT][CTTT][CTTT]TT[CTTT][CTTT][CTTT][CTTT][CTTT][CTTT][CTTT][CTTT][CTTT]	CTCTTTCTTTCTTTC-CTTTCTTTCTTTTTCTTT	CTCTTTCTTTCCTTCCTTTCTTTCTTTCTTTCTTTCTTTCTTTCTTTCTTTCTTTCTTTCTTTCTTTCTTTCTTTCTTTCTTTCTTTCTTTCTTTCTTTCTTTTTCTTTCTTTCTTTCTTTCTTTCTTTCTTTCTTTCTTTCTCTTTCTTTCTTTCCTTTCTTTCTTTTTCTTT
SE33	31.2	[CTTT]23 TT [CTTT]8		1	-	1	-	-	0.00142045	-	0.0060241	-	-	CTCTTTCTTTCCTTC	[CTTT][CTTT][CTTT][CTTT][CTTT][CTTT][CTTT][CTTT][CTTT][CTTT][CTTT][CTTT][CTTT][CTTT][CTTT][CTTT][CTTT][CTTT][CTTT][CTTT][CTTT][CTTT][CTTT]TT[CTTT][CTTT][CTTT][CTTT][CTTT][CTTT][CTTT][CTTT]	CTCTTTCTTTCTTTCTCTTTCTTTCTTTTTCTTT	CTCTTTCTTTCCTTCCTTTCTTTCTTTCTTTCTTTCTTTCTTTCTTTCTTTCTTTCTTTCTTTCTTTCTTTCTTTCTTTCTTTCTTTCTTTCTTTCTTTCTTTCTTTTTCTTTCTTTCTTTCTTTCTTTCTTTCTTTCTTTCTCTTTCTTTCTTTCTCTTTCTTTCTTTTTCTTT
SE33	31.2	[CTTT]22 CT [CTTT]9		1	-	-	1	-	0.00142045	-	-	0.00606061	-	CTCTTTCTTTCCTTC	[CTTT][CTTT][CTTT][CTTT][CTTT][CTTT][CTTT][CTTT][CTTT][CTTT][CTTT][CTTT][CTTT][CTTT][CTTT][CTTT][CTTT][CTTT][CTTT][CTTT][CTTT][CTTT]CT[CTTT][CTTT][CTTT][CTTT][CTTT][CTTT][CTTT][CTTT][CTTT]	CTCTTTCTTTCTTTCTCTTTCTTTCTTTTTCTTT	CTCTTTCTTTCCTTCCTTTCTTTCTTTCTTTCTTTCTTTCTTTCTTTCTTTCTTTCTTTCTTTCTTTCTTTCTTTCTTTCTTTCTTTCTTTCTTTCTTTCTTTCTCTTTCTTTCTTTCTTTCTTTCTTTCTTTCTTTCTTTCTCTTTCTTTCTTTCTCTTTCTTTCTTTTTCTTT
SE33	31.2	[CTTT]22 TT [CTTT]9		1	-	-	1	-	0.00142045	-	-	0.00606061	-	CTCTTTCTTTCCTTC	[CTTT][CTTT][CTTT][CTTT][CTTT][CTTT][CTTT][CTTT][CTTT][CTTT][CTTT][CTTT][CTTT][CTTT][CTTT][CTTT][CTTT][CTTT][CTTT][CTTT][CTTT][CTTT]TT[CTTT][CTTT][CTTT][CTTT][CTTT][CTTT][CTTT][CTTT][CTTT]	CTCTTTCTTTCTTTCTCTTTCTTTCTTTTTCTTT	CTCTTTCTTTCCTTCCTTTCTTTCTTTCTTTCTTTCTTTCTTTCTTTCTTTCTTTCTTTCTTTCTTTCTTTCTTTCTTTCTTTCTTTCTTTCTTTCTTTCTTTTTCTTTCTTTCTTTCTTTCTTTCTTTCTTTCTTTCTTTCTCTTTCTTTCTTTCTCTTTCTTTCTTTTTCTTT
SE33	31.2	[CTTT]21 TT [CTTT]11	rs151261950 (delCTTT)	2	2	-	-	-	0.00284091	0.011976	-	-	-	CTCTTTCTTTCCTTC	[CTTT][CTTT][CTTT][CTTT][CTTT][CTTT][CTTT][CTTT][CTTT][CTTT][CTTT][CTTT][CTTT][CTTT][CTTT][CTTT][CTTT][CTTT][CTTT][CTTT][CTTT]TT[CTTT][CTTT][CTTT][CTTT][CTTT][CTTT][CTTT][CTTT][CTTT][CTTT][CTTT]	CTCTTTCTTTCTTTCT----CTTTCTTTTTCTTT	CTCTTTCTTTCCTTCCTTTCTTTCTTTCTTTCTTTCTTTCTTTCTTTCTTTCTTTCTTTCTTTCTTTCTTTCTTTCTTTCTTTCTTTCTTTCTTTCTTTTTCTTTCTTTCTTTCTTTCTTTCTTTCTTTCTTTCTTTCTTTCTTTCTCTTTCTTTCTTTCTCTTTCTTTTTCTTT
SE33	31.2	[CTTT]20 TT [CTTT]11		3	1	-	1	1	0.00426136	0.00598802	-	0.00606061	0.00485437	CTCTTTCTTTCCTTC	[CTTT][CTTT][CTTT][CTTT][CTTT][CTTT][CTTT][CTTT][CTTT][CTTT][CTTT][CTTT][CTTT][CTTT][CTTT][CTTT][CTTT][CTTT][CTTT][CTTT]TT[CTTT][CTTT][CTTT][CTTT][CTTT][CTTT][CTTT][CTTT][CTTT][CTTT][CTTT]	CTCTTTCTTTCTTTCTCTTTCTTTCTTTTTCTTT	CTCTTTCTTTCCTTCCTTTCTTTCTTTCTTTCTTTCTTTCTTTCTTTCTTTCTTTCTTTCTTTCTTTCTTTCTTTCTTTCTTTCTTTCTTTCTTTTTCTTTCTTTCTTTCTTTCTTTCTTTCTTTCTTTCTTTCTTTCTTTCTCTTTCTTTCTTTCTCTTTCTTTCTTTTTCTTT
SE33	31.2	[CTTT]19 TT [CTTT]12		4	-	2	1	1	0.00568182	-	0.0120482	0.00606061	0.00485437	CTCTTTCTTTCCTTC	[CTTT][CTTT][CTTT][CTTT][CTTT][CTTT][CTTT][CTTT][CTTT][CTTT][CTTT][CTTT][CTTT][CTTT][CTTT][CTTT][CTTT][CTTT][CTTT]TT[CTTT][CTTT][CTTT][CTTT][CTTT][CTTT][CTTT][CTTT][CTTT][CTTT][CTTT][CTTT]	CTCTTTCTTTCTTTCTCTTTCTTTCTTTTTCTTT	CTCTTTCTTTCCTTCCTTTCTTTCTTTCTTTCTTTCTTTCTTTCTTTCTTTCTTTCTTTCTTTCTTTCTTTCTTTCTTTCTTTCTTTCTTTTTCTTTCTTTCTTTCTTTCTTTCTTTCTTTCTTTCTTTCTTTCTTTCTTTCTCTTTCTTTCTTTCTCTTTCTTTCTTTTTCTTT
SE33	31.2	[CTTT]18 TT [CTTT]13		1	-	-	-	1	0.00142045	-	-	-	0.00485437	CTCTTTCTTTCCTTC	[CTTT][CTTT][CTTT][CTTT][CTTT][CTTT][CTTT][CTTT][CTTT][CTTT][CTTT][CTTT][CTTT][CTTT][CTTT][CTTT][CTTT][CTTT]TT[CTTT][CTTT][CTTT][CTTT][CTTT][CTTT][CTTT][CTTT][CTTT][CTTT][CTTT][CTTT][CTTT]	CTCTTTCTTTCTTTCTCTTTCTTTCTTTTTCTTT	CTCTTTCTTTCCTTCCTTTCTTTCTTTCTTTCTTTCTTTCTTTCTTTCTTTCTTTCTTTCTTTCTTTCTTTCTTTCTTTCTTTCTTTTTCTTTCTTTCTTTCTTTCTTTCTTTCTTTCTTTCTTTCTTTCTTTCTTTCTTTCTCTTTCTTTCTTTCTCTTTCTTTCTTTTTCTTT
SE33	31.2	[CTTT]17 TT [CTTT]14		1	-	1	-	-	0.00142045	-	0.0060241	-	-	CTCTTTCTTTCCTTC	[CTTT][CTTT][CTTT][CTTT][CTTT][CTTT][CTTT][CTTT][CTTT][CTTT][CTTT][CTTT][CTTT][CTTT][CTTT][CTTT][CTTT]TT[CTTT][CTTT][CTTT][CTTT][CTTT][CTTT][CTTT][CTTT][CTTT][CTTT][CTTT][CTTT][CTTT][CTTT]	CTCTTTCTTTCTTTCTCTTTCTTTCTTTTTCTTT	CTCTTTCTTTCCTTCCTTTCTTTCTTTCTTTCTTTCTTTCTTTCTTTCTTTCTTTCTTTCTTTCTTTCTTTCTTTCTTTCTTTTTCTTTCTTTCTTTCTTTCTTTCTTTCTTTCTTTCTTTCTTTCTTTCTTTCTTTCTTTCTCTTTCTTTCTTTCTCTTTCTTTCTTTTTCTTT
SE33	31.2	[CTTT]16 TT [CTTT]15		1	-	1	-	-	0.00142045	-	0.0060241	-	-	CTCTTTCTTTCCTTC	[CTTT][CTTT][CTTT][CTTT][CTTT][CTTT][CTTT][CTTT][CTTT][CTTT][CTTT][CTTT][CTTT][CTTT][CTTT][CTTT]TT[CTTT][CTTT][CTTT][CTTT][CTTT][CTTT][CTTT][CTTT][CTTT][CTTT][CTTT][CTTT][CTTT][CTTT][CTTT]	CTCTTTCTTTCTTTCTCTTTCTTTCTTTTTCTTT	CTCTTTCTTTCCTTCCTTTCTTTCTTTCTTTCTTTCTTTCTTTCTTTCTTTCTTTCTTTCTTTCTTTCTTTCTTTCTTTTTCTTTCTTTCTTTCTTTCTTTCTTTCTTTCTTTCTTTCTTTCTTTCTTTCTTTCTTTCTTTCTCTTTCTTTCTTTCTCTTTCTTTCTTTTTCTTT
SE33	32.2	CTTC [CTTT]20 TT [CTTT]11		1	1	-	-	-	0.00142045	0.00598802	-	-	-	CTCTTTCTTTCCTTC	[CTTC][CTTT][CTTT][CTTT][CTTT][CTTT][CTTT][CTTT][CTTT][CTTT][CTTT][CTTT][CTTT][CTTT][CTTT][CTTT][CTTT][CTTT][CTTT][CTTT][CTTT]TT[CTTT][CTTT][CTTT][CTTT][CTTT][CTTT][CTTT][CTTT][CTTT][CTTT][CTTT]	CTCTTTCTTTCTTTCTCTTTCTTTCTTTTTCTTT	CTCTTTCTTTCCTTCCTTCCTTTCTTTCTTTCTTTCTTTCTTTCTTTCTTTCTTTCTTTCTTTCTTTCTTTCTTTCTTTCTTTCTTTCTTTCTTTCTTTTTCTTTCTTTCTTTCTTTCTTTCTTTCTTTCTTTCTTTCTTTCTTTCTCTTTCTTTCTTTCTCTTTCTTTCTTTTTCTTT
SE33	32.2	[CTTT]19 TT [CTTT]13		2	-	2	-	-	0.00284091	-	0.0120482	-	-	CTCTTTCTTTCCTTC	[CTTT][CTTT][CTTT][CTTT][CTTT][CTTT][CTTT][CTTT][CTTT][CTTT][CTTT][CTTT][CTTT][CTTT][CTTT][CTTT][CTTT][CTTT][CTTT]TT[CTTT][CTTT][CTTT][CTTT][CTTT][CTTT][CTTT][CTTT][CTTT][CTTT][CTTT][CTTT][CTTT]	CTCTTTCTTTCTTTCTCTTTCTTTCTTTTTCTTT	CTCTTTCTTTCCTTCCTTTCTTTCTTTCTTTCTTTCTTTCTTTCTTTCTTTCTTTCTTTCTTTCTTTCTTTCTTTCTTTCTTTCTTTCTTTTTCTTTCTTTCTTTCTTTCTTTCTTTCTTTCTTTCTTTCTTTCTTTCTTTCTTTCTCTTTCTTTCTTTCTCTTTCTTTCTTTTTCTTT
SE33	32.2	[CTTT]16 TT [CTTT]16		1	-	1	-	-	0.00142045	-	0.0060241	-	-	CTCTTTCTTTCCTTC	[CTTT][CTTT][CTTT][CTTT][CTTT][CTTT][CTTT][CTTT][CTTT][CTTT][CTTT][CTTT][CTTT][CTTT][CTTT][CTTT]TT[CTTT][CTTT][CTTT][CTTT][CTTT][CTTT][CTTT][CTTT][CTTT][CTTT][CTTT][CTTT][CTTT][CTTT][CTTT][CTTT]	CTCTTTCTTTCTTTCTCTTTCTTTCTTTTTCTTT	CTCTTTCTTTCCTTCCTTTCTTTCTTTCTTTCTTTCTTTCTTTCTTTCTTTCTTTCTTTCTTTCTTTCTTTCTTTCTTTTTCTTTCTTTCTTTCTTTCTTTCTTTCTTTCTTTCTTTCTTTCTTTCTTTCTTTCTTTCTTTCTTTCTCTTTCTTTCTTTCTCTTTCTTTCTTTTTCTTT
SE33	33	[CTTT]10 TT [CTTT]12 TT [CTTT]10		1	-	1	-	-	0.00142045	-	0.0060241	-	-	CTCTTTCTTTCCTTC	[CTTT][CTTT][CTTT][CTTT][CTTT][CTTT][CTTT][CTTT][CTTT][CTTT]TT[CTTT][CTTT][CTTT][CTTT][CTTT][CTTT][CTTT][CTTT][CTTT][CTTT][CTTT][CTTT]TT[CTTT][CTTT][CTTT][CTTT][CTTT][CTTT][CTTT][CTTT][CTTT][CTTT]	CTCTTTCTTTCTTTCTCTTTCTTTCTTTTTCTTT	CTCTTTCTTTCCTTCCTTTCTTTCTTTCTTTCTTTCTTTCTTTCTTTCTTTCTTTTTCTTTCTTTCTTTCTTTCTTTCTTTCTTTCTTTCTTTCTTTCTTTCTTTTTCTTTCTTTCTTTCTTTCTTTCTTTCTTTCTTTCTTTCTTTCTCTTTCTTTCTTTCTCTTTCTTTCTTTTTCTTT
SE33	33.2	[CTTT]21 TT [CTTT]12		1	1	-	-	-	0.00142045	0.00598802	-	-	-	CTCTTTCTTTCCTTC	[CTTT][CTTT][CTTT][CTTT][CTTT][CTTT][CTTT][CTTT][CTTT][CTTT][CTTT][CTTT][CTTT][CTTT][CTTT][CTTT][CTTT][CTTT][CTTT][CTTT][CTTT]TT[CTTT][CTTT][CTTT][CTTT][CTTT][CTTT][CTTT][CTTT][CTTT][CTTT][CTTT][CTTT]	CTCTTTCTTTCTTTCTCTTTCTTTCTTTTTCTTT	CTCTTTCTTTCCTTCCTTTCTTTCTTTCTTTCTTTCTTTCTTTCTTTCTTTCTTTCTTTCTTTCTTTCTTTCTTTCTTTCTTTCTTTCTTTCTTTCTTTTTCTTTCTTTCTTTCTTTCTTTCTTTCTTTCTTTCTTTCTTTCTTTCTTTCTCTTTCTTTCTTTCTCTTTCTTTCTTTTTCTTT
SE33	33.2	[CTTT]19 TT [CTTT]14		1	-	-	-	1	0.00142045	-	-	-	0.00485437	CTCTTTCTTTCCTTC	[CTTT][CTTT][CTTT][CTTT][CTTT][CTTT][CTTT][CTTT][CTTT][CTTT][CTTT][CTTT][CTTT][CTTT][CTTT][CTTT][CTTT][CTTT][CTTT]TT[CTTT][CTTT][CTTT][CTTT][CTTT][CTTT][CTTT][CTTT][CTTT][CTTT][CTTT][CTTT][CTTT][CTTT]	CTCTTTCTTTCTTTCTCTTTCTTTCTTTTTCTTT	CTCTTTCTTTCCTTCCTTTCTTTCTTTCTTTCTTTCTTTCTTTCTTTCTTTCTTTCTTTCTTTCTTTCTTTCTTTCTTTCTTTCTTTCTTTTTCTTTCTTTCTTTCTTTCTTTCTTTCTTTCTTTCTTTCTTTCTTTCTTTCTTTCTTTCTCTTTCTTTCTTTCTCTTTCTTTCTTTTTCTTT
SE33	34.2	[CTTT]24 CT [CTTT]11	rs151261950 (delCTTT)	1	-	1	-	-	0.00142045	-	0.0060241	-	-	CTCTTTCTTTCCTTC	[CTTT][CTTT][CTTT][CTTT][CTTT][CTTT][CTTT][CTTT][CTTT][CTTT][CTTT][CTTT][CTTT][CTTT][CTTT][CTTT][CTTT][CTTT][CTTT][CTTT][CTTT][CTTT][CTTT][CTTT]CT[CTTT][CTTT][CTTT][CTTT][CTTT][CTTT][CTTT][CTTT][CTTT][CTTT][CTTT]	CTCTTTCTTTCTTTCT----CTTTCTTTTTCTTT	CTCTTTCTTTCCTTCCTTTCTTTCTTTCTTTCTTTCTTTCTTTCTTTCTTTCTTTCTTTCTTTCTTTCTTTCTTTCTTTCTTTCTTTCTTTCTTTCTTTCTTTCTTTCTTTCTCTTTCTTTCTTTCTTTCTTTCTTTCTTTCTTTCTTTCTTTCTTTCTCTTTCTTTCTTTCTCTTTCTTTTTCTTT
SE33	35	[CTTT]10 TT [CTTT]13 TT [CTTT]11		1	-	1	-	-	0.00142045	-	0.0060241	-	-	CTCTTTCTTTCCTTC	[CTTT][CTTT][CTTT][CTTT][CTTT][CTTT][CTTT][CTTT][CTTT][CTTT]TT[CTTT][CTTT][CTTT][CTTT][CTTT][CTTT][CTTT][CTTT][CTTT][CTTT][CTTT][CTTT][CTTT]TT[CTTT][CTTT][CTTT][CTTT][CTTT][CTTT][CTTT][CTTT][CTTT][CTTT][CTTT]	CTCTTTCTTTCTTTCTCTTTCTTTCTTTTTCTTT	CTCTTTCTTTCCTTCCTTTCTTTCTTTCTTTCTTTCTTTCTTTCTTTCTTTCTTTTTCTTTCTTTCTTTCTTTCTTTCTTTCTTTCTTTCTTTCTTTCTTTCTTTCTTTTTCTTTCTTTCTTTCTTTCTTTCTTTCTTTCTTTCTTTCTTTCTTTCTCTTTCTTTCTTTCTCTTTCTTTCTTTTTCTTT
SE33				704	167	166	165	206	1	1	1	1	1
DYS391	9	[TCTA]9		6	-	2	1	3	0.0344828	-	0.0512821	0.0232558	0.038961	TGTCTG	[TCTA][TCTA][TCTA][TCTA][TCTA][TCTA][TCTA][TCTA][TCTA]	TCTGCCTATCTGCCTGCCTACCTATCC	TGTCTGTCTATCTATCTATCTATCTATCTATCTATCTATCTATCTGCCTATCTGCCTGCCTACCTATCC
DYS391	10	[TCTA]10		119	9	20	26	64	0.683908	0.6	0.512821	0.604651	0.831169	TGTCTG	[TCTA][TCTA][TCTA][TCTA][TCTA][TCTA][TCTA][TCTA][TCTA][TCTA]	TCTGCCTATCTGCCTGCCTACCTATCC	TGTCTGTCTATCTATCTATCTATCTATCTATCTATCTATCTATCTATCTGCCTATCTGCCTGCCTACCTATCC
DYS391	11	[TCTA]11		48	6	17	15	10	0.275862	0.4	0.435897	0.348837	0.12987	TGTCTG	[TCTA][TCTA][TCTA][TCTA][TCTA][TCTA][TCTA][TCTA][TCTA][TCTA][TCTA]	TCTGCCTATCTGCCTGCCTACCTATCC	TGTCTGTCTATCTATCTATCTATCTATCTATCTATCTATCTATCTATCTATCTGCCTATCTGCCTGCCTACCTATCC
DYS391	12	[TCTA]12		1	-	-	1	-	0.00574713	-	-	0.0232558	-	TGTCTG	[TCTA][TCTA][TCTA][TCTA][TCTA][TCTA][TCTA][TCTA][TCTA][TCTA][TCTA][TCTA]	TCTGCCTATCTGCCTGCCTACCTATCC	TGTCTGTCTATCTATCTATCTATCTATCTATCTATCTATCTATCTATCTATCTATCTGCCTATCTGCCTGCCTACCTATCC
DYS391				174	15	39	43	77	1	1	1	1	1
Y-M175	1			61	-	-	-	61	0.352601	-	-	-	0.792208	TGCCTTCTCACTTCTCAAGAATGAACAGAAAC			TGCCTTCTCACTTCTCAAGAATGAACAGAAAC
Y-M175	2			112	15	39	42	16	0.647399	1	1	1	0.207792	TGCCTTCTCACTTCTCTTCTCAAGAATGAACAGAAAC			TGCCTTCTCACTTCTCTTCTCAAGAATGAACAGAAAC
Y-M175				173	15	39	42	77	1	1	1	1	1
Amelogenin	X			526	150	125	122	129	0.751429	0.903614	0.762195	0.743902	0.626214	AAGGCCACCGGTATGTAGACATTTTGTTCC			AAGGCCACCGGTATGTAGACATTTTGTTCC
Amelogenin	X		rs375383821 (C>T)	1	1	-	-	-	0.00142857	0.0060241	-	-	-	AAGGCCACCGGTATGTAGATATTTTGTTCC			AAGGCCACCGGTATGTAGATATTTTGTTCC
Amelogenin	Y			173	15	39	42	77	0.247143	0.0903614	0.237805	0.256098	0.373786	GATAAGACCACCAGTATGTAGACATTTTGTTCT			GATAAGACCACCAGTATGTAGACATTTTGTTCT
Amelogenin				700	166	164	164	206	1	1	1	1	1
AfAm, African–American; Cauc, Caucasian; Hisp, Hispanic; Kor, Korean
