# Supplementary material for: Massively parallel sequencing of 25 autosomal STRs including SE33 in four population groups for forensic applications
Source: Sci Rep. 2021 Feb 25;11:4701. doi: 10.1038/s41598-021-82814-z (PMC7907369; doi:10.1038/s41598-021-82814-z)
Supplement: Supplementary file 8 — Supplementary Table 7. [file 41598_2021_82814_MOESM8_ESM.xlsx]

## Sheet: Title and author list
	Supplementary Tables
	Massively parallel sequencing of 25 autosomal STRs including SE33 in four population groups for forensic applications
	Ye-Lim Kwon1,2, Bo min Kim1,2, Eun Young Lee1, and Kyoung-Jin Shin1,2,*
	1Department of Forensic Medicine, Yonsei University College of Medicine, 50-1 Yonsei-ro, Seodaemun-gu, Seoul 03722, Korea
	2Brain Korea 21 PLUS Project for Medical Science, Yonsei University, 50-1 Yonsei-ro, Seodaemun-gu, Seoul 03722, Korea
	*Corresponding author at: Department of Forensic Medicine, Yonsei University College of Medicine, 50-1 Yonsei-ro, Seodaemun-gu, Seoul 03722, Korea E-mail address: KJSHIN@yuhs.ac

## Sheet: Table S7. Flank Vari
	Supplementary Table S7. Flanking region variations for 28 forensic markers in 350 samples
	Locus	Polymorphism type	Position (GRCh38.p12)	rs number (dbSNP 153)	Change in HGVS nomenclature	Wild	Mutant	No. of alleles				Frequency of alleles
								African–American (N=83)	Caucasian (N=82)	Hispanic (N=82)	Korean (N=103)	African–American (N=83)	Caucasian (N=82)	Hispanic (N=82)	Korean (N=103)
	Amelogenin	SNP	X:11298287	rs375383821	NC_000023.11:g.11298287C>T	C	T	1	-	-	-	0.0060241	-	-	-
	D1S1656	SNP	1:230769689	rs4847015	NC_000001.11:g.230769689C>T	C	T	41	49	41	17	0.247	0.29878	0.25	0.0825243
	D5S818	SNP	5:123775552	rs73801920	NC_000005.10:g.123775552C>A	C	A	41	47	34	31	0.247	0.286585	0.207317	0.150485
	D5S818	SNP	5:123775612	rs25768	NC_000005.10:g.123775612A>G	A	G	139	125	142	186	0.8373	0.762195	0.865854	0.902913
	D7S820	SNP	7:84160161	rs7786079	NC_000007.14:g.84160161A>C	A	C	24	2	1	10	0.1446	0.0121951	0.00609756	0.0485437
	D7S820	SNP	7:84160186	rs1002930994	NC_000007.14:g.84160186T>C	T	C	1	-	-	-	0.006	-	-	-
	D7S820	Deletion	7:84160203-84160204	rs897512434	NC_000007.14:g.84160204del	T	-T	-	1	-	-	-	0.00609756	-	-
	D7S820	SNP	7:84160204	rs7789995	NC_000007.14:g.84160204T>A	T	A	163	142	149	200	0.9819	0.865854	0.908537	0.970874
	D7S820	SNP	7:84160286	rs16887642	NC_000007.14:g.84160286G>A	G	A	19	12	7	40	0.1145	0.0731707	0.0426829	0.194175
	vWA	SNP	12:5983970	rs75219269	NC_000012.12:g.5983970A>G	A	G	7	13	9	42	0.0421687	0.0792683	0.054878	0.203883
	vWA	SNP	12:5983974	rs199970098	NC_000012.12:g.5983974G>A	G	A	1	-	-	-	0.0060241	-	-	-
	D13S317	SNP	13:82148000	rs73250432	NC_000013.11:g.82148000C>T	C	T	-	5	-	-	-	0.0304878	-	-
	D13S317	SNP	13:82148001	rs146621667	NC_000013.11:g.82148001G>A	G	A	1	-	-	-	0.006	-	-	-
	D13S317	SNP	13:82148069	rs9546005	NC_000013.11:g.82148069A>T	A	T	40	59	43	110	0.241	0.359756	0.262195	0.533981
	D13S317	SNP	13:82148073	rs202043589	NC_000013.11:g.82148073A>T	A	T	-	-	-	8	-	-	-	0.038835
	D13S317	Deletion	13:82148090-82148100	rs561167308	NC_000013.11:g.82148093_82148096GTCT[1]	GTCT	-GTCT	1	-	-	-	0.0060241	-	-	-
	D13S317	SNP	13:82148091	rs768323113	NC_000013.11:g.82148091C>T	C	T	1	1	-	-	0.006	0.006	-	-
	D16S539	SNP	16:86352692	rs563997442	NC_000016.10:g.86352692C>G	C	G	-	1	-	1	-	0.00606061	-	0.00485437
	D16S539	SNP	16:86352761	rs11642858	NC_000016.10:g.86352761A>C	A	C	48	13	40	90	0.2892	0.0787879	0.243902	0.436893
	D16S539	SNP	16:86352779	rs114697632	NC_000016.10:g.86352779T>C	T	C	2	-	-	-	0.012	-	-	-
	D16S539	SNP	16:86352783	rs148505465	NC_000016.10:g.86352783T>A	T	A	2	-	1	-	0.012	-	0.00609756	-
	D18S51	SNP	18:63281740	rs535823682	NC_000018.10:g.63281740A>G	A	G	2	-	2	-	0.012	-	0.0121951	-
	PentaD	Deletion	21:43636189-43636212	rs1190908807	NC_000021.9:g.43636200_43636212del	AAAAGAAAGAAAA	-AAAAGAAAGAAAA	23	-	3	-	0.1386	-	0.0182927	-
	PentaD	SNP	21:43636273	rs186259515	NC_000021.9:g.43636273A>G	A	G	-	2	-	-	-	0.0121951	-	-
	PentaD	SNP	21:43636275	rs995500705	NC_000021.9:g.43636275C>T	C	T	-	-	-	1	-	-	-	0.00485437
	SE33	SNP	6:88277140	rs9362477	NC_000006.12:g.88277140C>T	C	T	94	70	84	79	0.562874	0.421687	0.509091	0.383495
	SE33	SNP	6:88277143	rs536914220	NC_000006.12:g.88277143C>T	C	T	1	4	3	1	0.00598802	0.0240964	0.0181818	0.00485437
	SE33	SNP	6:88277246	rs1429028170	NC_000006.12:g.88277246C>T	C	T	3	1	-	1	0.0179641	0.0060241	-	0.00485437
	SE33	Deletion	6:88277247-88277261	rs1391198277	NC_000006.12:g.88277250_88277253TTCT[2]	TTCT	-TTCT	1	-	-	-	0.00598802	-	-	-
	SE33	Deletion	6:88277261	rs1452632862	NC_000006.12:g.88277261del	T	-T	-	-	-	2	-	-	-	0.00970874
	SE33	Deletion	6:88277261-88277273	rs151261950	NC_000006.12:g.88277262_88277265CTTT[2]	CTTT	-CTTT	4	3	1	-	0.0239521	0.0180723	0.00606061	-
	SE33	SNP	6:88277274	rs1277875566	NC_000006.12:g.88277274T>C	T	C	1	-	-	-	0.00598802	-	-	-
