# Supplementary material for: Massively parallel sequencing of 25 autosomal STRs including SE33 in four population groups for forensic applications
Source: Sci Rep. 2021 Feb 25;11:4701. doi: 10.1038/s41598-021-82814-z (PMC7907369; doi:10.1038/s41598-021-82814-z)
Supplement: Supplementary file 9 — Supplementary Table 8. [file 41598_2021_82814_MOESM9_ESM.xlsx]

## Sheet: Title and author list
	Supplementary Tables
	Massively parallel sequencing of 25 autosomal STRs including SE33 in four population groups for forensic applications
	Ye-Lim Kwon1,2, Bo min Kim1,2, Eun Young Lee1, and Kyoung-Jin Shin1,2,*
	1Department of Forensic Medicine, Yonsei University College of Medicine, 50-1 Yonsei-ro, Seodaemun-gu, Seoul 03722, Korea
	2Brain Korea 21 PLUS Project for Medical Science, Yonsei University, 50-1 Yonsei-ro, Seodaemun-gu, Seoul 03722, Korea
	*Corresponding author at: Department of Forensic Medicine, Yonsei University College of Medicine, 50-1 Yonsei-ro, Seodaemun-gu, Seoul 03722, Korea E-mail address: KJSHIN@yuhs.ac

## Sheet: Table S8. Motif Freq
	Supplementary Table S8. Frequencies of sequence-based repeat motif across four populations
	STR Locus	Repeat Structure	Flanking Region Variation	Motif frequency
	Allele			AfAm	Cauc	Hisp	Kor
	D1S1656
	12-19	CCTA [TCTA]n		0.463855	0.518293	0.560976	0.703883
	14.3-19.3	CCTA [TCTA]n TCA [TCTA]n	rs4847015	0.246988	0.29878	0.25	0.0825243
	10-16	[TCTA]n		0.289157	0.158537	0.176829	0.213592
	13	TCTA GCTA [TCTA]11		-	0.0121951	0.00609756	-
		all other motifs		-	0.0121951	0.00609756	-
				1	1	1	1
	TPOX
	6-13	[AATG]n		1	1	1	1
				1	1	1	1
	D2S441
	9-13	[TCTA]n		0.493976	0.439024	0.353659	0.674757
	13-15	[TCTA]n TTTA [TCTA]2		0.319277	0.402439	0.195122	0.11165
	10-13	[TCTA]n TCTG TCTA		0.0963855	0.134146	0.420732	0.150485
	11.3 and 12.3	[TCTA]n TCA [TCTA]n		0.0903614	0.0243902	0.0304878	0.0194175
	9.1 and 10.1	A [TCTA]n		-	-	-	0.0436893
				1	1	1	1
	D2S1338
	16-22	[GGAA]n [GGCA]n		0.518072	0.551515	0.536585	0.446602
	19-27	[GGAA]2 GGAC [GGAA]n [GGCA]n		0.481928	0.418182	0.420732	0.519417
	20	[GGAA]10 GAAA [GGAA]2 [GGCA]7		-	-	0.0365854	0.0339806
	20	[GGAA]12 GGGA [GGCA]7		-	0.030303	0.00609756	-
				1	1	1	1
	D3S1358
	12-19	TCTA [TCTG]2 [TCTA]n		0.379518	0.47561	0.72561	0.781553
	15-19	TCTA [TCTG]3 [TCTA]n		0.228916	0.414634	0.231707	0.194175
	12-18	TCTA TCTG [TCTA]n		0.385542	0.109756	0.0365854	0.0242718
		all other motifs		0.0060241	-	0.00609756	-
				1	1	1	1
	D4S2408
	6-13	[ATCT]n		0.975904	0.987805	0.890909	0.747573
	9 and 10	ATCT GTCT [ATCT]n		0.0240964	0.0121951	0.109091	0.252427
				1	1	1	1
	FGA
	18-27	[GGAA]2 GGAG [AAAG]n AGAA AAAA [GAAA]3		0.945455	0.981928	0.969512	0.985437
	26-28	[GGAA]2 GGAG [AAAG]5 AAGG [AAAG]n AGAA AAAA [GAAA]3		0.0484848	-	-	-
	18.2, 21.2-23.2, 25.2	[GGAA]2 GGAG [AAAG]n AA AAAA [GAAA]3		0.00606061	0.0120482	-	0.0145631
	23.2 and 24.2	[GGAA]2 GGAG [AAAG]n [AGAA]4 AG AGAA AAAA [GAAA]3		-	-	0.0182927	-
		all other motifs		-	0.0060241	0.0121951	-
				1	1	1	1
	D5S818
	7-14, 16	[ATCT]n	rs25768	0.554217	0.47561	0.658537	0.752427
	8-14	[ATCT]n	rs73801920; rs25768	0.246988	0.286585	0.207317	0.150485
	10-14	[ATCT]n		0.162651	0.237805	0.134146	0.0970874
	13 and 14	[ATCT]3 ATGT [ATCT]n	rs25768	0.0361446	-	-	-
				1	1	1	1
	CSF1PO
	7-14	[ATCT]n		0.993976	1	1	1
		all other motifs		0.0060241	-	-	-
				1	1	1	1
	D6S1043
	9-15	[ATCT]n		0.457831	0.72561	0.640244	0.519417
	15-21	[ATCT]5 ATGT [ATCT]n		0.53012	0.27439	0.25	0.470874
	21.3 and 22.3	[ATCT]5 ATGT [ATCT]2 ATC [ATCT]n		0.0060241	-	0.109756	0.00970874
		all other motifs		0.0060241	-	-	-
				1	1	1	1
	D7S820
	7-14	[TATC]n	rs7789995	0.722892	0.77439	0.853659	0.718447
	8-11	[TATC]n	rs7789995; rs16887642	0.114458	0.0731707	0.0426829	0.194175
	9-13	[TATC]n		0.0120482	0.128049	0.0914634	0.0291262
	8-12	[TATC]n	rs7786079; rs7789995	0.138554	0.0121951	0.00609756	0.0485437
		all other motifs		0.0120482	0.0121951	0.00609756	0.00970874
				1	1	1	1
	D8S1179
	12-17	TCTA TCTG [TCTA]n		0.433735	0.426829	0.418182	0.257282
	8-15	[TCTA]n		0.0722892	0.426829	0.381818	0.461165
	11-18	[TCTA]2 TCTG [TCTA]n		0.439759	0.140244	0.2	0.281553
	15 and 16	[TCTA]2 [TCTG]2 [TCTA]n		0.0421687	-	-	-
		all other motifs		0.0120482	0.00609756	-	-
				1	1	1	1
	D10S1248
	10-17	[GGAA]n		1	1	1	1
				1	1	1	1
	TH01
	5-10	[AATG]n		0.89759	0.652439	0.731707	0.946602
	9.3	[AATG]6 ATG [AATG]3		0.10241	0.347561	0.268293	0.0533981
				1	1	1	1
	vWA
	11, 14-22	[TAGA]n [CAGA]n TAGA		0.944785	0.908537	0.945122	0.781553
	14	[TAGA]3 TGGA [TAGA]3 [CAGA]4 TAGA CAGA TAGA	rs75219269	0.0429448	0.0731707	0.054878	0.203883
	16	[TAGA]11 [CAGA]5		-	-	-	0.0145631
		all other motifs		0.0122699	0.0182927	-	-
				1	1	1	1
	D12S391
	15-26	[AGAT]n [AGAC]n AGAT		0.88024	0.646341	0.847561	0.92233
	19-26	[AGAT]n [AGAC]n		0.0838323	0.304878	0.121951	0.0776699
	17.3-19.3	[AGAT]n GAT [AGAT]n [AGAC]n AGAT		-	0.0487805	0.0304878	-
	17.1 and 19.1	AGAT T [AGAT]n [AGAC]6 AGAT		0.0359281	-	-	-
				1	1	1	1
	D13S317
	7-15	[TATC]n		0.753012	0.634146	0.737805	0.466019
	9-14	[TATC]n	rs9546005	0.228916	0.323171	0.262195	0.490291
	10-12	[TATC]n	rs9546005; rs202043589	-	-	-	0.038835
	11 and 12	[TATC]n	rs73250432; rs9546005	-	0.0304878	-	-
		all other motifs		0.0180723	0.0121951	-	0.00485437
				1	1	1	1
	PentaE
	5, 7-25	[TCTTT]n		0.987952	1	0.993939	0.990291
	15 and 16	TATTT [TCTTT]n		0.0120482	-	-	-
		all other motifs		-	-	0.00606061	0.00970874
				1	1	1	1
	D16S539
	8-15	[GATA]n		0.680723	0.915152	0.75	0.558252
	9-13	[GATA]n	rs11642858	0.289157	0.0787879	0.243902	0.436893
	10, 12, 13	[GATA]n	rs148505465	0.0120482	-	0.00609756	-
	11	[GATA]11	rs114697632	0.0120482	-	-	-
		all other motifs		0.0060241	0.00606061	-	0.00485437
				1	1	1	1
	D18S51
	10-23, 25, 27	[AGAA]n		0.981928	0.988024	0.981707	1
	14 and 15	AGAA AGCA [AGAA]n		-	0.011976	0.00609756	-
	13.2 and 14.2	[AGAA]n AG	rs535823682	0.0120482	-	-	-
	18 and 20	[AGAA]n	rs535823682	-	-	0.0121951	-
		all other motifs		0.0060241	-	-	-
				1	1	1	1
	D19S433
	10-17	[CCTT]n ccta CCTT cttt CCTT		0.777108	0.926829	0.652439	0.669903
	12.2-17.2	[CCTT]n ccta CCTT tt CCTT		0.210843	0.0731707	0.341463	0.330097
	12.2	[CCTT]4 CCCT [CCTT]6 ccta CCTT tt CCTT		0.0120482	-	-	-
		all other motifs		-	-	0.00609756	-
				1	1	1	1
	D21S11
	25, 27-36	[TCTA]n [TCTG]n [TCTA]3 ta [TCTA]n tca [TCTA]2 tccata [TCTA]n		0.861446	0.75	0.713415	0.752427
	29.2-33.2	[TCTA]n [TCTG]n [TCTA]3 ta [TCTA]n tca [TCTA]2 tccata [TCTA]n TA TCTA		0.10241	0.237805	0.280488	0.247573
	35	[TCTA]5 [TCTG]6 [TCTA]3 ta [TCTA]3 tca [TCTA]2 tccata [TCTA]8 TCA [TCTA]3 TCA [TCTA]2 TA TCTA		0.0120482	-	0.00609756	-
		all other motifs		0.0240964	0.0121951	-	-
				1	1	1	1
	PentaD
	5, 7-15	[AAAGA]n		0.861446	0.987805	0.981707	0.995146
	2.2 and 3.2	[AAAGA]n	rs1190908807	0.138554	-	0.0182927	-
	12	[AAAGA]12	rs186259515	-	0.0121951	-	-
		all other motifs		-	-	-	0.00485437
				1	1	1	1
	D22S1045
	8, 10-12, 14-19	[ATT]n ACT [ATT]2		1	1	1	1
				1	1	1	1
	SE33
	7, 10-23	[CTTT]n	rs9362477	0.51497	0.403614	0.509091	0.373786
	19.2-33.2	[CTTT]n TT [CTTT]n		0.275449	0.518072	0.29697	0.558252
	21.2, 24.2-31.2	[CTTT]n CT [CTTT]n		0.011976	0.0060241	0.133333	0.038835
	16-21, 23	[CTTT]n		0.0658683	-	0.00606061	-
	22.2, 24.2, 26.2-29.2, 32.2	[CTTC]n [CTTT]n TT [CTTT]n		0.0538922	-	-	-
	27.2, 29.2-31.2	[CTTT]n TT [CTTT]n	rs151261950	0.0179641	0.0120482	0.00606061	-
	19, 20, 22, 23	CTTC [CTTT]n	rs9362477	0.0299401	-	-	0.00485437
	16, 18, 19	[CTTT]n	rs536914220	-	0.0240964	0.00606061	-
	25.2-27.2, 30.2	CTTC [CTTT]n CT [CTTT]n		-	-	0.0242424	-
	29, 33, 35	[CTTT]n TT [CTTT]n TT [CTTT]n		-	0.0120482	0.00606061	-
	27.2 and 30.2	[CTTT]n TT [CTTT]n	rs536914220	-	-	0.0121212	0.00485437
		all other motifs		0.0299401	0.0240964	-	0.0194175
				1	1	1	1
	STR, Short tandem repeat; AfAm, African–American; Cauc, Caucasian; Hisp, Hispanic; Kor, Korean
	The differences in motif frequency of over 20% from other populations are indicated in red letters, and the differences in motif frequency of over 15% from other populations are indicated in blue letters.
