# Supplementary material for: Massively parallel sequencing of 25 autosomal STRs including SE33 in four population groups for forensic applications
Source: Sci Rep. 2021 Feb 25;11:4701. doi: 10.1038/s41598-021-82814-z (PMC7907369; doi:10.1038/s41598-021-82814-z)
Supplement: Supplementary file 10 — Supplementary Table 9. [file 41598_2021_82814_MOESM10_ESM.xlsx]

## Sheet: Title and author list
	Supplementary Tables
	Massively parallel sequencing of 25 autosomal STRs including SE33 in four population groups for forensic applications
	Ye-Lim Kwon1,2, Bo min Kim1,2, Eun Young Lee1, and Kyoung-Jin Shin1,2,*
	1Department of Forensic Medicine, Yonsei University College of Medicine, 50-1 Yonsei-ro, Seodaemun-gu, Seoul 03722, Korea
	2Brain Korea 21 PLUS Project for Medical Science, Yonsei University, 50-1 Yonsei-ro, Seodaemun-gu, Seoul 03722, Korea
	*Corresponding author at: Department of Forensic Medicine, Yonsei University College of Medicine, 50-1 Yonsei-ro, Seodaemun-gu, Seoul 03722, Korea E-mail address: KJSHIN@yuhs.ac

## Sheet: Table S9. Hexp, Hobs
	Supplementary Table S9. Expected heterozygosity (Hexp), Observed heterozygosity (Hobs)
	STR locus	Method	Hexp					Hobs
			All	AfAm	Cauc	Hisp	Kor	All	AfAm	Cauc	Hisp	Kor
	D1S1656	CE	0.885089	0.868273	0.901242	0.885456	0.825906	0.84	0.783133	0.853659	0.865854	0.854369
		MPS	0.904582	0.898795	0.915906	0.902065	0.83983	0.871429	0.831325	0.890244	0.878049	0.883495
	TPOX	CE	0.665927	0.780796	0.584318	0.576388	0.649964	0.637143	0.710843	0.597561	0.573171	0.660194
		MPS	0.665927	0.780796	0.584318	0.576388	0.649964	0.637143	0.710843	0.597561	0.573171	0.660194
	D2S441	CE	0.782064	0.796495	0.773605	0.713078	0.758134	0.762857	0.819277	0.792683	0.658537	0.776699
		MPS	0.828003	0.831617	0.799117	0.780787	0.799574	0.797143	0.819277	0.804878	0.756098	0.805825
	D2S1338	CE	0.887577	0.890763	0.881079	0.849544	0.869571	0.86	0.831325	0.890244	0.829268	0.883495
		MPS	0.923591	0.951588	0.9102	0.878124	0.913947	0.908571	0.915663	0.914634	0.853659	0.941748
	D3S1358	CE	0.758353	0.742023	0.811312	0.719587	0.720388	0.742857	0.759036	0.804878	0.731707	0.68932
		MPS	0.871392	0.898868	0.890169	0.813033	0.785697	0.817143	0.891566	0.865854	0.792683	0.737864
	D4S2408	CE	0.760872	0.758014	0.760886	0.612934	0.759555	0.722857	0.795181	0.768293	0.512195	0.796117
		MPS	0.809546	0.763271	0.767919	0.715373	0.798342	0.768571	0.807229	0.768293	0.646341	0.834951
	FGA	CE	0.868007	0.863892	0.859511	0.882313	0.852143	0.871429	0.819277	0.914634	0.853659	0.893204
		MPS	0.868258	0.863858	0.859949	0.882313	0.852143	0.87106	0.817073	0.914634	0.853659	0.893204
	D5S818	CE	0.767108	0.757649	0.715547	0.690408	0.782761	0.757143	0.771084	0.719512	0.707317	0.815534
		MPS	0.877682	0.893538	0.883286	0.796349	0.844897	0.882857	0.927711	0.926829	0.817073	0.864078
	CSF1PO	CE	0.736689	0.783936	0.717866	0.724525	0.720673	0.762857	0.771084	0.707317	0.804878	0.76699
		MPS	0.737449	0.786637	0.717866	0.724525	0.720673	0.762857	0.771084	0.707317	0.804878	0.76699
	D6S1043	CE	0.879064	0.884922	0.813108	0.884633	0.874923	0.825714	0.903614	0.731707	0.804878	0.854369
		MPS	0.879648	0.884922	0.813108	0.884633	0.874923	0.825714	0.903614	0.731707	0.804878	0.854369
	D7S820	CE	0.79626	0.77605	0.823657	0.796947	0.766422	0.814286	0.831325	0.841463	0.817073	0.776699
		MPS	0.861766	0.864184	0.878348	0.847748	0.823064	0.888571	0.927711	0.926829	0.865854	0.84466
	D8S1179	CE	0.813275	0.765097	0.815278	0.785292	0.835851	0.788571	0.759036	0.780488	0.780488	0.825243
		MPS	0.902095	0.883826	0.876777	0.890909	0.900687	0.874286	0.879518	0.841463	0.890244	0.883495
	D10S1248	CE	0.775581	0.785907	0.783855	0.733952	0.763817	0.76	0.783133	0.780488	0.756098	0.728155
		MPS	0.775581	0.785907	0.783855	0.733952	0.763817	0.76	0.783133	0.780488	0.756098	0.728155
	TH01	CE	0.789418	0.730413	0.780263	0.769714	0.669761	0.751429	0.710843	0.841463	0.780488	0.68932
		MPS	0.789418	0.730413	0.780263	0.769714	0.669761	0.751429	0.710843	0.841463	0.780488	0.68932
	vWA	CE	0.817805	0.824827	0.81236	0.782358	0.810514	0.822857	0.843373	0.853659	0.768293	0.825243
		MPS	0.853283	0.884269	0.850965	0.807272	0.826948	0.850144	0.8875	0.902439	0.792683	0.825243
	D12S391	CE	0.858476	0.856071	0.890992	0.843334	0.822685	0.86	0.915663	0.914634	0.829268	0.796117
		MPS	0.916413	0.935142	0.935508	0.906778	0.870661	0.925714	0.951807	0.963415	0.926829	0.873786
	D13S317	CE	0.807738	0.731508	0.776148	0.839518	0.78816	0.768571	0.73494	0.707317	0.841463	0.786408
		MPS	0.895287	0.836072	0.889271	0.88972	0.841061	0.857143	0.819277	0.853659	0.914634	0.84466
	Penta E	CE	0.922136	0.902811	0.894583	0.916482	0.920483	0.905714	0.939759	0.792683	0.95122	0.932039
		MPS	0.922719	0.904272	0.894583	0.917221	0.920483	0.905714	0.939759	0.792683	0.95122	0.932039
	D16S539	CE	0.791506	0.797371	0.776792	0.779814	0.776699	0.811429	0.831325	0.804878	0.841463	0.776699
		MPS	0.821773	0.833078	0.790983	0.802933	0.807341	0.831429	0.855422	0.804878	0.853659	0.815534
	D18S51	CE	0.882255	0.873677	0.878147	0.890019	0.861331	0.88	0.86747	0.890244	0.914634	0.854369
		MPS	0.88418	0.875794	0.881682	0.892788	0.861331	0.885714	0.86747	0.914634	0.914634	0.854369
	D19S433	CE	0.825122	0.84352	0.782358	0.843483	0.796543	0.814286	0.783133	0.780488	0.878049	0.815534
		MPS	0.825882	0.84425	0.782358	0.845578	0.796543	0.814286	0.783133	0.780488	0.878049	0.815534
	D21S11	CE	0.832696	0.834319	0.839967	0.837947	0.787402	0.831429	0.855422	0.902439	0.829268	0.757282
		MPS	0.930088	0.909894	0.913886	0.918375	0.912006	0.914286	0.927711	0.914634	0.902439	0.912621
	Penta D	CE	0.844079	0.881855	0.828595	0.839668	0.782287	0.805714	0.843373	0.804878	0.780488	0.796117
		MPS	0.845318	0.881855	0.833234	0.839668	0.783471	0.805714	0.843373	0.804878	0.780488	0.796117
	D22S1045	CE	0.752561	0.815918	0.721083	0.647389	0.770684	0.714286	0.819277	0.682927	0.573171	0.76699
		MPS	0.752561	0.815918	0.721083	0.647389	0.770684	0.714286	0.819277	0.682927	0.573171	0.76699
	SE33	CE	0.945788	0.945531	0.948667	0.940059	0.937817	0.954286	0.927711	0.97561	0.963415	0.951456
		MPS	0.972868	0.970421	0.972764	0.96541	0.973573	0.977143	0.987952	0.97561	0.97561	0.970874
	STR, Short tandem repeat; AfAm, African–American; Cauc, Caucasian; Hisp, Hispanic; Kor, Korean; CE, Capillary Electrophoresis; MPS, Massively parallel sequencing
