# Supplementary material for: Massively parallel sequencing of 25 autosomal STRs including SE33 in four population groups for forensic applications
Source: Sci Rep. 2021 Feb 25;11:4701. doi: 10.1038/s41598-021-82814-z (PMC7907369; doi:10.1038/s41598-021-82814-z)
Supplement: Supplementary file 11 — Supplementary Table 10. [file 41598_2021_82814_MOESM11_ESM.xlsx]

## Sheet: Title and author list
	Supplementary Tables
	Massively parallel sequencing of 25 autosomal STRs including SE33 in four population groups for forensic applications
	Ye-Lim Kwon1,2, Bo min Kim1,2, Eun Young Lee1, and Kyoung-Jin Shin1,2,*
	1Department of Forensic Medicine, Yonsei University College of Medicine, 50-1 Yonsei-ro, Seodaemun-gu, Seoul 03722, Korea
	2Brain Korea 21 PLUS Project for Medical Science, Yonsei University, 50-1 Yonsei-ro, Seodaemun-gu, Seoul 03722, Korea
	*Corresponding author at: Department of Forensic Medicine, Yonsei University College of Medicine, 50-1 Yonsei-ro, Seodaemun-gu, Seoul 03722, Korea E-mail address: KJSHIN@yuhs.ac

## Sheet: Table S10. LD p-values
	Supplementary Table S10. Linkage disequilibrium p-values for 7 synthenic pairs
	Syntenic Pair	Chromosome	Distance	LD p-value
				AfAm	Cauc	Hisp	Kor
	TPOX-D2S441	2	66.8 Mb	0.21485	0.86812	0.09337	0.02792
	D2S441-D2S1338	2	150 Mb	0.3505	0.65168	0.75525	0.51089
	D4S2408-FGA	4	123 Mb	0.08762	0.66911	0.1903	0.94931
	D5S818-CSF1PO	5	26.3 Mb	0.47772	0.77436	0.92495	0.3405
	D6S1043-SE33	6	3.5 Mb	0.16891	0.2995	0.66436	0.39426
	vWA-D12S391	12	6.4 Mb	0.42485	0.05911	0.03881	0.32812
	D21S11-PentaD	21	24.5 Mb	0.75941	0.35901	0.51812	0.6198
	LD, Linkage disequilibrium; AfAm, African–American; Cauc, Caucasian; Hisp, Hispanic; Kor, Korean
	No. of permutations=10000, Significance level=0.05
